# Supplementary material for: Pan-cancer landscape of homologous recombination deficiency
Source: Nat Commun. 2020 Nov 4;11:5584. doi: 10.1038/s41467-020-19406-4 (PMC7643118; doi:10.1038/s41467-020-19406-4)
Supplement: Supplementary file 4 — Supplementary Data 1 [file 41467_2020_19406_MOESM4_ESM.xlsx]

## Sheet: CHORD
group	sample	response	p_BRCA1	p_BRCA2	p_none	p_hrd	hr_status	hrd_type	indel_load	indel_rep_load	sv_load	is_max_purity_biopsy	cancer_type	used_for_perf_eval	in_training_set	used_for_pancancer_analysis
HMF	HMF002684A	none	0.002	0	0.998	0.002	HR_proficient	none	150	84	23	TRUE	Bone/Soft tissue	NA	TRUE	TRUE
HMF	HMF000990A	none	0	0	1	0	HR_proficient	none	350	261	27	TRUE	Unknown	NA	TRUE	TRUE
HMF	HMF002764A	none	0.392	0.272	0.336	0.664	HR_deficient	BRCA1_type	1231	626	579	TRUE	Breast	NA	FALSE	TRUE
HMF	HMF003578A	none	0	0	1	0	HR_proficient	none	113	58	4	TRUE	NET	NA	TRUE	TRUE
HMF	HMF003787A	none	0	0.002	0.998	0.002	HR_proficient	none	1041	754	149	TRUE	Lung	NA	FALSE	TRUE
HMF	HMF001423C	none	0.778	0.216	0.006	0.994	HR_deficient	BRCA1_type	1871	705	1134	FALSE	Breast	NA	FALSE	FALSE
HMF	HMF001423B	none	0.784	0.21	0.006	0.994	HR_deficient	BRCA1_type	2375	912	1316	TRUE	Breast	NA	FALSE	TRUE
HMF	HMF000332A	none	0.012	0.03	0.958	0.042	HR_proficient	none	1670	1024	1027	TRUE	Prostate	NA	FALSE	TRUE
HMF	HMF003145A	none	0.002	0.018	0.98	0.02	HR_proficient	none	150	89	3	TRUE	NET	NA	FALSE	TRUE
HMF	HMF001237A	none	0	0	1	0	HR_proficient	none	51	16	11	TRUE	NET	NA	TRUE	TRUE
HMF	HMF002377A	none	0	0	1	0	HR_proficient	none	1039	587	616	TRUE	Bone/Soft tissue	NA	TRUE	TRUE
HMF	HMF000256A	none	0.05	0.13	0.82	0.18	HR_proficient	none	261	125	146	TRUE	Bone/Soft tissue	NA	FALSE	TRUE
HMF	HMF001013A	none	0	0	1	0	HR_proficient	none	649	351	73	TRUE	Skin	NA	TRUE	TRUE
HMF	HMF002729A	none	0.04	0	0.96	0.04	HR_proficient	none	1166	777	467	TRUE	Liver	NA	FALSE	TRUE
HMF	HMF002238A	none	0	0.002	0.998	0.002	HR_proficient	none	6127	4672	202	TRUE	Lung	NA	FALSE	TRUE
HMF	HMF002891A	none	0	0	1	0	HR_proficient	none	99	49	13	TRUE	NET	NA	TRUE	TRUE
HMF	HMF000963B	none	0	0.002	0.998	0.002	HR_proficient	none	654	499	154	FALSE	Biliary	NA	FALSE	FALSE
HMF	HMF001842A	none	0.062	0	0.938	0.062	HR_proficient	none	98	34	4	TRUE	NET	NA	TRUE	TRUE
HMF	HMF000459B	none	0	0	1	0	HR_proficient	none	51	26	22	FALSE	Breast	NA	FALSE	FALSE
HMF	HMF000459A	none	0	0	1	0	HR_proficient	none	176	114	42	TRUE	Breast	NA	FALSE	TRUE
HMF	HMF002455A	none	0	0	1	0	HR_proficient	none	151	65	9	TRUE	NET	NA	TRUE	TRUE
HMF	HMF000662A	none	0	0	1	0	HR_proficient	none	692	489	1943	TRUE	Bone/Soft tissue	NA	TRUE	TRUE
HMF	HMF001024A	none	0	0	1	0	HR_proficient	none	973	792	602	TRUE	Prostate	NA	TRUE	TRUE
HMF	HMF001829A	none	0.014	0.002	0.984	0.016	HR_proficient	none	278	118	8	TRUE	Bone/Soft tissue	NA	TRUE	TRUE
HMF	HMF000299B	none	0	0	1	0	HR_proficient	none	1329	860	78	TRUE	Skin	NA	FALSE	TRUE
HMF	HMF000299A	none	0	0	1	0	HR_proficient	none	1163	784	170	FALSE	Skin	NA	FALSE	FALSE
HMF	HMF003719A	none	0	0.002	0.998	0.002	HR_proficient	none	71	30	66	TRUE	Bone/Soft tissue	NA	TRUE	TRUE
HMF	HMF003230A	none	0	0	1	0	HR_proficient	none	626	404	155	TRUE	Colon/Rectum	NA	TRUE	TRUE
HMF	HMF002027A	none	0	0	1	0	HR_proficient	none	2881	2548	249	TRUE	Colon/Rectum	NA	FALSE	TRUE
HMF	HMF002185A	none	0	0	1	0	HR_proficient	none	733	325	77	TRUE	Bone/Soft tissue	NA	TRUE	TRUE
HMF	HMF001885A	BRCA2	0.046	0.924	0.03	0.97	HR_deficient	BRCA2_type	1277	591	293	TRUE	Prostate	NA	TRUE	TRUE
HMF	HMF003422A	none	0	0	1	0	HR_proficient	none	351	207	184	TRUE	Breast	NA	FALSE	TRUE
HMF	HMF001977A	none	0	0	1	0	HR_proficient	none	155	70	16	FALSE	Skin	NA	TRUE	FALSE
HMF	HMF001977B	none	0	0	1	0	HR_proficient	none	180	82	29	TRUE	Skin	NA	TRUE	TRUE
HMF	HMF000301B	none	0	0	1	0	HR_proficient	none	241	92	569	FALSE	Bone/Soft tissue	NA	TRUE	FALSE
HMF	HMF000301A	none	0	0	1	0	HR_proficient	none	250	131	510	TRUE	Bone/Soft tissue	NA	TRUE	TRUE
HMF	HMF003439A	none	0	0	1	0	HR_proficient	none	3220	2407	177	TRUE	Lung	NA	FALSE	TRUE
HMF	HMF003068A	none	0	0	1	0	HR_proficient	none	412	246	191	FALSE	Bone/Soft tissue	NA	FALSE	FALSE
HMF	HMF003068B	none	0	0	1	0	HR_proficient	none	397	241	169	TRUE	Bone/Soft tissue	NA	FALSE	TRUE
HMF	HMF000059A	none	0	0	1	0	HR_proficient	none	1550	1082	223	TRUE	Lung	NA	FALSE	TRUE
HMF	HMF001001A	none	0.002	0.002	0.996	0.004	HR_proficient	none	404	223	184	TRUE	Urinary tract	NA	TRUE	TRUE
HMF	HMF001965A	none	0	0	1	0	HR_proficient	none	2550	1882	219	TRUE	Colon/Rectum	NA	TRUE	TRUE
HMF	HMF001250A	none	0	0	1	0	HR_proficient	none	1203	792	431	TRUE	Prostate	NA	TRUE	TRUE
HMF	HMF001916C	BRCA2	0.03	0.96	0.01	0.99	HR_deficient	BRCA2_type	2008	717	875	FALSE	Breast	NA	TRUE	FALSE
HMF	HMF001916B	none	0.044	0.93	0.026	0.974	HR_deficient	BRCA2_type	2634	781	855	TRUE	Breast	NA	FALSE	TRUE
HMF	HMF002324A	BRCA2	0	0.978	0.022	0.978	HR_deficient	BRCA2_type	1965	824	559	TRUE	Breast	NA	TRUE	TRUE
HMF	HMF002210A	none	0.008	0.004	0.988	0.012	HR_proficient	none	692	406	126	TRUE	Bone/Soft tissue	NA	FALSE	TRUE
HMF	HMF003684A	none	0	0	1	0	HR_proficient	none	731	560	243	TRUE	Breast	NA	TRUE	TRUE
HMF	HMF000359A	none	0	0	1	0	HR_proficient	none	316	201	47	TRUE	Bone/Soft tissue	NA	TRUE	TRUE
HMF	HMF001401A	none	0	0	1	0	HR_proficient	none	181	118	328	TRUE	Breast	NA	TRUE	TRUE
HMF	HMF001390A	none	0	0	1	0	HR_proficient	none	874	584	309	TRUE	Breast	NA	FALSE	TRUE
HMF	HMF000880A	none	0	0	1	0	HR_proficient	none	681	360	75	TRUE	Skin	NA	TRUE	TRUE
HMF	HMF003561A	none	0	0.004	0.996	0.004	HR_proficient	none	185	104	2	TRUE	NET	NA	TRUE	TRUE
HMF	HMF000639A	none	0	0	1	0	HR_proficient	none	423	278	303	TRUE	Skin	NA	TRUE	TRUE
HMF	HMF002774A	none	0	0	1	0	HR_proficient	none	427	262	91	TRUE	Skin	NA	TRUE	TRUE
HMF	HMF001635B	none	0	0	1	0	cannot_be_determined	cannot_be_determined	111463	109556	192	TRUE	Unknown	NA	TRUE	FALSE
HMF	HMF000081A	BRCA1	0.884	0.012	0.104	0.896	HR_deficient	BRCA1_type	297	141	224	TRUE	Ovary	NA	TRUE	TRUE
HMF	HMF002735A	none	0.02	0.002	0.978	0.022	HR_proficient	none	907	403	307	TRUE	Breast	NA	FALSE	TRUE
HMF	HMF000854A	none	0	0.002	0.998	0.002	HR_proficient	none	2631	1870	355	FALSE	Lung	NA	FALSE	FALSE
HMF	HMF000854B	none	0	0	1	0	HR_proficient	none	3905	2827	335	TRUE	Lung	NA	FALSE	TRUE
HMF	HMF003769A	none	0.002	0	0.998	0.002	HR_proficient	none	1454	1186	282	TRUE	Lung	NA	FALSE	TRUE
HMF	HMF003554A	none	0	0	1	0	HR_proficient	none	1105	933	116	TRUE	Lung	NA	TRUE	TRUE
HMF	HMF000066A	none	0.002	0	0.998	0.002	HR_proficient	none	3767	2905	132	TRUE	Lung	NA	FALSE	TRUE
HMF	HMF003482A	none	0	0	1	0	HR_proficient	none	188	117	10	TRUE	NET	NA	TRUE	TRUE
HMF	HMF003138A	none	0	0	1	0	HR_proficient	none	948	687	27	TRUE	Lung	NA	TRUE	TRUE
HMF	HMF002394A	none	0	0	1	0	HR_proficient	none	411	221	150	TRUE	Kidney	NA	TRUE	TRUE
HMF	HMF000987A	none	0	0	1	0	HR_proficient	none	915	548	312	TRUE	Breast	NA	FALSE	TRUE
HMF	HMF003041A	none	0	0	1	0	HR_proficient	none	220	124	51	TRUE	NET	NA	TRUE	TRUE
HMF	HMF003586A	none	0	0	1	0	HR_proficient	none	1164	792	623	TRUE	Breast	NA	FALSE	TRUE
HMF	HMF003112A	none	0.002	0	0.998	0.002	HR_proficient	none	570	350	37	TRUE	Skin	NA	TRUE	TRUE
HMF	HMF000957A	none	0	0	1	0	HR_proficient	none	1649	1362	209	TRUE	Colon/Rectum	NA	FALSE	TRUE
HMF	HMF002994A	none	0	0	1	0	HR_proficient	none	1299	1132	72	TRUE	Colon/Rectum	NA	FALSE	TRUE
HMF	HMF002776A	none	0	0	1	0	HR_proficient	none	4213	3523	262	TRUE	Colon/Rectum	NA	FALSE	TRUE
HMF	HMF002816A	none	0	0	1	0	HR_proficient	none	750	584	429	TRUE	Lung	NA	FALSE	TRUE
HMF	HMF001288B	none	0	0	1	0	HR_proficient	none	608	496	34	TRUE	Lung	NA	TRUE	TRUE
HMF	HMF001288A	none	0	0	1	0	HR_proficient	none	540	414	57	FALSE	Lung	NA	TRUE	FALSE
HMF	HMF001566A	none	0	0	1	0	HR_proficient	none	513	315	255	TRUE	Lung	NA	FALSE	TRUE
HMF	HMF001681A	none	0	0	1	0	HR_proficient	none	75	30	54	TRUE	Breast	NA	TRUE	TRUE
HMF	HMF002800A	none	0	0.002	0.998	0.002	HR_proficient	none	2322	1664	249	TRUE	Colon/Rectum	NA	FALSE	TRUE
HMF	HMF003080A	none	0.002	0.002	0.996	0.004	HR_proficient	none	1608	1049	213	TRUE	Lung	NA	FALSE	TRUE
HMF	HMF002273A	none	0	0	1	0	HR_proficient	none	1507	992	231	TRUE	Colon/Rectum	NA	TRUE	TRUE
HMF	HMF001185A	none	0	0	1	0	HR_proficient	none	286	180	14	TRUE	NET	NA	FALSE	TRUE
HMF	HMF000882A	none	0	0	1	0	HR_proficient	none	2684	2097	92	TRUE	Colon/Rectum	NA	FALSE	TRUE
HMF	HMF001938A	none	0	0	1	0	HR_proficient	none	798	571	159	TRUE	Prostate	NA	TRUE	TRUE
HMF	HMF002910A	none	0	0	1	0	HR_proficient	none	206	112	36	TRUE	Biliary	NA	TRUE	TRUE
HMF	HMF002740A	none	0	0	1	0	HR_proficient	none	507	343	73	TRUE	Skin	NA	TRUE	TRUE
HMF	HMF002742A	none	0	0.026	0.974	0.026	HR_proficient	none	470	283	16	TRUE	Bone/Soft tissue	NA	FALSE	TRUE
HMF	HMF002411A	none	0	0.002	0.998	0.002	HR_proficient	none	96	42	119	TRUE	Skin	NA	TRUE	TRUE
HMF	HMF003298A	none	0	0.002	0.998	0.002	HR_proficient	none	4127	3112	309	TRUE	Colon/Rectum	NA	TRUE	TRUE
HMF	HMF003132B	none	0	0	1	0	HR_proficient	none	3308	2503	412	TRUE	Lung	NA	FALSE	TRUE
HMF	HMF001114A	none	0	0	1	0	HR_proficient	none	1312	804	53	TRUE	Skin	NA	TRUE	TRUE
HMF	HMF001272A	none	0	0	1	0	HR_proficient	none	1005	597	803	FALSE	Skin	NA	FALSE	FALSE
HMF	HMF001272B	none	0	0	1	0	HR_proficient	none	1286	685	724	TRUE	Skin	NA	FALSE	TRUE
HMF	HMF001774A	none	0	0	1	0	HR_proficient	none	675	395	718	TRUE	Breast	NA	FALSE	TRUE
HMF	HMF000750A	none	0	0	1	0	HR_proficient	none	352	165	512	TRUE	Skin	NA	FALSE	TRUE
HMF	HMF001060A	none	0	0	1	0	HR_proficient	none	1280	925	93	TRUE	Colon/Rectum	NA	FALSE	TRUE
HMF	HMF002855A	none	0	0	1	0	HR_proficient	none	1314	988	115	TRUE	Lung	NA	TRUE	TRUE
HMF	HMF003726A	none	0	0	1	0	HR_proficient	none	326	239	139	TRUE	Breast	NA	FALSE	TRUE
HMF	HMF000273A	none	0	0	1	0	HR_proficient	none	675	510	159	TRUE	Breast	NA	FALSE	TRUE
HMF	HMF000272A	none	0	0.002	0.998	0.002	HR_proficient	none	3308	1911	195	TRUE	Colon/Rectum	NA	FALSE	TRUE
HMF	HMF001438A	none	0	0	1	0	HR_proficient	none	622	516	55	TRUE	Colon/Rectum	NA	FALSE	TRUE
HMF	HMF003399A	none	0	0	1	0	HR_proficient	none	484	332	310	TRUE	Breast	NA	TRUE	TRUE
HMF	HMF000012A	none	0	0	1	0	HR_proficient	none	255	178	61	TRUE	Bone/Soft tissue	NA	FALSE	TRUE
HMF	HMF000922A	none	0	0.002	0.998	0.002	HR_proficient	none	407	234	105	TRUE	Breast	NA	FALSE	TRUE
HMF	HMF002560A	none	0	0	1	0	HR_proficient	none	638	441	255	TRUE	Breast	NA	FALSE	TRUE
HMF	HMF002270A	none	0	0	1	0	HR_proficient	none	3478	3091	431	TRUE	Breast	NA	TRUE	TRUE
HMF	HMF001784A	none	0	0.002	0.998	0.002	HR_proficient	none	2431	1758	207	TRUE	Lung	NA	FALSE	TRUE
HMF	HMF003714A	none	0	0	1	0	HR_proficient	none	105	66	608	TRUE	Skin	NA	TRUE	TRUE
HMF	HMF002107B	none	0	0	1	0	HR_proficient	none	2515	1891	246	TRUE	Colon/Rectum	NA	TRUE	TRUE
HMF	HMF000769A	none	0	0	1	0	HR_proficient	none	446	315	174	TRUE	Breast	NA	FALSE	TRUE
HMF	HMF003717A	none	0	0	1	0	HR_proficient	none	2295	1834	167	TRUE	Colon/Rectum	NA	TRUE	TRUE
HMF	HMF002781A	none	0	0	1	0	HR_proficient	none	2586	1452	411	TRUE	Lung	NA	FALSE	TRUE
HMF	HMF000161A	none	0.07	0.018	0.912	0.088	HR_proficient	none	2223	1420	241	TRUE	Lung	NA	FALSE	TRUE
HMF	HMF000539A	none	0	0	1	0	HR_proficient	none	1077	636	280	TRUE	Skin	NA	TRUE	TRUE
HMF	HMF002369A	none	0.002	0.04	0.958	0.042	HR_proficient	none	2554	1261	517	TRUE	Colon/Rectum	NA	FALSE	TRUE
HMF	HMF001507A	none	0.002	0	0.998	0.002	HR_proficient	none	139	66	29	TRUE	Skin	NA	TRUE	TRUE
HMF	HMF000710A	none	0	0	1	0	HR_proficient	none	406	286	52	TRUE	Breast	NA	TRUE	TRUE
HMF	HMF000347A	none	0	0	1	0	HR_proficient	none	3740	2802	114	TRUE	Lung	NA	TRUE	TRUE
HMF	HMF002094A	none	0	0	1	0	HR_proficient	none	1252	792	1169	TRUE	Prostate	NA	FALSE	TRUE
HMF	HMF002928A	none	0.004	0	0.996	0.004	HR_proficient	none	275	126	21	TRUE	NET	NA	FALSE	TRUE
HMF	HMF002302A	none	0	0	1	0	HR_proficient	none	2015	1622	687	TRUE	Colon/Rectum	NA	FALSE	TRUE
HMF	HMF001840A	none	0	0	1	0	HR_proficient	none	2294	1879	131	TRUE	Colon/Rectum	NA	TRUE	TRUE
HMF	HMF003338A	none	0	0	1	0	HR_proficient	none	171	109	666	TRUE	Breast	NA	TRUE	TRUE
HMF	HMF001838A	none	0.004	0	0.996	0.004	HR_proficient	none	3312	2667	306	TRUE	Colon/Rectum	NA	FALSE	TRUE
HMF	HMF003702A	none	0	0	1	0	HR_proficient	none	67	34	2	TRUE	Bone/Soft tissue	NA	TRUE	TRUE
HMF	HMF000647A	none	0	0	1	0	HR_proficient	none	258	158	12	TRUE	Bone/Soft tissue	NA	TRUE	TRUE
HMF	HMF000405A	none	0.002	0.002	0.996	0.004	HR_proficient	none	457	201	242	TRUE	Bone/Soft tissue	NA	TRUE	TRUE
HMF	HMF002503A	none	0	0	1	0	HR_proficient	none	697	413	61	TRUE	Skin	NA	FALSE	TRUE
HMF	HMF000466B	none	0.006	0.01	0.984	0.016	HR_proficient	none	99	57	107	FALSE	Lung	NA	TRUE	FALSE
HMF	HMF000466A	none	0	0	1	0	HR_proficient	none	811	92	119	TRUE	Lung	NA	TRUE	TRUE
HMF	HMF002358A	none	0	0	1	0	HR_proficient	none	813	674	177	TRUE	Breast	NA	FALSE	TRUE
HMF	HMF001585A	none	0	0	1	0	HR_proficient	none	1379	1064	297	TRUE	Breast	NA	FALSE	TRUE
HMF	HMF000896A	none	0	0	1	0	cannot_be_determined	cannot_be_determined	45	20	149	TRUE	Breast	NA	TRUE	FALSE
HMF	HMF001367A	none	0	0	1	0	HR_proficient	none	679	493	66	TRUE	Skin	NA	TRUE	TRUE
HMF	HMF003017A	none	0	0	1	0	HR_proficient	none	424	253	112	TRUE	Bone/Soft tissue	NA	TRUE	TRUE
HMF	HMF001021A	none	0	0.02	0.98	0.02	HR_proficient	none	150	86	5	TRUE	NET	NA	TRUE	TRUE
HMF	HMF002879A	none	0	0	1	0	HR_proficient	none	867	528	192	TRUE	Skin	NA	TRUE	TRUE
HMF	HMF002734A	none	0	0	1	0	HR_proficient	none	210	146	386	TRUE	Breast	NA	FALSE	TRUE
HMF	HMF003648A	none	0	0	1	0	HR_proficient	none	259	154	109	FALSE	Lung	NA	FALSE	FALSE
HMF	HMF003648B	none	0	0	1	0	HR_proficient	none	572	338	181	TRUE	Lung	NA	FALSE	TRUE
HMF	HMF000732A	none	0	0	1	0	HR_proficient	none	5157	4591	407	TRUE	Esophagus	NA	FALSE	TRUE
HMF	HMF003052A	none	0	0	1	0	HR_proficient	none	385	164	6	TRUE	NET	NA	TRUE	TRUE
HMF	HMF001764A	none	0	0	1	0	HR_proficient	none	366	224	106	TRUE	Breast	NA	TRUE	TRUE
HMF	HMF000521A	none	0	0	1	0	HR_proficient	none	554	371	78	TRUE	Lung	NA	FALSE	TRUE
HMF	HMF001282A	none	0	0.004	0.996	0.004	HR_proficient	none	332	216	42	TRUE	NET	NA	TRUE	TRUE
HMF	HMF002627A	none	0	0	1	0	HR_proficient	none	767	632	41	TRUE	Colon/Rectum	NA	FALSE	TRUE
HMF	HMF001815A	none	0.018	0	0.982	0.018	HR_proficient	none	338	165	66	TRUE	NET	NA	TRUE	TRUE
HMF	HMF001704A	none	0	0.002	0.998	0.002	HR_proficient	none	3109	2691	221	TRUE	Colon/Rectum	NA	TRUE	TRUE
HMF	HMF000609A	none	0	0	1	0	HR_proficient	none	1285	983	239	TRUE	Prostate	NA	FALSE	TRUE
HMF	HMF000814A	none	0	0	1	0	HR_proficient	none	1354	1043	282	TRUE	Colon/Rectum	NA	FALSE	TRUE
HMF	HMF003111A	none	0	0	1	0	HR_proficient	none	189	98	53	TRUE	NET	NA	TRUE	TRUE
HMF	HMF000020B	none	0	0	1	0	HR_proficient	none	4066	3216	174	TRUE	Colon/Rectum	NA	FALSE	TRUE
HMF	HMF001007A	none	0.01	0	0.99	0.01	HR_proficient	none	1244	937	226	TRUE	Stomach	NA	FALSE	TRUE
HMF	HMF000761A	BRCA2	0.004	0.992	0.004	0.996	HR_deficient	BRCA2_type	745	309	451	TRUE	Breast	NA	TRUE	TRUE
HMF	HMF002453A	none	0	0	1	0	HR_proficient	none	248	182	54	TRUE	Bone/Soft tissue	NA	TRUE	TRUE
HMF	HMF003107A	none	0	0	1	0	HR_proficient	none	225	88	9	TRUE	NET	NA	TRUE	TRUE
HMF	HMF000349A	none	0	0	1	0	HR_proficient	none	2675	2416	79	TRUE	Colon/Rectum	NA	TRUE	TRUE
HMF	HMF000795A	none	0.002	0	0.998	0.002	HR_proficient	none	322	214	11	TRUE	Bone/Soft tissue	NA	TRUE	TRUE
HMF	HMF000831A	none	0	0	1	0	HR_proficient	none	507	350	20	TRUE	Bone/Soft tissue	NA	TRUE	TRUE
HMF	HMF003284A	none	0.004	0	0.996	0.004	HR_proficient	none	136	71	128	TRUE	Lung	NA	FALSE	TRUE
HMF	HMF003462A	none	0.002	0.004	0.994	0.006	HR_proficient	none	1723	1272	176	TRUE	Lung	NA	FALSE	TRUE
HMF	HMF001287A	none	0	0	1	0	HR_proficient	none	1090	867	387	TRUE	Colon/Rectum	NA	FALSE	TRUE
HMF	HMF001658A	none	0	0	1	0	HR_proficient	none	2429	2159	74	TRUE	Colon/Rectum	NA	TRUE	TRUE
HMF	HMF002136A	none	0	0.004	0.996	0.004	HR_proficient	none	3167	2292	436	TRUE	Lung	NA	FALSE	TRUE
HMF	HMF003234A	none	0	0	1	0	HR_proficient	none	1972	1334	188	TRUE	Colon/Rectum	NA	FALSE	TRUE
HMF	HMF000419A	none	0	0.002	0.998	0.002	HR_proficient	none	282	172	4	TRUE	NET	NA	TRUE	TRUE
HMF	HMF002400B	none	0	0	1	0	HR_proficient	none	2076	1419	47	TRUE	Lung	NA	FALSE	TRUE
HMF	HMF003078A	none	0	0.002	0.998	0.002	HR_proficient	none	115	59	9	TRUE	NET	NA	TRUE	TRUE
HMF	HMF002893A	none	0	0	1	0	HR_proficient	none	3558	2568	195	TRUE	Lung	NA	TRUE	TRUE
HMF	HMF002807A	none	0	0.002	0.998	0.002	HR_proficient	none	248	130	10	TRUE	NET	NA	TRUE	TRUE
HMF	HMF001303A	none	0	0	1	0	HR_proficient	none	1119	744	115	TRUE	Colon/Rectum	NA	TRUE	TRUE
HMF	HMF000666B	none	0	0	1	0	HR_proficient	none	1365	977	162	TRUE	Lung	NA	FALSE	TRUE
HMF	HMF000094A	none	0	0	1	0	HR_proficient	none	439	247	101	TRUE	Lung	NA	TRUE	TRUE
HMF	HMF000610A	none	0	0.004	0.996	0.004	HR_proficient	none	699	363	81	TRUE	Skin	NA	TRUE	TRUE
HMF	HMF001927A	none	0	0	1	0	HR_proficient	none	4205	3446	262	TRUE	Colon/Rectum	NA	TRUE	TRUE
HMF	HMF000167A	none	0	0	1	0	HR_proficient	none	2982	2607	331	TRUE	Colon/Rectum	NA	TRUE	TRUE
HMF	HMF002570A	none	0	0	1	0	HR_proficient	none	442	314	28	TRUE	Bone/Soft tissue	NA	TRUE	TRUE
HMF	HMF000577A	none	0	0	1	0	HR_proficient	none	959	663	315	TRUE	Breast	NA	FALSE	TRUE
HMF	HMF003638A	none	0.002	0	0.998	0.002	HR_proficient	none	1045	693	246	TRUE	Prostate	NA	FALSE	TRUE
HMF	HMF001376A	none	0	0	1	0	HR_proficient	none	209	106	32	TRUE	Mesothelioma	NA	TRUE	TRUE
HMF	HMF001736A	none	0	0	1	0	HR_proficient	none	487	247	165	TRUE	Breast	NA	FALSE	TRUE
HMF	HMF002109B	none	0	0.004	0.996	0.004	HR_proficient	none	827	433	33	FALSE	Thymus	NA	TRUE	FALSE
HMF	HMF000411B	none	0.804	0.044	0.152	0.848	HR_deficient	BRCA1_type	1533	559	898	TRUE	Breast	NA	TRUE	TRUE
HMF	HMF001822A	none	0	0	1	0	HR_proficient	none	175	85	648	FALSE	Skin	NA	TRUE	FALSE
HMF	HMF001822B	none	0	0	1	0	HR_proficient	none	585	383	718	TRUE	Skin	NA	TRUE	TRUE
HMF	HMF000331A	none	0	0	1	0	HR_proficient	none	782	554	167	TRUE	Breast	NA	FALSE	TRUE
HMF	HMF002991A	none	0	0	1	0	HR_proficient	none	282	162	56	TRUE	NET	NA	TRUE	TRUE
HMF	HMF001462A	none	0.004	0	0.996	0.004	HR_proficient	none	829	634	85	TRUE	Ovary	NA	TRUE	TRUE
HMF	HMF003386A	none	0.002	0.008	0.99	0.01	HR_proficient	none	789	552	38	TRUE	Unknown	NA	FALSE	TRUE
HMF	HMF002289A	none	0.148	0.466	0.386	0.614	HR_deficient	BRCA2_type	517	243	230	TRUE	Bone/Soft tissue	NA	FALSE	TRUE
HMF	HMF001749A	none	0	0	1	0	HR_proficient	none	655	451	71	TRUE	Bone/Soft tissue	NA	TRUE	TRUE
HMF	HMF002004A	none	0.002	0	0.998	0.002	HR_proficient	none	419	209	160	TRUE	Urinary tract	NA	TRUE	TRUE
HMF	HMF000322A	none	0	0	1	0	HR_proficient	none	304	141	14	TRUE	NET	NA	TRUE	TRUE
HMF	HMF000445A	none	0	0	1	0	cannot_be_determined	cannot_be_determined	75699	74015	83	TRUE	Prostate	NA	TRUE	FALSE
HMF	HMF002736A	none	0	0	1	0	HR_proficient	none	484	311	99	TRUE	Lung	NA	TRUE	TRUE
HMF	HMF001761A	none	0	0	1	0	HR_proficient	none	151	54	7	TRUE	NET	NA	TRUE	TRUE
HMF	HMF002208A	none	0	0	1	0	HR_proficient	none	1029	623	161	TRUE	Lung	NA	TRUE	TRUE
HMF	HMF003314A	none	0.006	0.012	0.982	0.018	HR_proficient	none	1061	508	389	TRUE	Breast	NA	FALSE	TRUE
HMF	HMF003411A	none	0	0.002	0.998	0.002	HR_proficient	none	2072	1475	32	TRUE	Lung	NA	FALSE	TRUE
HMF	HMF003113A	none	0	0	1	0	HR_proficient	none	1021	730	361	TRUE	Breast	NA	FALSE	TRUE
HMF	HMF001562A	none	0.01	0	0.99	0.01	HR_proficient	none	2918	2085	261	TRUE	Esophagus	NA	FALSE	TRUE
HMF	HMF000531A	none	0.008	0.018	0.974	0.026	HR_proficient	none	1220	689	321	TRUE	Urinary tract	NA	FALSE	TRUE
HMF	HMF002889A	none	0.27	0.602	0.128	0.872	HR_deficient	BRCA2_type	1506	434	989	TRUE	Urinary tract	NA	FALSE	TRUE
HMF	HMF003543A	none	0	0	1	0	HR_proficient	none	1620	1365	87	TRUE	Colon/Rectum	NA	TRUE	TRUE
HMF	HMF003085A	none	0	0	1	0	HR_proficient	none	2056	1555	126	TRUE	Lung	NA	FALSE	TRUE
HMF	HMF001742A	none	0	0	1	0	HR_proficient	none	2718	1913	217	TRUE	Lung	NA	TRUE	TRUE
HMF	HMF003777A	none	0	0	1	0	HR_proficient	none	1979	1484	127	TRUE	Colon/Rectum	NA	TRUE	TRUE
HMF	HMF000909A	none	0	0.008	0.992	0.008	HR_proficient	none	2379	1708	221	TRUE	Lung	NA	FALSE	TRUE
HMF	HMF003164A	none	0	0	1	0	HR_proficient	none	395	26	28	TRUE	Skin	NA	TRUE	TRUE
HMF	HMF001031A	none	0	0.002	0.998	0.002	HR_proficient	none	425	283	97	TRUE	Breast	NA	FALSE	TRUE
HMF	HMF002838A	none	0	0	1	0	HR_proficient	none	223	92	37	TRUE	Ovary	NA	TRUE	TRUE
HMF	HMF001122A	none	0.006	0	0.994	0.006	HR_proficient	none	330	185	11	TRUE	Bone/Soft tissue	NA	TRUE	TRUE
HMF	HMF000632A	none	0	0.002	0.998	0.002	HR_proficient	none	753	344	22	TRUE	Breast	NA	FALSE	TRUE
HMF	HMF003700A	none	0	0	1	0	HR_proficient	none	4231	3299	221	TRUE	Lung	NA	TRUE	TRUE
HMF	HMF002080A	none	0	0	1	0	HR_proficient	none	434	209	480	TRUE	Breast	NA	FALSE	TRUE
HMF	HMF002347A	none	0	0	1	0	HR_proficient	none	205	99	64	TRUE	NET	NA	TRUE	TRUE
HMF	HMF000600A	none	0	0	1	0	HR_proficient	none	676	305	365	TRUE	Lung	NA	TRUE	TRUE
HMF	HMF001244A	none	0	0	1	0	HR_proficient	none	781	526	204	TRUE	Breast	NA	TRUE	TRUE
HMF	HMF001410A	none	0	0	1	0	HR_proficient	none	1062	797	222	FALSE	Prostate	NA	TRUE	FALSE
HMF	HMF001410B	none	0	0	1	0	HR_proficient	none	1196	878	247	TRUE	Prostate	NA	TRUE	TRUE
HMF	HMF001540A	none	0.002	0.002	0.996	0.004	HR_proficient	none	740	458	127	TRUE	Breast	NA	FALSE	TRUE
HMF	HMF000079A	none	0	0	1	0	HR_proficient	none	861	635	192	TRUE	Prostate	NA	FALSE	TRUE
HMF	HMF002365A	none	0.032	0.002	0.966	0.034	HR_proficient	none	275	148	4	TRUE	NET	NA	TRUE	TRUE
HMF	HMF000972A	none	0	0.002	0.998	0.002	HR_proficient	none	413	255	183	TRUE	Mesothelioma	NA	FALSE	TRUE
HMF	HMF000835B	none	0	0	1	0	HR_proficient	none	2389	1722	78	TRUE	Lung	NA	FALSE	TRUE
HMF	HMF002620A	none	0	0	1	0	HR_proficient	none	1001	816	68	TRUE	Colon/Rectum	NA	FALSE	TRUE
HMF	HMF001661A	none	0	0	1	0	HR_proficient	none	1081	726	137	TRUE	Lung	NA	FALSE	TRUE
HMF	HMF001707A	none	0	0	1	0	HR_proficient	none	186	126	34	TRUE	Colon/Rectum	NA	TRUE	TRUE
HMF	HMF001306A	none	0	0	1	0	HR_proficient	none	312	137	0	TRUE	NET	NA	TRUE	TRUE
HMF	HMF003623A	none	0	0	1	0	HR_proficient	none	339	181	8	TRUE	NET	NA	TRUE	TRUE
HMF	HMF001393A	none	0	0	1	0	HR_proficient	none	1801	1307	70	TRUE	Lung	NA	TRUE	TRUE
HMF	HMF001851A	BRCA1	0.9	0.008	0.092	0.908	HR_deficient	BRCA1_type	927	404	596	TRUE	Breast	NA	TRUE	TRUE
HMF	HMF001164A	none	0.004	0	0.996	0.004	HR_proficient	none	813	569	283	TRUE	Uterus	NA	FALSE	TRUE
HMF	HMF000983A	none	0	0	1	0	HR_proficient	none	1207	995	813	TRUE	Prostate	NA	TRUE	TRUE
HMF	HMF000513A	none	0	0	1	0	HR_proficient	none	2546	2132	110	TRUE	Urinary tract	NA	TRUE	TRUE
HMF	HMF003485A	none	0	0.004	0.996	0.004	HR_proficient	none	402	156	26	TRUE	Bone/Soft tissue	NA	FALSE	TRUE
HMF	HMF001100A	none	0	0.002	0.998	0.002	HR_proficient	none	1355	834	57	TRUE	Skin	NA	FALSE	TRUE
HMF	HMF003203A	none	0	0.002	0.998	0.002	HR_proficient	none	1023	605	181	TRUE	Colon/Rectum	NA	TRUE	TRUE
HMF	HMF000800A	none	0	0	1	0	HR_proficient	none	864	645	79	TRUE	Unknown	NA	TRUE	TRUE
HMF	HMF002935A	none	0	0	1	0	HR_proficient	none	255	132	9	TRUE	Breast	NA	TRUE	TRUE
HMF	HMF003168A	none	0	0	1	0	HR_proficient	none	383	274	31	TRUE	Breast	NA	TRUE	TRUE
HMF	HMF000203B	none	0.002	0.008	0.99	0.01	HR_proficient	none	1952	1228	373	TRUE	Lung	NA	FALSE	TRUE
HMF	HMF000203A	none	0	0.004	0.996	0.004	HR_proficient	none	1802	1143	366	FALSE	Lung	NA	FALSE	FALSE
HMF	HMF001428A	none	0	0	1	0	HR_proficient	none	357	238	27	TRUE	Breast	NA	TRUE	TRUE
HMF	HMF000448A	none	0	0.002	0.998	0.002	HR_proficient	none	4169	3396	113	TRUE	Lung	NA	TRUE	TRUE
HMF	HMF000293A	none	0.002	0.01	0.988	0.012	HR_proficient	none	1099	515	85	TRUE	Lung	NA	FALSE	TRUE
HMF	HMF002811A	none	0	0	1	0	HR_proficient	none	2665	2181	321	TRUE	Colon/Rectum	NA	FALSE	TRUE
HMF	HMF002642A	none	0	0	1	0	HR_proficient	none	1462	1003	172	TRUE	Breast	NA	FALSE	TRUE
HMF	HMF001999B	none	0	0	1	0	HR_proficient	none	556	349	115	TRUE	Bone/Soft tissue	NA	FALSE	TRUE
HMF	HMF001583A	none	0	0	1	0	HR_proficient	none	1549	1346	210	TRUE	Colon/Rectum	NA	FALSE	TRUE
HMF	HMF001648A	none	0	0	1	0	HR_proficient	none	2865	2249	165	TRUE	Lung	NA	FALSE	TRUE
HMF	HMF000578A	none	0.002	0.002	0.996	0.004	HR_proficient	none	191	74	2	TRUE	NET	NA	TRUE	TRUE
HMF	HMF000128A	none	0	0.002	0.998	0.002	HR_proficient	none	819	552	226	TRUE	Lung	NA	FALSE	TRUE
HMF	HMF002865A	none	0	0	1	0	HR_proficient	none	1842	1573	218	TRUE	Colon/Rectum	NA	TRUE	TRUE
HMF	HMF003669A	none	0	0	1	0	HR_proficient	none	2030	1588	52	TRUE	Colon/Rectum	NA	TRUE	TRUE
HMF	HMF001163A	none	0	0	1	0	HR_proficient	none	1235	865	365	TRUE	Breast	NA	TRUE	TRUE
HMF	HMF000606A	none	0	0	1	0	HR_proficient	none	1617	1349	49	TRUE	Colon/Rectum	NA	TRUE	TRUE
HMF	HMF002974A	none	0	0	1	0	HR_proficient	none	193	94	56	TRUE	Lung	NA	TRUE	TRUE
HMF	HMF003653A	none	0	0	1	0	HR_proficient	none	2175	1870	89	FALSE	Colon/Rectum	NA	FALSE	FALSE
HMF	HMF003653B	none	0	0	1	0	HR_proficient	none	2653	2133	140	TRUE	Colon/Rectum	NA	FALSE	TRUE
HMF	HMF003137A	none	0	0	1	0	HR_proficient	none	1018	821	122	TRUE	Colon/Rectum	NA	TRUE	TRUE
HMF	HMF002033A	none	0.002	0	0.998	0.002	HR_proficient	none	842	581	348	TRUE	Stomach	NA	FALSE	TRUE
HMF	HMF003798A	BRCA2	0.002	0.992	0.006	0.994	HR_deficient	BRCA2_type	3723	1663	1239	TRUE	Prostate	NA	TRUE	TRUE
HMF	HMF002636A	none	0	0	1	0	HR_proficient	none	534	312	57	TRUE	Skin	NA	TRUE	TRUE
HMF	HMF002636B	none	0	0	1	0	HR_proficient	none	704	364	102	FALSE	Skin	NA	TRUE	FALSE
HMF	HMF002351A	none	0	0	1	0	HR_proficient	none	268	127	7	TRUE	NET	NA	TRUE	TRUE
HMF	HMF000576A	none	0	0	1	0	HR_proficient	none	275	142	32	TRUE	Bone/Soft tissue	NA	TRUE	TRUE
HMF	HMF002552A	none	0.006	0.008	0.986	0.014	HR_proficient	none	457	185	76	TRUE	Mesothelioma	NA	TRUE	TRUE
HMF	HMF002330A	none	0	0.004	0.996	0.004	HR_proficient	none	2118	1622	147	TRUE	Lung	NA	FALSE	TRUE
HMF	HMF001697A	none	0	0	1	0	HR_proficient	none	938	631	1157	TRUE	Prostate	NA	TRUE	TRUE
HMF	HMF001654A	none	0.006	0.004	0.99	0.01	HR_proficient	none	1587	814	485	TRUE	Breast	NA	FALSE	TRUE
HMF	HMF002584A	none	0	0	1	0	HR_proficient	none	247	100	118	TRUE	Lung	NA	TRUE	TRUE
HMF	HMF000021A	none	0.16	0.712	0.128	0.872	HR_deficient	BRCA2_type	1188	482	452	TRUE	Breast	NA	FALSE	TRUE
HMF	HMF003611A	none	0	0	1	0	HR_proficient	none	1576	1190	508	TRUE	Stomach	NA	TRUE	TRUE
HMF	HMF002050A	none	0	0	1	0	HR_proficient	none	6251	4748	343	TRUE	Lung	NA	FALSE	TRUE
HMF	HMF002896A	none	0.01	0	0.99	0.01	HR_proficient	none	683	362	964	TRUE	Breast	NA	FALSE	TRUE
HMF	HMF002454A	none	0	0	1	0	HR_proficient	none	1391	977	786	TRUE	Breast	NA	FALSE	TRUE
HMF	HMF000399A	none	0	0	1	0	HR_proficient	none	79	39	60	TRUE	Breast	NA	FALSE	TRUE
HMF	HMF000350A	none	0	0.004	0.996	0.004	HR_proficient	none	418	205	293	FALSE	Lung	NA	FALSE	FALSE
HMF	HMF000350B	none	0	0	1	0	HR_proficient	none	785	490	384	TRUE	Lung	NA	FALSE	TRUE
HMF	HMF001265A	none	0	0	1	0	HR_proficient	none	1242	749	216	TRUE	Lung	NA	FALSE	TRUE
HMF	HMF002689A	none	0	0	1	0	HR_proficient	none	5271	4011	430	TRUE	Lung	NA	FALSE	TRUE
HMF	HMF001359A	none	0	0	1	0	HR_proficient	none	2079	1433	265	TRUE	Lung	NA	FALSE	TRUE
HMF	HMF002955A	none	0	0	1	0	HR_proficient	none	3140	2398	92	TRUE	Lung	NA	FALSE	TRUE
HMF	HMF002144A	none	0	0	1	0	cannot_be_determined	cannot_be_determined	153707	151252	111	TRUE	Colon/Rectum	NA	TRUE	FALSE
HMF	HMF002647A	none	0	0	1	0	HR_proficient	none	776	464	213	TRUE	Urinary tract	NA	TRUE	TRUE
HMF	HMF003376A	none	0.282	0.694	0.024	0.976	HR_deficient	BRCA2_type	1855	556	1652	TRUE	Breast	NA	FALSE	TRUE
HMF	HMF001933A	none	0	0	1	0	HR_proficient	none	688	428	96	TRUE	Breast	NA	TRUE	TRUE
HMF	HMF000418A	none	0	0	1	0	HR_proficient	none	2163	1289	131	TRUE	Skin	NA	FALSE	TRUE
HMF	HMF000127A	none	0.002	0.006	0.992	0.008	HR_proficient	none	3519	2599	516	TRUE	Lung	NA	TRUE	TRUE
HMF	HMF000592A	none	0	0	1	0	HR_proficient	none	926	695	561	TRUE	Skin	NA	FALSE	TRUE
HMF	HMF001848A	none	0	0	1	0	HR_proficient	none	888	545	223	TRUE	Lung	NA	TRUE	TRUE
HMF	HMF002842A	none	0	0.002	0.998	0.002	HR_proficient	none	1829	1401	159	TRUE	Lung	NA	FALSE	TRUE
HMF	HMF001581A	none	0	0.002	0.998	0.002	HR_proficient	none	291	178	8	TRUE	NET	NA	FALSE	TRUE
HMF	HMF003622A	none	0	0.002	0.998	0.002	HR_proficient	none	1320	902	306	TRUE	Lung	NA	FALSE	TRUE
HMF	HMF001892A	none	0	0	1	0	HR_proficient	none	1628	1337	361	TRUE	Esophagus	NA	FALSE	TRUE
HMF	HMF000344A	none	0	0	1	0	HR_proficient	none	4109	3563	1112	TRUE	Esophagus	NA	FALSE	TRUE
HMF	HMF002568A	none	0	0	1	0	HR_proficient	none	569	389	924	TRUE	Breast	NA	FALSE	TRUE
HMF	HMF000415A	none	0	0	1	0	HR_proficient	none	183	121	165	TRUE	Breast	NA	FALSE	TRUE
HMF	HMF001385A	none	0	0	1	0	cannot_be_determined	cannot_be_determined	53306	52519	48	TRUE	Colon/Rectum	NA	FALSE	FALSE
HMF	HMF001426A	none	0.002	0	0.998	0.002	HR_proficient	none	1602	1199	72	TRUE	Unknown	NA	FALSE	TRUE
HMF	HMF001987A	none	0	0	1	0	HR_proficient	none	237	137	37	TRUE	Skin	NA	FALSE	TRUE
HMF	HMF000486A	none	0	0.002	0.998	0.002	HR_proficient	none	2617	1893	301	TRUE	Unknown	NA	FALSE	TRUE
HMF	HMF002378A	none	0	0	1	0	HR_proficient	none	2741	2287	309	TRUE	Esophagus	NA	TRUE	TRUE
HMF	HMF003067A	none	0	0	1	0	HR_proficient	none	4346	3688	405	TRUE	Colon/Rectum	NA	FALSE	TRUE
HMF	HMF002323A	none	0	0	1	0	HR_proficient	none	1007	724	40	TRUE	Lung	NA	FALSE	TRUE
HMF	HMF000439A	none	0	0.006	0.994	0.006	HR_proficient	none	827	612	232	TRUE	Lung	NA	FALSE	TRUE
HMF	HMF002655A	none	0	0	1	0	HR_proficient	none	274	175	100	TRUE	Breast	NA	FALSE	TRUE
HMF	HMF000008B	none	0	0	1	0	HR_proficient	none	2035	1687	161	TRUE	Colon/Rectum	NA	TRUE	TRUE
HMF	HMF000008A	none	0	0	1	0	HR_proficient	none	176	63	12	FALSE	Colon/Rectum	NA	TRUE	FALSE
HMF	HMF001925B	BRCA2	0	1	0	1	HR_deficient	BRCA2_type	1681	746	361	FALSE	Prostate	NA	TRUE	FALSE
HMF	HMF003786A	none	0	0	1	0	HR_proficient	none	2483	2003	166	TRUE	Colon/Rectum	NA	FALSE	TRUE
HMF	HMF000262A	none	0	0	1	0	HR_proficient	none	1176	739	404	TRUE	Lung	NA	TRUE	TRUE
HMF	HMF002886A	none	0	0	1	0	HR_proficient	none	362	173	66	TRUE	Mesothelioma	NA	FALSE	TRUE
HMF	HMF001608A	none	0	0	1	0	HR_proficient	none	106	47	72	TRUE	Lung	NA	TRUE	TRUE
HMF	HMF000624A	BRCA2	0.014	0.938	0.048	0.952	HR_deficient	BRCA2_type	1741	547	600	TRUE	Breast	NA	TRUE	TRUE
HMF	HMF001958A	none	0	0	1	0	HR_proficient	none	5228	3428	744	TRUE	Lung	NA	FALSE	TRUE
HMF	HMF003327A	none	0	0.002	0.998	0.002	HR_proficient	none	785	407	519	TRUE	Lung	NA	FALSE	TRUE
HMF	HMF002338A	none	0.004	0	0.996	0.004	HR_proficient	none	267	118	5	TRUE	NET	NA	TRUE	TRUE
HMF	HMF002512A	none	0	0	1	0	HR_proficient	none	3656	2701	285	TRUE	Lung	NA	FALSE	TRUE
HMF	HMF003441A	none	0	1	0	1	HR_deficient	BRCA2_type	2115	936	346	TRUE	Lung	NA	FALSE	TRUE
HMF	HMF001923A	none	0	0.002	0.998	0.002	HR_proficient	none	609	368	683	TRUE	Bone/Soft tissue	NA	FALSE	TRUE
HMF	HMF001494A	none	0	0	1	0	HR_proficient	none	1315	1030	257	TRUE	Prostate	NA	FALSE	TRUE
HMF	HMF002779A	none	0.002	0.002	0.996	0.004	HR_proficient	none	337	220	46	TRUE	Lung	NA	TRUE	TRUE
HMF	HMF003334A	none	0	0	1	0	HR_proficient	none	1147	1000	45	TRUE	Colon/Rectum	NA	TRUE	TRUE
HMF	HMF001995A	none	0	0	1	0	HR_proficient	none	1509	1241	114	TRUE	Colon/Rectum	NA	FALSE	TRUE
HMF	HMF002579A	none	0.01	0	0.99	0.01	HR_proficient	none	484	286	327	TRUE	Breast	NA	FALSE	TRUE
HMF	HMF002911A	none	0	0	1	0	HR_proficient	none	364	234	84	TRUE	Lung	NA	TRUE	TRUE
HMF	HMF000290A	none	0	0	1	0	HR_proficient	none	2518	1905	208	FALSE	Head and neck	NA	FALSE	FALSE
HMF	HMF000290B	none	0	0.002	0.998	0.002	HR_proficient	none	2705	2095	246	TRUE	Head and neck	NA	FALSE	TRUE
HMF	HMF003604A	none	0	0	1	0	HR_proficient	none	10963	8358	311	TRUE	Lung	NA	FALSE	TRUE
HMF	HMF001358A	none	0	0	1	0	HR_proficient	none	449	288	196	TRUE	Lung	NA	FALSE	TRUE
HMF	HMF002939A	none	0.002	0.002	0.996	0.004	HR_proficient	none	5116	4157	344	TRUE	Lung	NA	FALSE	TRUE
HMF	HMF003776A	none	0	0	1	0	HR_proficient	none	221	120	7	TRUE	NET	NA	TRUE	TRUE
HMF	HMF003169A	none	0	0	1	0	HR_proficient	none	1322	1126	36	TRUE	Colon/Rectum	NA	TRUE	TRUE
HMF	HMF002047A	none	0	0	1	0	HR_proficient	none	1822	1272	136	TRUE	Lung	NA	TRUE	TRUE
HMF	HMF001039A	none	0	0	1	0	HR_proficient	none	1474	918	374	TRUE	Prostate	NA	TRUE	TRUE
HMF	HMF002337A	none	0	0	1	0	HR_proficient	none	1170	904	219	TRUE	Prostate	NA	FALSE	TRUE
HMF	HMF002052A	none	0	0.002	0.998	0.002	HR_proficient	none	646	396	41	TRUE	Penile	NA	FALSE	TRUE
HMF	HMF002052B	none	0	0	1	0	HR_proficient	none	693	410	49	FALSE	Penile	NA	FALSE	FALSE
HMF	HMF003048A	none	0	0	1	0	HR_proficient	none	1568	1219	105	TRUE	Colon/Rectum	NA	FALSE	TRUE
HMF	HMF003128A	none	0	0	1	0	HR_proficient	none	1970	1679	225	TRUE	Small intestine	NA	FALSE	TRUE
HMF	HMF002298A	none	0	0	1	0	cannot_be_determined	cannot_be_determined	266146	259609	193	TRUE	Small intestine	NA	TRUE	FALSE
HMF	HMF002128A	none	0.002	0.032	0.966	0.034	HR_proficient	none	1582	964	231	TRUE	Colon/Rectum	NA	FALSE	TRUE
HMF	HMF001295A	BRCA2	0.032	0.936	0.032	0.968	HR_deficient	BRCA2_type	963	479	360	TRUE	Prostate	NA	TRUE	TRUE
HMF	HMF000701A	none	0	0	1	0	HR_proficient	none	1371	858	181	TRUE	Breast	NA	FALSE	TRUE
HMF	HMF000464A	none	0	0	1	0	HR_proficient	none	813	604	555	TRUE	Prostate	NA	FALSE	TRUE
HMF	HMF002846A	none	0	0	1	0	HR_proficient	none	306	163	487	TRUE	Breast	NA	FALSE	TRUE
HMF	HMF000907A	none	0	0	1	0	HR_proficient	none	401	260	71	TRUE	Breast	NA	TRUE	TRUE
HMF	HMF000028A	none	0.002	0	0.998	0.002	HR_proficient	none	904	681	113	FALSE	Lung	NA	FALSE	FALSE
HMF	HMF000028B	none	0	0.002	0.998	0.002	HR_proficient	none	1259	1037	164	TRUE	Lung	NA	FALSE	TRUE
HMF	HMF002944A	none	0.006	0.024	0.97	0.03	HR_proficient	none	3752	2685	514	TRUE	Lung	NA	FALSE	TRUE
HMF	HMF001327A	none	0	0	1	0	HR_proficient	none	1642	1137	645	TRUE	Breast	NA	FALSE	TRUE
HMF	HMF000289A	none	0	0	1	0	HR_proficient	none	1794	1303	110	TRUE	Lung	NA	FALSE	TRUE
HMF	HMF002246A	none	0	0	1	0	HR_proficient	none	1014	800	90	TRUE	Colon/Rectum	NA	FALSE	TRUE
HMF	HMF000727A	none	0.01	0.004	0.986	0.014	HR_proficient	none	827	457	140	TRUE	Breast	NA	FALSE	TRUE
HMF	HMF003231A	none	0.016	0.976	0.008	0.992	HR_deficient	BRCA2_type	2213	720	764	TRUE	Breast	NA	FALSE	TRUE
HMF	HMF001561B	none	0	0	1	0	HR_proficient	none	948	766	58	FALSE	Biliary	NA	TRUE	FALSE
HMF	HMF003643A	none	0	0	1	0	HR_proficient	none	1118	901	160	TRUE	Lung	NA	FALSE	TRUE
HMF	HMF000071A	none	0	0	1	0	HR_proficient	none	1280	905	138	TRUE	Lung	NA	FALSE	TRUE
HMF	HMF002384A	none	0	0	1	0	HR_proficient	none	935	679	164	TRUE	Lung	NA	FALSE	TRUE
HMF	HMF002157A	none	0	0	1	0	HR_proficient	none	7188	5331	544	TRUE	Lung	NA	FALSE	TRUE
HMF	HMF003644A	none	0	0	1	0	HR_proficient	none	2380	1760	105	TRUE	Lung	NA	TRUE	TRUE
HMF	HMF001703A	none	0	0	1	0	HR_proficient	none	264	152	7	TRUE	Thymus	NA	TRUE	TRUE
HMF	HMF001447A	none	0.002	0	0.998	0.002	HR_proficient	none	726	357	184	TRUE	Breast	NA	FALSE	TRUE
HMF	HMF000018A	none	0	0	1	0	HR_proficient	none	3578	2467	341	FALSE	Lung	NA	FALSE	FALSE
HMF	HMF002345A	none	0	0	1	0	HR_proficient	none	307	146	38	TRUE	Lung	NA	TRUE	TRUE
HMF	HMF000410A	none	0	0	1	0	HR_proficient	none	262	128	9	TRUE	Skin	NA	TRUE	TRUE
HMF	HMF001919A	none	0	0	1	0	HR_proficient	none	1103	767	101	TRUE	Lung	NA	TRUE	TRUE
HMF	HMF000505A	none	0	0	1	0	HR_proficient	none	2755	2095	462	TRUE	Lung	NA	FALSE	TRUE
HMF	HMF000520A	none	0	0	1	0	HR_proficient	none	1719	1310	399	TRUE	Lung	NA	FALSE	TRUE
HMF	HMF004382A	none	0.012	0.012	0.976	0.024	HR_proficient	none	1515	1074	138	TRUE	Lung	NA	FALSE	TRUE
HMF	HMF000216B	none	0	0	1	0	HR_proficient	none	1444	992	89	TRUE	Lung	NA	FALSE	TRUE
HMF	HMF000216A	none	0	0	1	0	HR_proficient	none	1404	974	139	FALSE	Lung	NA	FALSE	FALSE
HMF	HMF000690B	none	0	0	1	0	HR_proficient	none	1112	787	277	FALSE	Lung	NA	FALSE	FALSE
HMF	HMF000719A	none	0.262	0.486	0.252	0.748	HR_deficient	BRCA2_type	1051	465	549	TRUE	Breast	NA	FALSE	TRUE
HMF	HMF002195A	none	0	0	1	0	HR_proficient	none	554	354	950	TRUE	Breast	NA	FALSE	TRUE
HMF	HMF000319B	none	0	0	1	0	HR_proficient	none	1001	679	437	TRUE	Urinary tract	NA	FALSE	TRUE
HMF	HMF001138A	none	0	0.002	0.998	0.002	HR_proficient	none	406	214	583	TRUE	Breast	NA	FALSE	TRUE
HMF	HMF003353A	none	0	0	1	0	HR_proficient	none	332	208	316	TRUE	Lung	NA	FALSE	TRUE
HMF	HMF003328A	none	0	0	1	0	HR_proficient	none	1554	1122	134	TRUE	Lung	NA	FALSE	TRUE
HMF	HMF003528A	none	0	0.002	0.998	0.002	HR_proficient	none	1362	1048	356	TRUE	Breast	NA	TRUE	TRUE
HMF	HMF000514A	none	0	0	1	0	HR_proficient	none	569	357	168	TRUE	Breast	NA	FALSE	TRUE
HMF	HMF003162A	none	0	0.002	0.998	0.002	HR_proficient	none	1306	707	93	TRUE	Skin	NA	TRUE	TRUE
HMF	HMF000703A	none	0	0.002	0.998	0.002	HR_proficient	none	182	103	198	TRUE	Lung	NA	TRUE	TRUE
HMF	HMF000061C	none	0	0	1	0	HR_proficient	none	826	573	181	FALSE	Urinary tract	NA	TRUE	FALSE
HMF	HMF000061A	none	0	0	1	0	HR_proficient	none	188	103	55	FALSE	Urinary tract	NA	TRUE	FALSE
HMF	HMF000061B	none	0	0	1	0	HR_proficient	none	805	583	210	TRUE	Urinary tract	NA	TRUE	TRUE
HMF	HMF003024A	none	0	0	1	0	HR_proficient	none	2472	1773	203	TRUE	Lung	NA	FALSE	TRUE
HMF	HMF000879A	none	0	0.016	0.984	0.016	HR_proficient	none	776	561	66	TRUE	Prostate	NA	FALSE	TRUE
HMF	HMF003632A	none	0	0	1	0	HR_proficient	none	186	51	131	TRUE	Lung	NA	FALSE	TRUE
HMF	HMF001050A	none	0	0	1	0	HR_proficient	none	1542	1297	50	TRUE	Lung	NA	TRUE	TRUE
HMF	HMF000593A	none	0.002	0.018	0.98	0.02	HR_proficient	none	4876	3331	503	TRUE	Lung	NA	FALSE	TRUE
HMF	HMF004202A	none	0	0	1	0	HR_proficient	none	2658	2263	480	TRUE	Lung	NA	FALSE	TRUE
HMF	HMF003407A	none	0	0	1	0	HR_proficient	none	1541	1258	324	TRUE	Prostate	NA	TRUE	TRUE
HMF	HMF000460A	none	0	0	1	0	HR_proficient	none	289	178	212	TRUE	Lung	NA	FALSE	TRUE
HMF	HMF001286A	none	0	0	1	0	HR_proficient	none	1319	981	229	TRUE	Urinary tract	NA	FALSE	TRUE
HMF	HMF001286B	none	0	0	1	0	HR_proficient	none	1608	1137	297	FALSE	Urinary tract	NA	FALSE	FALSE
HMF	HMF001567A	none	0	0	1	0	HR_proficient	none	1446	1051	315	TRUE	Lung	NA	TRUE	TRUE
HMF	HMF001245A	none	0.004	0.026	0.97	0.03	HR_proficient	none	681	404	141	TRUE	Lung	NA	FALSE	TRUE
HMF	HMF002191A	none	0	0	1	0	HR_proficient	none	2631	1902	141	TRUE	Lung	NA	TRUE	TRUE
HMF	HMF001459A	none	0	0	1	0	HR_proficient	none	805	368	67	TRUE	Breast	NA	TRUE	TRUE
HMF	HMF001398A	none	0	0	1	0	HR_proficient	none	776	580	135	TRUE	Prostate	NA	TRUE	TRUE
HMF	HMF001456A	none	0	0	1	0	HR_proficient	none	890	697	250	TRUE	Prostate	NA	TRUE	TRUE
HMF	HMF002165A	none	0	0.002	0.998	0.002	HR_proficient	none	1987	1531	244	TRUE	Lung	NA	FALSE	TRUE
HMF	HMF003129A	none	0	0.002	0.998	0.002	HR_proficient	none	1495	1126	214	TRUE	Lung	NA	FALSE	TRUE
HMF	HMF002964A	none	0	0	1	0	HR_proficient	none	1366	883	228	TRUE	Prostate	NA	FALSE	TRUE
HMF	HMF001557A	none	0	0	1	0	HR_proficient	none	1777	1227	194	TRUE	Lung	NA	TRUE	TRUE
HMF	HMF000307C	none	0	0.002	0.998	0.002	HR_proficient	none	603	404	215	TRUE	Lung	NA	FALSE	TRUE
HMF	HMF002668A	none	0	0	1	0	HR_proficient	none	947	623	76	TRUE	Lung	NA	FALSE	TRUE
HMF	HMF003273A	none	0	0	1	0	HR_proficient	none	553	366	150	TRUE	Lung	NA	FALSE	TRUE
HMF	HMF001792A	none	0	0	1	0	HR_proficient	none	1551	1109	61	TRUE	Lung	NA	TRUE	TRUE
HMF	HMF001091A	none	0	0.004	0.996	0.004	HR_proficient	none	1506	1056	140	TRUE	Lung	NA	FALSE	TRUE
HMF	HMF002500A	none	0	0	1	0	HR_proficient	none	5400	4292	150	TRUE	Lung	NA	FALSE	TRUE
HMF	HMF003397A	none	0	0	1	0	HR_proficient	none	271	183	183	TRUE	Lung	NA	TRUE	TRUE
HMF	HMF000315A	none	0	0.002	0.998	0.002	HR_proficient	none	325	185	20	TRUE	Thyroid	NA	TRUE	TRUE
HMF	HMF001737A	none	0.03	0.124	0.846	0.154	HR_proficient	none	712	407	384	TRUE	Lung	NA	FALSE	TRUE
HMF	HMF001313A	none	0	0	1	0	HR_proficient	none	407	278	250	TRUE	Lung	NA	FALSE	TRUE
HMF	HMF002962A	none	0	0.002	0.998	0.002	HR_proficient	none	100	42	107	TRUE	Lung	NA	TRUE	TRUE
HMF	HMF000407A	none	0	0	1	0	HR_proficient	none	841	462	101	FALSE	Penile	NA	TRUE	FALSE
HMF	HMF000407B	none	0.004	0.002	0.994	0.006	HR_proficient	none	805	436	124	TRUE	Penile	NA	TRUE	TRUE
HMF	HMF002243A	none	0	0	1	0	HR_proficient	none	508	328	101	TRUE	Skin	NA	FALSE	TRUE
HMF	HMF002472A	none	0	0	1	0	HR_proficient	none	608	411	131	TRUE	Unknown	NA	FALSE	TRUE
HMF	HMF001037A	none	0	0	1	0	HR_proficient	none	707	554	132	TRUE	Prostate	NA	FALSE	TRUE
HMF	HMF000574A	none	0	0	1	0	HR_proficient	none	1354	936	527	TRUE	Prostate	NA	TRUE	TRUE
HMF	HMF002264A	none	0.002	0	0.998	0.002	HR_proficient	none	581	417	38	TRUE	Lung	NA	TRUE	TRUE
HMF	HMF002187A	none	0	0	1	0	HR_proficient	none	1076	783	380	TRUE	Prostate	NA	FALSE	TRUE
HMF	HMF000384A	BRCA2	0.014	0.98	0.006	0.994	HR_deficient	BRCA2_type	2930	1379	568	TRUE	Prostate	NA	TRUE	TRUE
HMF	HMF002425A	none	0	0	1	0	HR_proficient	none	2067	1509	284	TRUE	Lung	NA	TRUE	TRUE
HMF	HMF003959A	none	0	0	1	0	HR_proficient	none	1033	743	212	TRUE	Prostate	NA	TRUE	TRUE
HMF	HMF000340A	none	0	0	1	0	HR_proficient	none	4774	3441	316	TRUE	Lung	NA	FALSE	TRUE
HMF	HMF004399A	none	0	0	1	0	HR_proficient	none	621	463	216	TRUE	Lung	NA	FALSE	TRUE
HMF	HMF001676A	none	0	0.006	0.994	0.006	HR_proficient	none	1219	887	248	TRUE	Lung	NA	FALSE	TRUE
HMF	HMF001495A	none	0	0.002	0.998	0.002	HR_proficient	none	2053	1471	292	TRUE	Prostate	NA	TRUE	TRUE
HMF	HMF003192A	none	0	0	1	0	HR_proficient	none	1404	1080	373	TRUE	Prostate	NA	FALSE	TRUE
HMF	HMF001113A	none	0	0	1	0	HR_proficient	none	614	480	85	TRUE	Prostate	NA	TRUE	TRUE
HMF	HMF004170A	none	0	0.006	0.994	0.006	HR_proficient	none	682	409	60	TRUE	Breast	NA	FALSE	TRUE
HMF	HMF003149A	none	0.004	0.002	0.994	0.006	HR_proficient	none	1368	958	356	TRUE	Lung	NA	FALSE	TRUE
HMF	HMF004359A	none	0	0.024	0.976	0.024	HR_proficient	none	10320	8098	362	TRUE	Lung	NA	FALSE	TRUE
HMF	HMF004226A	none	0	0	1	0	HR_proficient	none	2311	1812	166	TRUE	Lung	NA	TRUE	TRUE
HMF	HMF004279A	none	0.004	0.016	0.98	0.02	HR_proficient	none	1368	876	277	TRUE	Lung	NA	FALSE	TRUE
HMF	HMF004219A	none	0.008	0	0.992	0.008	HR_proficient	none	1410	1080	380	TRUE	Lung	NA	FALSE	TRUE
HMF	HMF004137B	none	0.002	0.01	0.988	0.012	HR_proficient	none	490	299	116	TRUE	Lung	NA	FALSE	TRUE
HMF	HMF003872A	none	0	0	1	0	HR_proficient	none	340	226	130	TRUE	Lung	NA	TRUE	TRUE
HMF	HMF004011A	none	0	0	1	0	HR_proficient	none	755	491	143	TRUE	Skin	NA	FALSE	TRUE
HMF	HMF004256A	none	0	0	1	0	HR_proficient	none	1266	939	240	TRUE	Vulva	NA	TRUE	TRUE
HMF	HMF004134A	none	0	0	1	0	HR_proficient	none	1055	840	371	TRUE	Lung	NA	FALSE	TRUE
HMF	HMF003977A	none	0	0	1	0	HR_proficient	none	434	331	74	TRUE	Breast	NA	TRUE	TRUE
HMF	HMF004122A	none	0.046	0.66	0.294	0.706	HR_deficient	BRCA2_type	1388	744	251	TRUE	Lung	NA	FALSE	TRUE
HMF	HMF004369A	none	0	0.002	0.998	0.002	HR_proficient	none	525	351	284	TRUE	Lung	NA	FALSE	TRUE
HMF	HMF003916A	none	0	0	1	0	HR_proficient	none	1158	817	70	TRUE	Lung	NA	TRUE	TRUE
HMF	HMF004370A	none	0	0	1	0	HR_proficient	none	2071	1518	884	TRUE	Lung	NA	FALSE	TRUE
HMF	HMF004230A	none	0	0	1	0	HR_proficient	none	1184	775	57	TRUE	Skin	NA	TRUE	TRUE
HMF	HMF003880B	none	0	0	1	0	HR_proficient	none	91	46	2	TRUE	Lung	NA	TRUE	TRUE
HMF	HMF003827B	none	0	0	1	0	HR_proficient	none	328	212	138	TRUE	Lung	NA	FALSE	TRUE
HMF	HMF003844A	none	0	0.002	0.998	0.002	HR_proficient	none	407	266	172	TRUE	Lung	NA	FALSE	TRUE
HMF	HMF003830A	none	0	0	1	0	HR_proficient	none	717	570	194	TRUE	Prostate	NA	FALSE	TRUE
HMF	HMF004336A	none	0	0	1	0	HR_proficient	none	917	678	206	TRUE	Lung	NA	FALSE	TRUE
HMF	HMF004161B	none	0	0	1	0	HR_proficient	none	530	384	187	TRUE	Skin	NA	TRUE	TRUE
HMF	HMF004190A	none	0	0.004	0.996	0.004	HR_proficient	none	953	678	66	TRUE	Lung	NA	FALSE	TRUE
HMF	HMF004058A	none	0.002	0	0.998	0.002	HR_proficient	none	747	503	446	TRUE	Lung	NA	FALSE	TRUE
HMF	HMF004149A	none	0	0	1	0	cannot_be_determined	cannot_be_determined	60363	58712	83	TRUE	Lung	NA	FALSE	FALSE
HMF	HMF004159A	none	0	0	1	0	HR_proficient	none	788	608	757	TRUE	Lung	NA	FALSE	TRUE
HMF	HMF004320A	none	0	0.002	0.998	0.002	HR_proficient	none	4300	3196	215	TRUE	Lung	NA	FALSE	TRUE
HMF	HMF003966A	none	0.002	0	0.998	0.002	HR_proficient	none	1472	1093	147	TRUE	Lung	NA	FALSE	TRUE
HMF	HMF004139A	none	0	0.002	0.998	0.002	HR_proficient	none	2795	2041	220	TRUE	Lung	NA	TRUE	TRUE
HMF	HMF003859A	none	0.002	0.002	0.996	0.004	HR_proficient	none	1383	980	337	TRUE	Lung	NA	FALSE	TRUE
HMF	HMF004275A	none	0	0.002	0.998	0.002	HR_proficient	none	1478	1174	293	TRUE	Lung	NA	TRUE	TRUE
HMF	HMF004039A	none	0	0.002	0.998	0.002	HR_proficient	none	1731	1147	246	TRUE	Breast	NA	TRUE	TRUE
HMF	HMF004247A	none	0	0	1	0	HR_proficient	none	416	262	135	TRUE	Lung	NA	FALSE	TRUE
HMF	HMF003813A	none	0	0	1	0	HR_proficient	none	1128	851	533	TRUE	Lung	NA	TRUE	TRUE
HMF	HMF004344A	none	0	0	1	0	HR_proficient	none	1168	775	193	TRUE	Lung	NA	FALSE	TRUE
HMF	HMF003600A	none	0	0	1	0	HR_proficient	none	1042	746	148	TRUE	Lung	NA	TRUE	TRUE
HMF	HMF002778A	none	0	0	1	0	HR_proficient	none	1261	920	52	TRUE	Lung	NA	TRUE	TRUE
HMF	HMF001437A	none	0	0	1	0	HR_proficient	none	560	368	192	TRUE	Ovary	NA	FALSE	TRUE
HMF	HMF001179A	none	0	0	1	0	cannot_be_determined	cannot_be_determined	103696	100697	49	TRUE	Lung	NA	TRUE	FALSE
HMF	HMF001702A	none	0	0	1	0	HR_proficient	none	631	383	46	TRUE	Bone/Soft tissue	NA	TRUE	TRUE
HMF	HMF002989A	none	0	0.002	0.998	0.002	HR_proficient	none	1124	869	195	TRUE	Prostate	NA	FALSE	TRUE
HMF	HMF001476A	none	0	0	1	0	HR_proficient	none	971	724	462	TRUE	Prostate	NA	FALSE	TRUE
HMF	HMF001298A	none	0	0	1	0	HR_proficient	none	505	341	80	TRUE	Breast	NA	TRUE	TRUE
HMF	HMF000270A	none	0	0	1	0	HR_proficient	none	858	588	72	TRUE	Liver	NA	TRUE	TRUE
HMF	HMF002401A	none	0	0	1	0	HR_proficient	none	125	95	40	TRUE	Breast	NA	TRUE	TRUE
HMF	HMF003153A	none	0	0	1	0	HR_proficient	none	329	191	40	TRUE	NET	NA	TRUE	TRUE
HMF	HMF000816A	none	0	0	1	0	HR_proficient	none	619	518	164	TRUE	Biliary	NA	TRUE	TRUE
HMF	HMF001548A	none	0	0	1	0	HR_proficient	none	2321	1945	142	TRUE	Colon/Rectum	NA	FALSE	TRUE
HMF	HMF001743A	none	0	0	1	0	HR_proficient	none	861	584	290	TRUE	Skin	NA	FALSE	TRUE
HMF	HMF001979A	none	0.004	0.004	0.992	0.008	HR_proficient	none	74	26	8	TRUE	Liver	NA	TRUE	TRUE
HMF	HMF001443A	none	0	0	1	0	HR_proficient	none	306	210	89	TRUE	Breast	NA	TRUE	TRUE
HMF	HMF000995A	none	0	0	1	0	cannot_be_determined	cannot_be_determined	20011	19590	76	TRUE	Prostate	NA	TRUE	FALSE
HMF	HMF001639A	none	0	0	1	0	HR_proficient	none	376	211	89	TRUE	Bone/Soft tissue	NA	TRUE	TRUE
HMF	HMF000700A	none	0	0	1	0	HR_proficient	none	838	606	52	TRUE	Liver	NA	TRUE	TRUE
HMF	HMF001395A	none	0	0	1	0	HR_proficient	none	851	621	272	TRUE	Liver	NA	TRUE	TRUE
HMF	HMF001093A	none	0.562	0.43	0.008	0.992	HR_deficient	BRCA1_type	1323	384	897	TRUE	Ovary	NA	FALSE	TRUE
HMF	HMF002077A	none	0	0	1	0	HR_proficient	none	2090	1526	360	TRUE	Lung	NA	FALSE	TRUE
HMF	HMF000009A	none	0	0.002	0.998	0.002	HR_proficient	none	2332	1773	154	TRUE	Lung	NA	TRUE	TRUE
HMF	HMF003724A	none	0	0.004	0.996	0.004	HR_proficient	none	973	527	79	TRUE	Kidney	NA	TRUE	TRUE
HMF	HMF000997A	none	0	0	1	0	HR_proficient	none	346	214	67	TRUE	Breast	NA	FALSE	TRUE
HMF	HMF003635A	none	0	0	1	0	HR_proficient	none	679	416	219	TRUE	Skin	NA	TRUE	TRUE
HMF	HMF002585A	none	0.002	0	0.998	0.002	HR_proficient	none	552	342	137	TRUE	Lung	NA	TRUE	TRUE
HMF	HMF003072A	none	0	0	1	0	HR_proficient	none	670	387	108	TRUE	Breast	NA	TRUE	TRUE
HMF	HMF003062B	none	0	0	1	0	HR_proficient	none	423	251	150	FALSE	Breast	NA	TRUE	FALSE
HMF	HMF003062A	none	0	0	1	0	HR_proficient	none	719	533	102	TRUE	Breast	NA	TRUE	TRUE
HMF	HMF000085A	none	0	0	1	0	HR_proficient	none	519	377	62	TRUE	Breast	NA	FALSE	TRUE
HMF	HMF002297A	none	0	0	1	0	HR_proficient	none	666	531	318	TRUE	Prostate	NA	FALSE	TRUE
HMF	HMF001766A	none	0	0.002	0.998	0.002	HR_proficient	none	303	180	27	TRUE	Thyroid	NA	FALSE	TRUE
HMF	HMF000679A	none	0	0	1	0	HR_proficient	none	597	453	963	TRUE	Prostate	NA	TRUE	TRUE
HMF	HMF000679B	none	0	0	1	0	HR_proficient	none	577	423	938	FALSE	Prostate	NA	TRUE	FALSE
HMF	HMF002269A	none	0.004	0.002	0.994	0.006	HR_proficient	none	1968	1435	352	TRUE	Lung	NA	FALSE	TRUE
HMF	HMF002046A	none	0	0	1	0	HR_proficient	none	505	374	35	TRUE	Head and neck	NA	TRUE	TRUE
HMF	HMF003733A	none	0	0	1	0	HR_proficient	none	1489	1097	225	TRUE	Prostate	NA	FALSE	TRUE
HMF	HMF003659A	none	0	0	1	0	HR_proficient	none	337	216	101	TRUE	Skin	NA	TRUE	TRUE
HMF	HMF003683A	none	0.012	0.004	0.984	0.016	HR_proficient	none	231	103	121	TRUE	Skin	NA	TRUE	TRUE
HMF	HMF001283A	none	0	0	1	0	HR_proficient	none	1513	1179	110	TRUE	Urinary tract	NA	TRUE	TRUE
HMF	HMF001247A	none	0	0	1	0	HR_proficient	none	83	51	66	TRUE	Skin	NA	TRUE	TRUE
HMF	HMF002765B	BRCA2	0.006	0.988	0.006	0.994	HR_deficient	BRCA2_type	1742	569	716	TRUE	Breast	NA	TRUE	TRUE
HMF	HMF002110A	none	0.004	0	0.996	0.004	HR_proficient	none	1546	867	336	TRUE	Prostate	NA	FALSE	TRUE
HMF	HMF003771A	none	0	0	1	0	HR_proficient	none	449	262	234	TRUE	Breast	NA	FALSE	TRUE
HMF	HMF000792A	none	0	0.002	0.998	0.002	HR_proficient	none	633	382	109	TRUE	Skin	NA	FALSE	TRUE
HMF	HMF003748A	none	0.01	0.036	0.954	0.046	HR_proficient	none	119	62	115	TRUE	Lung	NA	FALSE	TRUE
HMF	HMF000425A	none	0.002	0.004	0.994	0.006	HR_proficient	none	553	352	66	TRUE	Kidney	NA	TRUE	TRUE
HMF	HMF003077A	none	0.006	0.004	0.99	0.01	HR_proficient	none	417	207	30	TRUE	Breast	NA	FALSE	TRUE
HMF	HMF003020A	none	0	0	1	0	HR_proficient	none	1217	982	258	TRUE	Prostate	NA	FALSE	TRUE
HMF	HMF000589A	none	0	0	1	0	HR_proficient	none	1000	770	412	FALSE	Prostate	NA	TRUE	FALSE
HMF	HMF000589B	none	0	0	1	0	HR_proficient	none	937	706	561	TRUE	Prostate	NA	TRUE	TRUE
HMF	HMF002350B	none	0.01	0.982	0.008	0.992	HR_deficient	BRCA2_type	1792	526	623	FALSE	Breast	NA	TRUE	FALSE
HMF	HMF001724A	none	0	0	1	0	HR_proficient	none	1954	1512	247	TRUE	Colon/Rectum	NA	TRUE	TRUE
HMF	HMF002775A	none	0.01	0.008	0.982	0.018	HR_proficient	none	1798	1171	809	TRUE	Breast	NA	FALSE	TRUE
HMF	HMF001547A	BRCA2	0.006	0.966	0.028	0.972	HR_deficient	BRCA2_type	1661	782	588	TRUE	Prostate	NA	TRUE	TRUE
HMF	HMF002029A	none	0	0	1	0	cannot_be_determined	cannot_be_determined	138162	135381	523	TRUE	Prostate	NA	FALSE	FALSE
HMF	HMF003585A	none	0.036	0.906	0.058	0.942	HR_deficient	BRCA2_type	1721	842	432	TRUE	Prostate	NA	FALSE	TRUE
HMF	HMF001824A	none	0	0	1	0	HR_proficient	none	584	458	215	TRUE	Uterus	NA	TRUE	TRUE
HMF	HMF003155A	none	0.016	0.016	0.968	0.032	HR_proficient	none	63	37	17	TRUE	Unknown	NA	TRUE	TRUE
HMF	HMF003310A	none	0	0	1	0	HR_proficient	none	109	75	65	TRUE	Biliary	NA	TRUE	TRUE
HMF	HMF002380A	none	0	0	1	0	HR_proficient	none	410	320	63	TRUE	Vulva	NA	TRUE	TRUE
HMF	HMF002496A	none	0	0	1	0	HR_proficient	none	841	549	30	TRUE	Ovary	NA	TRUE	TRUE
HMF	HMF002427A	none	0	0	1	0	HR_proficient	none	865	710	150	TRUE	Prostate	NA	FALSE	TRUE
HMF	HMF001882A	none	0.014	0	0.986	0.014	HR_proficient	none	294	164	320	TRUE	Bone/Soft tissue	NA	FALSE	TRUE
HMF	HMF001381A	none	0	0	1	0	HR_proficient	none	2517	2081	303	TRUE	NET	NA	FALSE	TRUE
HMF	HMF002799A	none	0	0	1	0	HR_proficient	none	50	23	15	TRUE	Kidney	NA	TRUE	TRUE
HMF	HMF002042A	none	0	0	1	0	HR_proficient	none	1381	1019	576	TRUE	Breast	NA	FALSE	TRUE
HMF	HMF000749A	none	0	0	1	0	HR_proficient	none	762	506	82	TRUE	Liver	NA	TRUE	TRUE
HMF	HMF001750A	none	0	0	1	0	HR_proficient	none	1088	790	559	TRUE	Biliary	NA	FALSE	TRUE
HMF	HMF000923A	none	0	0	1	0	HR_proficient	none	451	316	169	TRUE	Biliary	NA	FALSE	TRUE
HMF	HMF000295A	none	0	0	1	0	HR_proficient	none	1112	602	209	TRUE	Breast	NA	TRUE	TRUE
HMF	HMF002661A	none	0	0	1	0	HR_proficient	none	622	361	158	TRUE	Skin	NA	TRUE	TRUE
HMF	HMF003341A	BRCA2	0	1	0	1	HR_deficient	BRCA2_type	3028	1116	916	TRUE	Prostate	NA	TRUE	TRUE
HMF	HMF002749A	none	0	0.002	0.998	0.002	HR_proficient	none	567	372	73	TRUE	Skin	NA	FALSE	TRUE
HMF	HMF003094A	none	0	0	1	0	HR_proficient	none	672	434	29	TRUE	Skin	NA	TRUE	TRUE
HMF	HMF001811A	none	0.006	0.004	0.99	0.01	HR_proficient	none	1965	794	139	TRUE	Liver	NA	TRUE	TRUE
HMF	HMF001811B	none	0.004	0	0.996	0.004	HR_proficient	none	1346	538	165	FALSE	Liver	NA	TRUE	FALSE
HMF	HMF002471A	none	0	0	1	0	HR_proficient	none	991	601	62	TRUE	Kidney	NA	TRUE	TRUE
HMF	HMF000091A	none	0	0	1	0	HR_proficient	none	228	143	27	TRUE	NET	NA	TRUE	TRUE
HMF	HMF003457A	none	0	0	1	0	HR_proficient	none	1225	835	464	TRUE	Lung	NA	TRUE	TRUE
HMF	HMF000565A	none	0	0	1	0	HR_proficient	none	888	705	344	TRUE	Prostate	NA	TRUE	TRUE
HMF	HMF000280A	none	0	0	1	0	HR_proficient	none	442	288	17	TRUE	Ovary	NA	TRUE	TRUE
HMF	HMF000484A	none	0	0.002	0.998	0.002	HR_proficient	none	886	587	153	TRUE	Liver	NA	FALSE	TRUE
HMF	HMF003028A	none	0	0	1	0	HR_proficient	none	1341	1095	232	TRUE	Prostate	NA	TRUE	TRUE
HMF	HMF002815A	none	0	0.002	0.998	0.002	HR_proficient	none	1294	711	63	TRUE	Skin	NA	TRUE	TRUE
HMF	HMF000697A	none	0.002	0	0.998	0.002	HR_proficient	none	203	114	15	TRUE	NET	NA	FALSE	TRUE
HMF	HMF003348A	none	0	0.002	0.998	0.002	HR_proficient	none	318	231	28	TRUE	Liver	NA	TRUE	TRUE
HMF	HMF003330A	none	0	0	1	0	HR_proficient	none	4384	2967	544	TRUE	Skin	NA	TRUE	TRUE
HMF	HMF002488A	none	0.004	0.004	0.992	0.008	HR_proficient	none	248	162	568	TRUE	Breast	NA	FALSE	TRUE
HMF	HMF000712A	none	0	0	1	0	HR_proficient	none	484	390	24	TRUE	Bone/Soft tissue	NA	TRUE	TRUE
HMF	HMF001629A	none	0	0	1	0	HR_proficient	none	1251	924	461	TRUE	Lung	NA	FALSE	TRUE
HMF	HMF001299A	BRCA2	0	1	0	1	HR_deficient	BRCA2_type	1179	445	329	TRUE	Prostate	NA	TRUE	TRUE
HMF	HMF003070A	none	0	0	1	0	HR_proficient	none	395	326	130	TRUE	Biliary	NA	TRUE	TRUE
HMF	HMF002629A	none	0.04	0	0.96	0.04	HR_proficient	none	219	134	18	TRUE	NET	NA	FALSE	TRUE
HMF	HMF001224A	none	0.002	0.002	0.996	0.004	HR_proficient	none	747	492	284	TRUE	Ovary	NA	FALSE	TRUE
HMF	HMF001656A	none	0.008	0.026	0.966	0.034	HR_proficient	none	1253	752	137	TRUE	Breast	NA	FALSE	TRUE
HMF	HMF001422A	none	0.09	0.144	0.766	0.234	HR_proficient	none	572	301	108	TRUE	Unknown	NA	FALSE	TRUE
HMF	HMF003753A	none	0	0	1	0	HR_proficient	none	555	405	306	TRUE	Breast	NA	TRUE	TRUE
HMF	HMF002787A	none	0	0	1	0	HR_proficient	none	2258	1861	245	TRUE	Colon/Rectum	NA	TRUE	TRUE
HMF	HMF003032A	none	0	0	1	0	HR_proficient	none	852	387	73	TRUE	NET	NA	FALSE	TRUE
HMF	HMF002333A	none	0	0	1	0	HR_proficient	none	411	275	962	TRUE	Skin	NA	TRUE	TRUE
HMF	HMF001936A	none	0	0	1	0	HR_proficient	none	735	508	27	TRUE	Kidney	NA	TRUE	TRUE
HMF	HMF003373A	none	0	0	1	0	HR_proficient	none	256	126	35	TRUE	Liver	NA	TRUE	TRUE
HMF	HMF003647A	none	0	0	1	0	HR_proficient	none	1500	1277	375	TRUE	Prostate	NA	FALSE	TRUE
HMF	HMF002172A	none	0	0.004	0.996	0.004	HR_proficient	none	150	94	82	TRUE	Bone/Soft tissue	NA	FALSE	TRUE
HMF	HMF003355A	none	0.006	0	0.994	0.006	HR_proficient	none	1726	1216	527	TRUE	Lung	NA	FALSE	TRUE
HMF	HMF000756A	none	0.004	0.004	0.992	0.008	HR_proficient	none	2614	2074	229	TRUE	Colon/Rectum	NA	FALSE	TRUE
HMF	HMF003603A	none	0.002	0.012	0.986	0.014	HR_proficient	none	1122	682	190	TRUE	Lung	NA	FALSE	TRUE
HMF	HMF003335A	BRCA1	0.87	0.116	0.014	0.986	HR_deficient	BRCA1_type	752	229	742	TRUE	Ovary	NA	TRUE	TRUE
HMF	HMF001876A	none	0	0	1	0	HR_proficient	none	283	181	43	TRUE	Biliary	NA	FALSE	TRUE
HMF	HMF003313A	none	0.002	0	0.998	0.002	HR_proficient	none	228	150	88	TRUE	Uterus	NA	TRUE	TRUE
HMF	HMF002527A	none	0	0	1	0	HR_proficient	none	262	144	25	TRUE	Skin	NA	FALSE	TRUE
HMF	HMF000706A	none	0	0	1	0	HR_proficient	none	188	95	30	TRUE	Bone/Soft tissue	NA	FALSE	TRUE
HMF	HMF003084A	BRCA1	0.968	0.01	0.022	0.978	HR_deficient	BRCA1_type	999	404	592	TRUE	Ovary	NA	TRUE	TRUE
HMF	HMF001959A	none	0.006	0	0.994	0.006	HR_proficient	none	118	63	15	TRUE	Skin	NA	TRUE	TRUE
HMF	HMF002885A	none	0	0.006	0.994	0.006	HR_proficient	none	182	101	103	TRUE	Breast	NA	FALSE	TRUE
HMF	HMF001002A	none	0	0	1	0	HR_proficient	none	83	47	174	TRUE	Skin	NA	TRUE	TRUE
HMF	HMF002061A	none	0	0	1	0	HR_proficient	none	193	118	34	TRUE	Head and neck	NA	TRUE	TRUE
HMF	HMF003182A	none	0	0.004	0.996	0.004	HR_proficient	none	263	148	111	TRUE	Mesothelioma	NA	TRUE	TRUE
HMF	HMF003090A	none	0	0	1	0	HR_proficient	none	471	339	438	TRUE	Breast	NA	FALSE	TRUE
HMF	HMF002389A	none	0	0	1	0	HR_proficient	none	4436	4022	704	TRUE	Prostate	NA	TRUE	TRUE
HMF	HMF001418A	none	0.002	0	0.998	0.002	HR_proficient	none	720	488	301	TRUE	Breast	NA	FALSE	TRUE
HMF	HMF002469A	none	0	0.002	0.998	0.002	HR_proficient	none	794	506	28	TRUE	Kidney	NA	TRUE	TRUE
HMF	HMF003553A	none	0	0	1	0	HR_proficient	none	1332	984	213	TRUE	Lung	NA	FALSE	TRUE
HMF	HMF001874A	none	0	0	1	0	HR_proficient	none	1076	931	202	TRUE	Pancreas	NA	TRUE	TRUE
HMF	HMF002419A	none	0	0	1	0	HR_proficient	none	1339	944	392	TRUE	Lung	NA	FALSE	TRUE
HMF	HMF001856A	none	0	0	1	0	HR_proficient	none	5388	4775	181	TRUE	Colon/Rectum	NA	FALSE	TRUE
HMF	HMF001473A	none	0	0	1	0	HR_proficient	none	1041	871	315	TRUE	Breast	NA	FALSE	TRUE
HMF	HMF001706A	none	0.002	0	0.998	0.002	HR_proficient	none	121	36	50	TRUE	Lung	NA	TRUE	TRUE
HMF	HMF001940A	none	0	0	1	0	HR_proficient	none	527	366	95	TRUE	Breast	NA	FALSE	TRUE
HMF	HMF002762A	none	0	0	1	0	HR_proficient	none	7306	6018	214	TRUE	Unknown	NA	FALSE	TRUE
HMF	HMF000343A	none	0	0.006	0.994	0.006	HR_proficient	none	812	418	240	TRUE	Uterus	NA	FALSE	TRUE
HMF	HMF000195B	BRCA2	0	1	0	1	HR_deficient	BRCA2_type	1436	548	381	FALSE	Breast	NA	TRUE	FALSE
HMF	HMF000195A	BRCA2	0.01	0.99	0	1	HR_deficient	BRCA2_type	2203	642	471	TRUE	Breast	NA	TRUE	TRUE
HMF	HMF000847A	none	0	0	1	0	HR_proficient	none	696	525	118	TRUE	Prostate	NA	TRUE	TRUE
HMF	HMF002716A	none	0.002	0.002	0.996	0.004	HR_proficient	none	971	701	121	TRUE	Colon/Rectum	NA	FALSE	TRUE
HMF	HMF001073A	none	0	0	1	0	HR_proficient	none	387	233	97	TRUE	Mesothelioma	NA	TRUE	TRUE
HMF	HMF001543A	none	0	0	1	0	HR_proficient	none	1744	1457	313	TRUE	Prostate	NA	FALSE	TRUE
HMF	HMF001047A	none	0	0	1	0	HR_proficient	none	881	612	605	TRUE	Prostate	NA	TRUE	TRUE
HMF	HMF002547A	none	0	0	1	0	HR_proficient	none	588	486	220	TRUE	Prostate	NA	FALSE	TRUE
HMF	HMF000905A	none	0	0.002	0.998	0.002	HR_proficient	none	1381	807	190	TRUE	Uterus	NA	FALSE	TRUE
HMF	HMF001090A	none	0.004	0.004	0.992	0.008	HR_proficient	none	848	425	169	TRUE	NET	NA	TRUE	TRUE
HMF	HMF002591B	none	0	0	1	0	HR_proficient	none	1261	795	190	TRUE	Skin	NA	TRUE	TRUE
HMF	HMF002591A	none	0	0	1	0	HR_proficient	none	1460	815	73	FALSE	Skin	NA	TRUE	FALSE
HMF	HMF000003A	none	0.006	0.004	0.99	0.01	HR_proficient	none	780	524	189	TRUE	Colon/Rectum	NA	TRUE	TRUE
HMF	HMF002985A	none	0	0.004	0.996	0.004	HR_proficient	none	1192	853	369	TRUE	Breast	NA	FALSE	TRUE
HMF	HMF001898A	none	0	0	1	0	HR_proficient	none	231	142	268	TRUE	Skin	NA	TRUE	TRUE
HMF	HMF002134A	none	0	0	1	0	HR_proficient	none	1375	854	63	TRUE	Skin	NA	TRUE	TRUE
HMF	HMF000883A	none	0	0	1	0	HR_proficient	none	1180	1037	230	TRUE	Stomach	NA	TRUE	TRUE
HMF	HMF002038A	none	0	0	1	0	HR_proficient	none	364	282	77	TRUE	Ovary	NA	TRUE	TRUE
HMF	HMF002355A	BRCA2	0	0	1	0	cannot_be_determined	cannot_be_determined	55831	53831	674	TRUE	Breast	NA	FALSE	FALSE
HMF	HMF000613B	none	0	0.008	0.992	0.008	HR_proficient	none	882	670	467	FALSE	Ovary	NA	FALSE	FALSE
HMF	HMF000782A	none	0	0	1	0	HR_proficient	none	678	416	276	TRUE	Skin	NA	TRUE	TRUE
HMF	HMF000743A	none	0	0	1	0	HR_proficient	none	1051	651	111	TRUE	Skin	NA	TRUE	TRUE
HMF	HMF001748A	none	0	0	1	0	HR_proficient	none	1180	733	98	TRUE	Skin	NA	TRUE	TRUE
HMF	HMF001297A	none	0.002	0.002	0.996	0.004	HR_proficient	none	1114	877	27	TRUE	Colon/Rectum	NA	TRUE	TRUE
HMF	HMF002876A	none	0	0	1	0	HR_proficient	none	130	83	70	TRUE	Mesothelioma	NA	TRUE	TRUE
HMF	HMF003343A	none	0	0	1	0	HR_proficient	none	562	335	138	TRUE	Unknown	NA	FALSE	TRUE
HMF	HMF002630A	none	0	0	1	0	HR_proficient	none	821	590	439	TRUE	Prostate	NA	FALSE	TRUE
HMF	HMF001003A	none	0.002	0.002	0.996	0.004	HR_proficient	none	2855	2289	454	TRUE	Esophagus	NA	TRUE	TRUE
HMF	HMF003640A	none	0	0.002	0.998	0.002	HR_proficient	none	669	495	325	TRUE	Esophagus	NA	FALSE	TRUE
HMF	HMF003065A	none	0	0.002	0.998	0.002	HR_proficient	none	98	37	118	TRUE	Biliary	NA	TRUE	TRUE
HMF	HMF003194A	none	0	0	1	0	HR_proficient	none	817	638	148	TRUE	Liver	NA	FALSE	TRUE
HMF	HMF002946A	none	0	0	1	0	HR_proficient	none	2389	1711	256	TRUE	Lung	NA	FALSE	TRUE
HMF	HMF002443B	none	0	0	1	0	HR_proficient	none	2043	1412	646	FALSE	Esophagus	NA	FALSE	FALSE
HMF	HMF002086A	none	0	0	1	0	HR_proficient	none	596	457	639	TRUE	Breast	NA	FALSE	TRUE
HMF	HMF002832A	none	0	0	1	0	HR_proficient	none	1603	1190	223	TRUE	Unknown	NA	TRUE	TRUE
HMF	HMF002307A	none	0	0	1	0	HR_proficient	none	361	226	120	TRUE	Breast	NA	TRUE	TRUE
HMF	HMF000076A	none	0	0	1	0	HR_proficient	none	609	410	2446	TRUE	Skin	NA	FALSE	TRUE
HMF	HMF000050A	none	0	0	1	0	HR_proficient	none	1051	775	309	TRUE	Prostate	NA	TRUE	TRUE
HMF	HMF000194A	none	0.092	0.866	0.042	0.958	HR_deficient	BRCA2_type	951	260	650	TRUE	Ovary	NA	FALSE	TRUE
HMF	HMF000314A	none	0	0	1	0	HR_proficient	none	1074	756	391	TRUE	Breast	NA	FALSE	TRUE
HMF	HMF000259A	none	0.004	0.018	0.978	0.022	HR_proficient	none	288	168	74	TRUE	Liver	NA	FALSE	TRUE
HMF	HMF002556A	none	0.136	0.388	0.476	0.524	HR_deficient	BRCA2_type	68	32	58	TRUE	Skin	NA	FALSE	TRUE
HMF	HMF002167A	none	0	0	1	0	HR_proficient	none	2690	1981	99	TRUE	Lung	NA	TRUE	TRUE
HMF	HMF002141A	none	0	0	1	0	HR_proficient	none	311	216	197	TRUE	Skin	NA	FALSE	TRUE
HMF	HMF002492A	none	0	0	1	0	HR_proficient	none	3607	2849	374	TRUE	Colon/Rectum	NA	TRUE	TRUE
HMF	HMF001482A	none	0.002	0	0.998	0.002	HR_proficient	none	2810	1970	303	TRUE	Lung	NA	FALSE	TRUE
HMF	HMF002798A	none	0	0	1	0	HR_proficient	none	1194	717	100	TRUE	NET	NA	TRUE	TRUE
HMF	HMF001189A	none	0	0	1	0	HR_proficient	none	566	378	245	TRUE	Prostate	NA	TRUE	TRUE
HMF	HMF003456A	none	0	0	1	0	HR_proficient	none	2548	2299	370	TRUE	Breast	NA	FALSE	TRUE
HMF	HMF000544A	none	0	0	1	0	HR_proficient	none	591	438	248	TRUE	Uterus	NA	TRUE	TRUE
HMF	HMF001576A	none	0	0.002	0.998	0.002	HR_proficient	none	155	39	3	TRUE	Kidney	NA	TRUE	TRUE
HMF	HMF000763A	none	0	0	1	0	HR_proficient	none	365	239	255	TRUE	Mesothelioma	NA	FALSE	TRUE
HMF	HMF003668A	BRCA1	0.948	0.02	0.032	0.968	HR_deficient	BRCA1_type	1397	532	520	TRUE	Ovary	NA	TRUE	TRUE
HMF	HMF001147A	none	0	0	1	0	HR_proficient	none	403	237	65	TRUE	Skin	NA	TRUE	TRUE
HMF	HMF002868A	none	0	0.002	0.998	0.002	HR_proficient	none	157	53	10	TRUE	Skin	NA	TRUE	TRUE
HMF	HMF001321A	none	0	0	1	0	HR_proficient	none	668	432	145	TRUE	Biliary	NA	TRUE	TRUE
HMF	HMF000253A	none	0	0	1	0	HR_proficient	none	2231	1328	121	TRUE	Skin	NA	TRUE	TRUE
HMF	HMF000739A	none	0	0	1	0	HR_proficient	none	322	176	79	TRUE	NET	NA	FALSE	TRUE
HMF	HMF000611A	none	0	0	1	0	HR_proficient	none	646	362	44	TRUE	Kidney	NA	TRUE	TRUE
HMF	HMF001240A	none	0	0	1	0	HR_proficient	none	358	195	22	TRUE	NET	NA	TRUE	TRUE
HMF	HMF002069A	none	0	0	1	0	HR_proficient	none	2719	2233	630	TRUE	Urinary tract	NA	FALSE	TRUE
HMF	HMF002069B	none	0	0	1	0	HR_proficient	none	2239	1842	496	FALSE	Urinary tract	NA	FALSE	FALSE
HMF	HMF002597A	none	0	0	1	0	HR_proficient	none	1364	1026	456	TRUE	Urinary tract	NA	TRUE	TRUE
HMF	HMF003636A	none	0.002	0.002	0.996	0.004	HR_proficient	none	1122	456	133	TRUE	NET	NA	TRUE	TRUE
HMF	HMF001889B	BRCA2	0.042	0.924	0.034	0.966	HR_deficient	BRCA2_type	881	405	349	TRUE	Biliary	NA	TRUE	TRUE
HMF	HMF001820A	none	0	0	1	0	HR_proficient	none	420	269	52	TRUE	Breast	NA	TRUE	TRUE
HMF	HMF001554A	none	0.002	0	0.998	0.002	HR_proficient	none	349	131	16	TRUE	Kidney	NA	TRUE	TRUE
HMF	HMF000243A	none	0	0	1	0	HR_proficient	none	1101	804	480	TRUE	Ovary	NA	FALSE	TRUE
HMF	HMF000601A	none	0.074	0.022	0.904	0.096	HR_proficient	none	523	192	281	TRUE	Breast	NA	FALSE	TRUE
HMF	HMF000475A	none	0	0	1	0	HR_proficient	none	1155	848	271	TRUE	Prostate	NA	TRUE	TRUE
HMF	HMF000718A	none	0	0	1	0	HR_proficient	none	784	431	511	FALSE	Breast	NA	FALSE	FALSE
HMF	HMF000718B	none	0	0	1	0	HR_proficient	none	1077	689	441	TRUE	Breast	NA	FALSE	TRUE
HMF	HMF000250A	none	0	0	1	0	HR_proficient	none	504	297	187	TRUE	Uterus	NA	TRUE	TRUE
HMF	HMF000713A	none	0	0	1	0	HR_proficient	none	1405	1041	567	TRUE	Breast	NA	FALSE	TRUE
HMF	HMF000999A	none	0	0	1	0	HR_proficient	none	1927	1533	195	TRUE	Urinary tract	NA	FALSE	TRUE
HMF	HMF001289A	none	0	0.002	0.998	0.002	HR_proficient	none	126	35	5	TRUE	Nervous system	NA	TRUE	TRUE
HMF	HMF000029A	none	0	0	1	0	HR_proficient	none	277	113	14	TRUE	NET	NA	TRUE	TRUE
HMF	HMF002866A	none	0	0	1	0	HR_proficient	none	2993	1863	137	TRUE	Skin	NA	TRUE	TRUE
HMF	HMF002260A	BRCA2	0.004	0.978	0.018	0.982	HR_deficient	BRCA2_type	1391	563	383	TRUE	Prostate	NA	TRUE	TRUE
HMF	HMF001832B	none	0	0	1	0	HR_proficient	none	3151	2395	145	FALSE	Colon/Rectum	NA	TRUE	FALSE
HMF	HMF002403A	none	0	0	1	0	HR_proficient	none	666	407	90	TRUE	NET	NA	TRUE	TRUE
HMF	HMF001523A	none	0	0	1	0	HR_proficient	none	1768	1423	619	TRUE	Urinary tract	NA	TRUE	TRUE
HMF	HMF001120A	none	0	0	1	0	HR_proficient	none	1145	720	243	TRUE	Skin	NA	TRUE	TRUE
HMF	HMF001169A	none	0.012	0	0.988	0.012	HR_proficient	none	154	56	100	TRUE	Lung	NA	TRUE	TRUE
HMF	HMF003392A	none	0.016	0.014	0.97	0.03	HR_proficient	none	939	392	243	TRUE	Breast	NA	FALSE	TRUE
HMF	HMF001542A	none	0	0	1	0	HR_proficient	none	300	174	467	TRUE	Urinary tract	NA	FALSE	TRUE
HMF	HMF003160A	none	0	0	1	0	HR_proficient	none	1518	998	655	TRUE	Urinary tract	NA	TRUE	TRUE
HMF	HMF002518A	none	0	0	1	0	HR_proficient	none	1178	831	646	TRUE	Prostate	NA	FALSE	TRUE
HMF	HMF000516A	none	0	0	1	0	HR_proficient	none	1004	730	186	FALSE	Urinary tract	NA	TRUE	FALSE
HMF	HMF000516B	none	0	0	1	0	HR_proficient	none	1245	867	167	TRUE	Urinary tract	NA	TRUE	TRUE
HMF	HMF001397A	none	0	0	1	0	HR_proficient	none	5331	4346	1210	TRUE	Esophagus	NA	FALSE	TRUE
HMF	HMF001705A	none	0	0	1	0	HR_proficient	none	1133	887	191	TRUE	Uterus	NA	FALSE	TRUE
HMF	HMF000844A	none	0	0	1	0	HR_proficient	none	724	430	62	TRUE	Skin	NA	TRUE	TRUE
HMF	HMF001129A	none	0	0	1	0	HR_proficient	none	1950	1660	186	TRUE	Prostate	NA	TRUE	TRUE
HMF	HMF000129A	none	0	0	1	0	HR_proficient	none	1073	720	1068	TRUE	Urinary tract	NA	TRUE	TRUE
HMF	HMF002829A	none	0	0.006	0.994	0.006	HR_proficient	none	6631	4537	630	TRUE	Lung	NA	FALSE	TRUE
HMF	HMF003499A	none	0	0	1	0	HR_proficient	none	1940	1471	1028	TRUE	Urinary tract	NA	TRUE	TRUE
HMF	HMF003280A	none	0	0	1	0	HR_proficient	none	812	586	160	TRUE	Urinary tract	NA	TRUE	TRUE
HMF	HMF003280B	none	0	0	1	0	HR_proficient	none	1356	944	204	FALSE	Urinary tract	NA	TRUE	FALSE
HMF	HMF002099A	none	0	0	1	0	HR_proficient	none	543	291	97	TRUE	Breast	NA	TRUE	TRUE
HMF	HMF003040A	none	0	0.006	0.994	0.006	HR_proficient	none	1127	632	120	TRUE	Uterus	NA	TRUE	TRUE
HMF	HMF001969A	none	0	0	1	0	HR_proficient	none	923	605	240	TRUE	Breast	NA	FALSE	TRUE
HMF	HMF002228A	none	0.002	0.002	0.996	0.004	HR_proficient	none	2341	1706	165	TRUE	Lung	NA	FALSE	TRUE
HMF	HMF000353A	none	0	0	1	0	HR_proficient	none	348	158	195	TRUE	Mesothelioma	NA	TRUE	TRUE
HMF	HMF002909A	none	0	0	1	0	HR_proficient	none	166	43	57	TRUE	Urinary tract	NA	TRUE	TRUE
HMF	HMF001605B	none	0	0	1	0	HR_proficient	none	883	538	68	TRUE	Skin	NA	TRUE	TRUE
HMF	HMF000530A	none	0	0	1	0	HR_proficient	none	161	52	1	TRUE	Skin	NA	TRUE	TRUE
HMF	HMF002888A	none	0	0	1	0	HR_proficient	none	552	346	112	TRUE	Skin	NA	FALSE	TRUE
HMF	HMF003737A	none	0.004	0.01	0.986	0.014	HR_proficient	none	367	216	150	TRUE	Mesothelioma	NA	TRUE	TRUE
HMF	HMF000227A	none	0	0	1	0	HR_proficient	none	932	621	491	TRUE	Urinary tract	NA	FALSE	TRUE
HMF	HMF001715A	none	0.002	0	0.998	0.002	HR_proficient	none	784	374	71	TRUE	Bone/Soft tissue	NA	TRUE	TRUE
HMF	HMF001951A	none	0	0	1	0	HR_proficient	none	2990	2421	219	TRUE	Colon/Rectum	NA	TRUE	TRUE
HMF	HMF003476A	none	0	0	1	0	HR_proficient	none	541	308	338	TRUE	Mesothelioma	NA	TRUE	TRUE
HMF	HMF001682A	none	0	0	1	0	HR_proficient	none	1293	851	169	TRUE	Prostate	NA	FALSE	TRUE
HMF	HMF001682B	none	0	0	1	0	HR_proficient	none	1410	881	171	FALSE	Prostate	NA	FALSE	FALSE
HMF	HMF000736A	none	0.01	0	0.99	0.01	HR_proficient	none	301	143	27	TRUE	NET	NA	TRUE	TRUE
HMF	HMF000114A	none	0	0	1	0	HR_proficient	none	558	390	251	TRUE	Prostate	NA	TRUE	TRUE
HMF	HMF000676A	none	0.382	0.38	0.238	0.762	HR_deficient	BRCA1_type	525	240	369	TRUE	Ovary	NA	FALSE	TRUE
HMF	HMF001914A	none	0	0	1	0	HR_proficient	none	404	201	147	TRUE	Skin	NA	FALSE	TRUE
HMF	HMF000962A	none	0	0	1	0	HR_proficient	none	612	357	275	TRUE	Breast	NA	FALSE	TRUE
HMF	HMF000725A	none	0	0	1	0	HR_proficient	none	590	340	185	TRUE	Skin	NA	FALSE	TRUE
HMF	HMF000374A	none	0	0	1	0	HR_proficient	none	447	257	54	TRUE	Breast	NA	TRUE	TRUE
HMF	HMF001827A	none	0	0	1	0	HR_proficient	none	545	369	45	TRUE	Biliary	NA	FALSE	TRUE
HMF	HMF002506A	none	0	0	1	0	HR_proficient	none	1717	1153	77	FALSE	Skin	NA	TRUE	FALSE
HMF	HMF002506B	none	0	0	1	0	HR_proficient	none	1791	1197	72	TRUE	Skin	NA	TRUE	TRUE
HMF	HMF000519A	none	0	0	1	0	HR_proficient	none	9912	7733	933	TRUE	Lung	NA	FALSE	TRUE
HMF	HMF003657A	none	0	0	1	0	HR_proficient	none	342	170	452	TRUE	Skin	NA	TRUE	TRUE
HMF	HMF002434A	BRCA2	0.004	0.986	0.01	0.99	HR_deficient	BRCA2_type	1781	742	296	TRUE	Prostate	NA	TRUE	TRUE
HMF	HMF002663A	BRCA2	0	1	0	1	HR_deficient	BRCA2_type	1417	482	439	FALSE	Prostate	NA	TRUE	FALSE
HMF	HMF002663B	BRCA2	0.006	0.984	0.01	0.99	HR_deficient	BRCA2_type	1568	534	442	TRUE	Prostate	NA	TRUE	TRUE
HMF	HMF002272A	BRCA2	0	0.002	0.998	0.002	cannot_be_determined	cannot_be_determined	63926	61559	395	TRUE	Breast	NA	FALSE	FALSE
HMF	HMF002300A	none	0.002	0.002	0.996	0.004	HR_proficient	none	2313	2009	348	TRUE	Uterus	NA	FALSE	TRUE
HMF	HMF001675A	none	0.012	0.002	0.986	0.014	HR_proficient	none	1432	548	764	TRUE	Bone/Soft tissue	NA	FALSE	TRUE
HMF	HMF003770A	none	0	0	1	0	HR_proficient	none	308	134	17	TRUE	Urinary tract	NA	TRUE	TRUE
HMF	HMF002813A	none	0	0.004	0.996	0.004	HR_proficient	none	1271	910	162	TRUE	Breast	NA	FALSE	TRUE
HMF	HMF002690A	none	0	0	1	0	HR_proficient	none	1336	836	688	TRUE	Prostate	NA	TRUE	TRUE
HMF	HMF001344A	none	0	0	1	0	HR_proficient	none	408	262	128	TRUE	Prostate	NA	FALSE	TRUE
HMF	HMF001641A	none	0	0	1	0	HR_proficient	none	810	559	313	TRUE	Breast	NA	FALSE	TRUE
HMF	HMF002635A	none	0	0	1	0	HR_proficient	none	970	635	62	TRUE	Liver	NA	TRUE	TRUE
HMF	HMF000827A	none	0	0.002	0.998	0.002	HR_proficient	none	896	511	884	TRUE	Bone/Soft tissue	NA	FALSE	TRUE
HMF	HMF002796A	none	0	0	1	0	HR_proficient	none	771	497	136	TRUE	Breast	NA	FALSE	TRUE
HMF	HMF002743A	none	0.968	0.028	0.004	0.996	HR_deficient	BRCA1_type	953	343	810	TRUE	Breast	NA	FALSE	TRUE
HMF	HMF003281A	none	0	0	1	0	HR_proficient	none	726	409	130	TRUE	Skin	NA	TRUE	TRUE
HMF	HMF003805A	none	0	0	1	0	HR_proficient	none	2110	1556	185	TRUE	Colon/Rectum	NA	FALSE	TRUE
HMF	HMF000404A	none	0	0.002	0.998	0.002	HR_proficient	none	348	183	212	TRUE	Mesothelioma	NA	TRUE	TRUE
HMF	HMF002566A	none	0	0	1	0	HR_proficient	none	599	349	94	TRUE	Skin	NA	TRUE	TRUE
HMF	HMF002341A	none	0	0	1	0	HR_proficient	none	58	24	90	TRUE	Urinary tract	NA	TRUE	TRUE
HMF	HMF003356A	none	0	0	1	0	HR_proficient	none	1194	709	569	TRUE	Urinary tract	NA	TRUE	TRUE
HMF	HMF003074A	none	0	0	1	0	cannot_be_determined	cannot_be_determined	93895	91343	155	TRUE	Prostate	NA	TRUE	FALSE
HMF	HMF003074B	none	0	0	1	0	cannot_be_determined	cannot_be_determined	98280	95651	163	FALSE	Prostate	NA	TRUE	FALSE
HMF	HMF003469A	none	0	0	1	0	HR_proficient	none	225	72	42	TRUE	Bone/Soft tissue	NA	TRUE	TRUE
HMF	HMF002025A	BRCA1	0.996	0	0.004	0.996	HR_deficient	BRCA1_type	935	378	886	TRUE	Breast	NA	TRUE	TRUE
HMF	HMF000481A	none	0.002	0	0.998	0.002	HR_proficient	none	2361	1689	318	TRUE	Esophagus	NA	FALSE	TRUE
HMF	HMF002015A	none	0	0	1	0	HR_proficient	none	470	208	111	TRUE	Skin	NA	TRUE	TRUE
HMF	HMF001913A	none	0	0	1	0	HR_proficient	none	1072	856	316	TRUE	Prostate	NA	FALSE	TRUE
HMF	HMF003612A	none	0	0	1	0	HR_proficient	none	495	362	130	TRUE	Uterus	NA	FALSE	TRUE
HMF	HMF002912A	none	0	0	1	0	HR_proficient	none	2263	1451	240	TRUE	Urinary tract	NA	TRUE	TRUE
HMF	HMF002531A	none	0	0.002	0.998	0.002	HR_proficient	none	752	457	80	TRUE	Kidney	NA	TRUE	TRUE
HMF	HMF003518A	none	0.82	0.15	0.03	0.97	HR_deficient	BRCA1_type	2763	900	1481	TRUE	Breast	NA	FALSE	TRUE
HMF	HMF000454A	none	0	0	1	0	HR_proficient	none	196	111	11	TRUE	NET	NA	TRUE	TRUE
HMF	HMF000668A	none	0	0	1	0	HR_proficient	none	508	328	34	TRUE	Breast	NA	TRUE	TRUE
HMF	HMF001809A	none	0	0	1	0	HR_proficient	none	272	162	72	TRUE	Skin	NA	FALSE	TRUE
HMF	HMF000198A	none	0.002	0.004	0.994	0.006	HR_proficient	none	821	382	69	TRUE	NET	NA	TRUE	TRUE
HMF	HMF001623A	none	0	0	1	0	HR_proficient	none	1209	852	313	TRUE	Prostate	NA	TRUE	TRUE
HMF	HMF003532A	none	0	0.006	0.994	0.006	HR_proficient	none	864	608	58	TRUE	Uterus	NA	FALSE	TRUE
HMF	HMF003011A	none	0.002	0	0.998	0.002	HR_proficient	none	840	533	69	TRUE	Skin	NA	TRUE	TRUE
HMF	HMF000292A	none	0	0	1	0	HR_proficient	none	981	757	104	TRUE	Stomach	NA	TRUE	TRUE
HMF	HMF002849A	none	0.002	0	0.998	0.002	HR_proficient	none	1630	945	105	TRUE	Skin	NA	TRUE	TRUE
HMF	HMF000884A	BRCA1	0.872	0.126	0.002	0.998	HR_deficient	BRCA1_type	1491	547	590	TRUE	Ovary	NA	TRUE	TRUE
HMF	HMF001208A	none	0.004	0.006	0.99	0.01	HR_proficient	none	668	365	334	TRUE	Ovary	NA	FALSE	TRUE
HMF	HMF001441A	none	0	0	1	0	HR_proficient	none	446	267	28	TRUE	Skin	NA	TRUE	TRUE
HMF	HMF000785A	none	0	0	1	0	HR_proficient	none	500	318	352	TRUE	Breast	NA	FALSE	TRUE
HMF	HMF000252A	none	0	0	1	0	HR_proficient	none	191	98	20	TRUE	Bone/Soft tissue	NA	FALSE	TRUE
HMF	HMF003276A	none	0	0	1	0	HR_proficient	none	156	59	35	TRUE	Skin	NA	TRUE	TRUE
HMF	HMF000047A	none	0	0	1	0	HR_proficient	none	574	373	95	TRUE	Kidney	NA	TRUE	TRUE
HMF	HMF001034A	none	0.008	0.01	0.982	0.018	HR_proficient	none	472	212	49	TRUE	NET	NA	TRUE	TRUE
HMF	HMF003289A	none	0	0	1	0	HR_proficient	none	3698	3043	207	TRUE	Colon/Rectum	NA	TRUE	TRUE
HMF	HMF003177A	none	0	0	1	0	HR_proficient	none	723	592	17	TRUE	Colon/Rectum	NA	TRUE	TRUE
HMF	HMF002190A	none	0	0	1	0	HR_proficient	none	1173	837	107	TRUE	Liver	NA	TRUE	TRUE
HMF	HMF002699A	none	0	0.002	0.998	0.002	HR_proficient	none	578	414	133	TRUE	Prostate	NA	TRUE	TRUE
HMF	HMF002999A	none	0	0	1	0	HR_proficient	none	299	125	236	TRUE	Breast	NA	FALSE	TRUE
HMF	HMF003076A	none	0	0	1	0	HR_proficient	none	460	240	167	TRUE	Biliary	NA	FALSE	TRUE
HMF	HMF002486A	none	0	0	1	0	HR_proficient	none	1248	783	40	TRUE	Kidney	NA	TRUE	TRUE
HMF	HMF002511A	BRCA2	0.002	0.996	0.002	0.998	HR_deficient	BRCA2_type	739	254	150	TRUE	Mesothelioma	NA	TRUE	TRUE
HMF	HMF002737A	none	0	0.002	0.998	0.002	HR_proficient	none	450	278	55	TRUE	Urinary tract	NA	TRUE	TRUE
HMF	HMF003093A	none	0	0	1	0	HR_proficient	none	909	536	32	TRUE	Skin	NA	TRUE	TRUE
HMF	HMF000298A	none	0	0.002	0.998	0.002	HR_proficient	none	280	149	17	TRUE	Kidney	NA	TRUE	TRUE
HMF	HMF003712A	none	0	0	1	0	HR_proficient	none	922	461	242	TRUE	Breast	NA	FALSE	TRUE
HMF	HMF003163A	none	0	0	1	0	HR_proficient	none	342	238	43	TRUE	Bone/Soft tissue	NA	TRUE	TRUE
HMF	HMF003524A	none	0	0	1	0	HR_proficient	none	1970	1615	265	TRUE	Urinary tract	NA	TRUE	TRUE
HMF	HMF000599A	none	0	0	1	0	HR_proficient	none	950	742	49	TRUE	Prostate	NA	TRUE	TRUE
HMF	HMF002288A	none	0.002	0.004	0.994	0.006	HR_proficient	none	2814	1975	1030	TRUE	Stomach	NA	TRUE	TRUE
HMF	HMF000976A	none	0	0	1	0	HR_proficient	none	439	289	188	TRUE	Lung	NA	FALSE	TRUE
HMF	HMF000324A	none	0	0	1	0	HR_proficient	none	811	494	101	TRUE	Urinary tract	NA	TRUE	TRUE
HMF	HMF000912A	none	0	0	1	0	HR_proficient	none	1254	847	439	TRUE	Lung	NA	TRUE	TRUE
HMF	HMF000804A	none	0	0	1	0	HR_proficient	none	2197	1431	172	TRUE	Skin	NA	TRUE	TRUE
HMF	HMF002162A	none	0	0	1	0	HR_proficient	none	357	213	13	TRUE	Bone/Soft tissue	NA	TRUE	TRUE
HMF	HMF000625A	none	0	0	1	0	HR_proficient	none	925	544	206	TRUE	Breast	NA	FALSE	TRUE
HMF	HMF003679A	none	0	0.004	0.996	0.004	HR_proficient	none	1027	592	83	TRUE	Bone/Soft tissue	NA	TRUE	TRUE
HMF	HMF000988A	none	0	0	1	0	HR_proficient	none	1125	902	264	TRUE	Breast	NA	FALSE	TRUE
HMF	HMF003357A	none	0.008	0	0.992	0.008	HR_proficient	none	1139	695	111	TRUE	Skin	NA	TRUE	TRUE
HMF	HMF000538A	none	0	0	1	0	HR_proficient	none	197	96	12	TRUE	NET	NA	TRUE	TRUE
HMF	HMF000711A	none	0	0	1	0	HR_proficient	none	613	395	414	TRUE	Urinary tract	NA	FALSE	TRUE
HMF	HMF002359A	none	0	0	1	0	HR_proficient	none	550	365	154	TRUE	Breast	NA	FALSE	TRUE
HMF	HMF000231A	none	0	0	1	0	HR_proficient	none	2185	1893	170	TRUE	Colon/Rectum	NA	TRUE	TRUE
HMF	HMF000279A	none	0	0	1	0	HR_proficient	none	680	517	239	TRUE	Prostate	NA	TRUE	TRUE
HMF	HMF002196A	none	0	0	1	0	HR_proficient	none	794	597	124	TRUE	Breast	NA	TRUE	TRUE
HMF	HMF002150A	none	0	0.002	0.998	0.002	HR_proficient	none	2406	1877	348	TRUE	Stomach	NA	TRUE	TRUE
HMF	HMF003680A	none	0	0	1	0	HR_proficient	none	440	215	59	TRUE	Skin	NA	FALSE	TRUE
HMF	HMF002303A	none	0.004	0	0.996	0.004	HR_proficient	none	320	211	27	TRUE	Bone/Soft tissue	NA	TRUE	TRUE
HMF	HMF003762A	none	0	0	1	0	HR_proficient	none	649	402	99	TRUE	Skin	NA	TRUE	TRUE
HMF	HMF001416A	none	0	0.002	0.998	0.002	HR_proficient	none	7421	5723	191	TRUE	Unknown	NA	TRUE	TRUE
HMF	HMF003571A	none	0	0	1	0	HR_proficient	none	634	492	104	TRUE	Urinary tract	NA	TRUE	TRUE
HMF	HMF000423A	none	0.002	0	0.998	0.002	HR_proficient	none	132	78	52	TRUE	Lung	NA	FALSE	TRUE
HMF	HMF001449A	none	0	0.002	0.998	0.002	HR_proficient	none	633	399	40	TRUE	Skin	NA	TRUE	TRUE
HMF	HMF001524A	none	0.102	0.094	0.804	0.196	HR_proficient	none	432	206	60	TRUE	Bone/Soft tissue	NA	FALSE	TRUE
HMF	HMF001308A	none	0	0	1	0	HR_proficient	none	972	528	68	TRUE	Skin	NA	TRUE	TRUE
HMF	HMF001445A	none	0	0	1	0	HR_proficient	none	1285	669	137	TRUE	Skin	NA	TRUE	TRUE
HMF	HMF003701A	none	0	0	1	0	HR_proficient	none	641	460	986	TRUE	Breast	NA	FALSE	TRUE
HMF	HMF003101A	none	0.002	0	0.998	0.002	HR_proficient	none	183	65	38	TRUE	Skin	NA	TRUE	TRUE
HMF	HMF001866A	BRCA2	0	0.984	0.016	0.984	HR_deficient	BRCA2_type	1450	610	372	TRUE	Prostate	NA	TRUE	TRUE
HMF	HMF002142A	none	0	0	1	0	HR_proficient	none	263	139	64	TRUE	Skin	NA	TRUE	TRUE
HMF	HMF003519A	none	0	0	1	0	HR_proficient	none	577	418	165	TRUE	Breast	NA	FALSE	TRUE
HMF	HMF003236A	none	0	0.002	0.998	0.002	HR_proficient	none	414	255	136	TRUE	Breast	NA	TRUE	TRUE
HMF	HMF000172A	none	0	0	1	0	HR_proficient	none	1145	885	94	TRUE	Urinary tract	NA	TRUE	TRUE
HMF	HMF002375A	none	0	0	1	0	HR_proficient	none	186	80	203	TRUE	Breast	NA	TRUE	TRUE
HMF	HMF003247A	none	0.002	0	0.998	0.002	HR_proficient	none	275	163	248	TRUE	Urinary tract	NA	FALSE	TRUE
HMF	HMF001253A	none	0	0	1	0	HR_proficient	none	341	176	145	FALSE	Skin	NA	FALSE	FALSE
HMF	HMF001253B	none	0	0.008	0.992	0.008	HR_proficient	none	605	294	176	TRUE	Skin	NA	FALSE	TRUE
HMF	HMF003516A	none	0	0.002	0.998	0.002	HR_proficient	none	184	106	16	TRUE	Liver	NA	TRUE	TRUE
HMF	HMF003223A	none	0	0	1	0	HR_proficient	none	679	517	215	TRUE	Urinary tract	NA	TRUE	TRUE
HMF	HMF000622A	none	0	0	1	0	HR_proficient	none	200	74	35	TRUE	Skin	NA	TRUE	TRUE
HMF	HMF001412A	none	0.008	0.024	0.968	0.032	HR_proficient	none	1615	1214	115	TRUE	Prostate	NA	FALSE	TRUE
HMF	HMF002278A	none	0.002	0	0.998	0.002	HR_proficient	none	285	117	11	TRUE	Bone/Soft tissue	NA	TRUE	TRUE
HMF	HMF002920A	none	0	0	1	0	HR_proficient	none	1077	748	150	TRUE	Liver	NA	TRUE	TRUE
HMF	HMF000027A	none	0	0	1	0	HR_proficient	none	392	233	58	TRUE	Skin	NA	FALSE	TRUE
HMF	HMF000183A	none	0	0	1	0	HR_proficient	none	363	168	196	TRUE	Skin	NA	TRUE	TRUE
HMF	HMF000734A	none	0	0	1	0	HR_proficient	none	666	378	368	TRUE	Breast	NA	FALSE	TRUE
HMF	HMF001887A	none	0	0	1	0	HR_proficient	none	528	302	339	TRUE	Urinary tract	NA	TRUE	TRUE
HMF	HMF001565A	none	0	0.002	0.998	0.002	HR_proficient	none	959	633	28	TRUE	Liver	NA	TRUE	TRUE
HMF	HMF000878A	none	0	0	1	0	HR_proficient	none	1249	717	319	TRUE	Skin	NA	TRUE	TRUE
HMF	HMF002140A	none	0.002	0.004	0.994	0.006	HR_proficient	none	103	55	29	TRUE	Liver	NA	FALSE	TRUE
HMF	HMF003715A	none	0.002	0.008	0.99	0.01	HR_proficient	none	1502	928	20	TRUE	Kidney	NA	FALSE	TRUE
HMF	HMF003525A	none	0	0	1	0	HR_proficient	none	648	345	39	TRUE	Kidney	NA	TRUE	TRUE
HMF	HMF001638A	BRCA1	0.692	0.212	0.096	0.904	HR_deficient	BRCA1_type	1296	561	1058	TRUE	Urinary tract	NA	TRUE	TRUE
HMF	HMF000846A	none	0	0	1	0	HR_proficient	none	417	272	42	TRUE	Skin	NA	TRUE	TRUE
HMF	HMF000815A	none	0	0	1	0	HR_proficient	none	4025	3225	67	TRUE	Lung	NA	FALSE	TRUE
HMF	HMF002794A	none	0.004	0.002	0.994	0.006	HR_proficient	none	79	38	24	TRUE	Mesothelioma	NA	FALSE	TRUE
HMF	HMF004289A	none	0	0	1	0	HR_proficient	none	165	113	63	TRUE	Lung	NA	TRUE	TRUE
HMF	HMF004187A	none	0.008	0.014	0.978	0.022	HR_proficient	none	281	174	176	TRUE	Mesothelioma	NA	FALSE	TRUE
HMF	HMF000550A	none	0	0	1	0	HR_proficient	none	504	327	176	TRUE	Mesothelioma	NA	TRUE	TRUE
HMF	HMF004036A	none	0	0	1	0	HR_proficient	none	76	33	2	TRUE	Liver	NA	TRUE	TRUE
HMF	HMF002277A	none	0	0.002	0.998	0.002	HR_proficient	none	853	527	33	TRUE	Kidney	NA	FALSE	TRUE
HMF	HMF002845A	none	0	0	1	0	HR_proficient	none	575	391	32	TRUE	Lung	NA	TRUE	TRUE
HMF	HMF004024A	none	0.002	0.016	0.982	0.018	HR_proficient	none	1070	713	183	TRUE	Liver	NA	FALSE	TRUE
HMF	HMF004310A	none	0	0	1	0	HR_proficient	none	332	168	154	TRUE	Lung	NA	FALSE	TRUE
HMF	HMF004001A	none	0	0	1	0	HR_proficient	none	800	641	376	TRUE	Prostate	NA	FALSE	TRUE
HMF	HMF004301A	none	0	0	1	0	HR_proficient	none	616	434	66	TRUE	Skin	NA	FALSE	TRUE
HMF	HMF004385A	none	0	0	1	0	HR_proficient	none	853	669	103	TRUE	Urinary tract	NA	TRUE	TRUE
HMF	HMF003967B	none	0	0.002	0.998	0.002	HR_proficient	none	461	285	165	TRUE	Skin	NA	TRUE	TRUE
HMF	HMF003958A	none	0	0	1	0	HR_proficient	none	624	484	189	TRUE	Urinary tract	NA	TRUE	TRUE
HMF	HMF004332A	none	0	0	1	0	HR_proficient	none	349	217	116	TRUE	Skin	NA	FALSE	TRUE
HMF	HMF004042A	none	0	0	1	0	HR_proficient	none	339	211	67	TRUE	Breast	NA	TRUE	TRUE
HMF	HMF004167A	none	0	0	1	0	HR_proficient	none	652	394	190	TRUE	Skin	NA	TRUE	TRUE
HMF	HMF003863A	none	0.014	0.018	0.968	0.032	HR_proficient	none	1533	887	281	TRUE	Urinary tract	NA	TRUE	TRUE
HMF	HMF003994A	none	0	0.002	0.998	0.002	HR_proficient	none	353	213	907	TRUE	Unknown	NA	FALSE	TRUE
HMF	HMF004281A	BRCA2	0.002	0.986	0.012	0.988	HR_deficient	BRCA2_type	3980	1773	1081	TRUE	Lung	NA	TRUE	TRUE
HMF	HMF003852A	none	0	0	1	0	HR_proficient	none	730	487	56	TRUE	Skin	NA	TRUE	TRUE
HMF	HMF004243A	none	0.002	0.002	0.996	0.004	HR_proficient	none	832	597	49	TRUE	Lung	NA	TRUE	TRUE
HMF	HMF003894A	none	0	0	1	0	HR_proficient	none	621	432	61	TRUE	Skin	NA	TRUE	TRUE
HMF	HMF003891A	none	0	0	1	0	HR_proficient	none	686	545	89	TRUE	Urinary tract	NA	TRUE	TRUE
HMF	HMF004337A	none	0	0	1	0	HR_proficient	none	1026	750	284	TRUE	Urinary tract	NA	FALSE	TRUE
HMF	HMF004373A	none	0	0	1	0	HR_proficient	none	817	661	95	TRUE	Prostate	NA	TRUE	TRUE
HMF	HMF003986A	none	0.018	0.042	0.94	0.06	HR_proficient	none	349	180	159	TRUE	Mesothelioma	NA	FALSE	TRUE
HMF	HMF003931A	none	0.002	0	0.998	0.002	HR_proficient	none	250	165	61	TRUE	Mesothelioma	NA	TRUE	TRUE
HMF	HMF004047A	none	0	0	1	0	HR_proficient	none	869	667	322	TRUE	Prostate	NA	FALSE	TRUE
HMF	HMF004304A	none	0	0	1	0	HR_proficient	none	3244	2499	364	TRUE	Lung	NA	FALSE	TRUE
HMF	HMF003978A	none	0	0	1	0	HR_proficient	none	192	112	145	TRUE	Urinary tract	NA	FALSE	TRUE
HMF	HMF004217A	none	0	0.002	0.998	0.002	HR_proficient	none	675	374	164	TRUE	Skin	NA	FALSE	TRUE
HMF	HMF004113A	none	0	0	1	0	HR_proficient	none	814	643	295	TRUE	Prostate	NA	FALSE	TRUE
HMF	HMF004392A	none	0	0	1	0	HR_proficient	none	455	267	51	TRUE	Skin	NA	TRUE	TRUE
HMF	HMF004108A	none	0	0	1	0	HR_proficient	none	1058	612	362	TRUE	Skin	NA	TRUE	TRUE
HMF	HMF004014A	none	0	0	1	0	HR_proficient	none	389	272	36	TRUE	Bone/Soft tissue	NA	FALSE	TRUE
HMF	HMF004221A	none	0	0	1	0	HR_proficient	none	1058	746	224	TRUE	Prostate	NA	FALSE	TRUE
HMF	HMF004274A	none	0	0	1	0	HR_proficient	none	375	233	170	TRUE	Skin	NA	TRUE	TRUE
HMF	HMF003901B	none	0	0	1	0	HR_proficient	none	517	335	50	TRUE	Urinary tract	NA	TRUE	TRUE
HMF	HMF001439A	none	0	0	1	0	HR_proficient	none	1165	766	90	TRUE	Esophagus	NA	TRUE	TRUE
HMF	HMF000357A	none	0.012	0.002	0.986	0.014	HR_proficient	none	860	520	476	TRUE	Esophagus	NA	FALSE	TRUE
HMF	HMF000714B	none	0	0	1	0	HR_proficient	none	377	214	290	FALSE	Bone/Soft tissue	NA	TRUE	FALSE
HMF	HMF000714A	none	0	0	1	0	HR_proficient	none	406	259	300	TRUE	Bone/Soft tissue	NA	TRUE	TRUE
HMF	HMF002314A	none	0	0	1	0	HR_proficient	none	477	281	184	TRUE	Skin	NA	TRUE	TRUE
HMF	HMF002702A	none	0	0	1	0	HR_proficient	none	232	137	761	TRUE	Breast	NA	FALSE	TRUE
HMF	HMF000684A	none	0	0	1	0	HR_proficient	none	721	431	339	TRUE	Ovary	NA	FALSE	TRUE
HMF	HMF001368A	none	0	0	1	0	HR_proficient	none	278	180	245	TRUE	Skin	NA	TRUE	TRUE
HMF	HMF003385A	none	0	0	1	0	HR_proficient	none	3580	3148	583	TRUE	Esophagus	NA	FALSE	TRUE
HMF	HMF000817A	none	0	0	1	0	HR_proficient	none	1234	811	408	TRUE	Breast	NA	FALSE	TRUE
HMF	HMF001102A	none	0.924	0.04	0.036	0.964	HR_deficient	BRCA1_type	885	358	688	TRUE	Ovary	NA	FALSE	TRUE
HMF	HMF001102B	none	0.89	0.046	0.064	0.936	HR_deficient	BRCA1_type	802	339	694	FALSE	Ovary	NA	FALSE	FALSE
HMF	HMF002608A	none	0.02	0.002	0.978	0.022	HR_proficient	none	758	450	319	TRUE	Breast	NA	FALSE	TRUE
HMF	HMF002336A	none	0	0	1	0	HR_proficient	none	386	283	144	TRUE	Pancreas	NA	TRUE	TRUE
HMF	HMF002360A	none	0	0	1	0	HR_proficient	none	201	115	111	TRUE	Breast	NA	FALSE	TRUE
HMF	HMF002573B	none	0	0.002	0.998	0.002	HR_proficient	none	357	254	38	TRUE	Breast	NA	FALSE	TRUE
HMF	HMF002573A	none	0	0	1	0	HR_proficient	none	369	238	62	FALSE	Breast	NA	FALSE	FALSE
HMF	HMF000361A	none	0	0	1	0	HR_proficient	none	500	351	109	TRUE	Urinary tract	NA	FALSE	TRUE
HMF	HMF001387A	none	0	0	1	0	HR_proficient	none	322	179	179	TRUE	Skin	NA	TRUE	TRUE
HMF	HMF000309A	BRCA1	0	0	1	0	HR_proficient	none	1225	892	670	TRUE	Breast	NA	TRUE	TRUE
HMF	HMF000897A	none	0	0	1	0	HR_proficient	none	661	373	161	TRUE	Skin	NA	TRUE	TRUE
HMF	HMF000515A	none	0	0.002	0.998	0.002	HR_proficient	none	484	327	328	TRUE	Breast	NA	FALSE	TRUE
HMF	HMF003022A	none	0.008	0.008	0.984	0.016	HR_proficient	none	955	570	100	TRUE	Head and neck	NA	TRUE	TRUE
HMF	HMF003368A	none	0	0	1	0	HR_proficient	none	702	428	617	TRUE	Breast	NA	FALSE	TRUE
HMF	HMF000774A	none	0	0	1	0	HR_proficient	none	4837	4139	1534	TRUE	Esophagus	NA	TRUE	TRUE
HMF	HMF002251A	BRCA2	0	0.996	0.004	0.996	HR_deficient	BRCA2_type	1572	474	891	TRUE	Ovary	NA	TRUE	TRUE
HMF	HMF000274A	none	0	0	1	0	HR_proficient	none	360	245	98	TRUE	Skin	NA	FALSE	TRUE
HMF	HMF003430A	none	0.638	0.326	0.036	0.964	HR_deficient	BRCA1_type	1873	818	943	TRUE	Ovary	NA	FALSE	TRUE
HMF	HMF003258A	none	0	0	1	0	HR_proficient	none	748	507	27	TRUE	Skin	NA	TRUE	TRUE
HMF	HMF003598A	none	0	0	1	0	HR_proficient	none	323	246	789	TRUE	Prostate	NA	TRUE	TRUE
HMF	HMF002948A	none	0	0	1	0	HR_proficient	none	2700	2341	431	TRUE	Esophagus	NA	TRUE	TRUE
HMF	HMF003781A	none	0.832	0.128	0.04	0.96	HR_deficient	BRCA1_type	402	85	631	TRUE	Ovary	NA	FALSE	TRUE
HMF	HMF000889B	none	0	0	1	0	HR_proficient	none	1944	1413	300	FALSE	Breast	NA	FALSE	FALSE
HMF	HMF000889C	none	0	0	1	0	HR_proficient	none	1590	1027	237	TRUE	Breast	NA	FALSE	TRUE
HMF	HMF002574A	BRCA2	0	0.906	0.094	0.906	HR_deficient	BRCA2_type	1879	787	902	TRUE	Pancreas	NA	TRUE	TRUE
HMF	HMF001154A	none	0	0	1	0	HR_proficient	none	1340	802	77	TRUE	Skin	NA	FALSE	TRUE
HMF	HMF003365A	none	0	0	1	0	HR_proficient	none	469	323	22	TRUE	Colon/Rectum	NA	TRUE	TRUE
HMF	HMF000316B	none	0.01	0.002	0.988	0.012	HR_proficient	none	1086	650	502	FALSE	Head and neck	NA	FALSE	FALSE
HMF	HMF002413A	BRCA2	0.004	0.994	0.002	0.998	HR_deficient	BRCA2_type	1214	333	468	TRUE	Ovary	NA	TRUE	TRUE
HMF	HMF000581A	BRCA1	0.828	0.06	0.112	0.888	HR_deficient	BRCA1_type	1243	794	965	TRUE	Esophagus	NA	TRUE	TRUE
HMF	HMF001326A	none	0.002	0	0.998	0.002	cannot_be_determined	cannot_be_determined	48	9	9	TRUE	Skin	NA	TRUE	FALSE
HMF	HMF003260A	none	0.848	0.134	0.018	0.982	HR_deficient	BRCA1_type	1137	361	708	TRUE	Ovary	NA	FALSE	TRUE
HMF	HMF001731A	none	0	0	1	0	HR_proficient	none	763	581	281	TRUE	Prostate	NA	FALSE	TRUE
HMF	HMF001141A	none	0.002	0	0.998	0.002	HR_proficient	none	507	377	64	TRUE	Head and neck	NA	TRUE	TRUE
HMF	HMF000508A	BRCA1	0.896	0.086	0.018	0.982	HR_deficient	BRCA1_type	1025	308	532	TRUE	Ovary	NA	TRUE	TRUE
HMF	HMF002490A	none	0	0	1	0	HR_proficient	none	1111	860	118	TRUE	Esophagus	NA	FALSE	TRUE
HMF	HMF002267A	none	0.018	0.038	0.944	0.056	HR_proficient	none	382	213	144	TRUE	Breast	NA	TRUE	TRUE
HMF	HMF002606A	none	0	0	1	0	HR_proficient	none	2710	2153	365	TRUE	Colon/Rectum	NA	TRUE	TRUE
HMF	HMF003491A	none	0	0	1	0	HR_proficient	none	2761	2347	416	TRUE	Esophagus	NA	TRUE	TRUE
HMF	HMF003075A	none	0	0	1	0	HR_proficient	none	762	632	265	TRUE	Esophagus	NA	TRUE	TRUE
HMF	HMF001074A	none	0	0	1	0	HR_proficient	none	2458	1990	274	TRUE	Esophagus	NA	FALSE	TRUE
HMF	HMF002874A	none	0	0	1	0	HR_proficient	none	248	162	17	TRUE	NET	NA	TRUE	TRUE
HMF	HMF001588A	BRCA2	0.012	0.978	0.01	0.99	HR_deficient	BRCA2_type	1206	523	263	TRUE	Liver	NA	TRUE	TRUE
HMF	HMF002880A	none	0	0	1	0	HR_proficient	none	3588	3136	1430	TRUE	Stomach	NA	FALSE	TRUE
HMF	HMF002555A	none	0	0	1	0	HR_proficient	none	1586	1247	253	TRUE	Colon/Rectum	NA	TRUE	TRUE
HMF	HMF002482A	none	0	0	1	0	HR_proficient	none	1393	1198	149	TRUE	Uterus	NA	TRUE	TRUE
HMF	HMF003767A	none	0	0	1	0	HR_proficient	none	469	334	187	TRUE	Esophagus	NA	FALSE	TRUE
HMF	HMF001871A	none	0.014	0	0.986	0.014	HR_proficient	none	4390	3376	395	TRUE	Colon/Rectum	NA	TRUE	TRUE
HMF	HMF003381A	none	0.002	0	0.998	0.002	HR_proficient	none	1405	1062	258	TRUE	Head and neck	NA	TRUE	TRUE
HMF	HMF002131A	none	0	0	1	0	HR_proficient	none	473	318	218	TRUE	Bone/Soft tissue	NA	TRUE	TRUE
HMF	HMF000409A	none	0	0	1	0	HR_proficient	none	1912	1590	521	TRUE	Stomach	NA	TRUE	TRUE
HMF	HMF003548A	none	0	0	1	0	HR_proficient	none	493	384	490	TRUE	Uterus	NA	TRUE	TRUE
HMF	HMF000355A	none	0	0	1	0	HR_proficient	none	2395	2072	131	TRUE	Colon/Rectum	NA	FALSE	TRUE
HMF	HMF000857A	none	0	0	1	0	HR_proficient	none	429	307	221	TRUE	Breast	NA	FALSE	TRUE
HMF	HMF000557A	none	0	0.002	0.998	0.002	HR_proficient	none	1671	1148	971	TRUE	Head and neck	NA	TRUE	TRUE
HMF	HMF001142A	none	0	0	1	0	HR_proficient	none	1912	1618	77	TRUE	Colon/Rectum	NA	TRUE	TRUE
HMF	HMF001722A	none	0.02	0	0.98	0.02	HR_proficient	none	761	475	92	TRUE	Kidney	NA	FALSE	TRUE
HMF	HMF001329A	none	0	0	1	0	HR_proficient	none	3867	3234	892	TRUE	Esophagus	NA	TRUE	TRUE
HMF	HMF002675A	none	0	0	1	0	HR_proficient	none	1084	713	123	TRUE	Liver	NA	FALSE	TRUE
HMF	HMF001515B	none	0	0	1	0	HR_proficient	none	902	451	359	TRUE	Breast	NA	TRUE	TRUE
HMF	HMF002603B	none	0	0	1	0	HR_proficient	none	664	433	98	FALSE	Skin	NA	TRUE	FALSE
HMF	HMF002603A	none	0	0	1	0	HR_proficient	none	1011	610	234	TRUE	Skin	NA	TRUE	TRUE
HMF	HMF003670A	none	0	0	1	0	HR_proficient	none	401	277	82	TRUE	Breast	NA	FALSE	TRUE
HMF	HMF002777A	none	0	0	1	0	HR_proficient	none	903	752	300	TRUE	Colon/Rectum	NA	FALSE	TRUE
HMF	HMF003237A	none	0	0	1	0	HR_proficient	none	433	350	164	TRUE	Esophagus	NA	FALSE	TRUE
HMF	HMF001981A	none	0	0	1	0	cannot_be_determined	cannot_be_determined	237748	233956	121	TRUE	Stomach	NA	TRUE	FALSE
HMF	HMF002677A	none	0	0	1	0	HR_proficient	none	166	54	132	TRUE	Skin	NA	TRUE	TRUE
HMF	HMF000498B	none	0	0	1	0	cannot_be_determined	cannot_be_determined	74584	73102	119	TRUE	Double primary	NA	FALSE	FALSE
HMF	HMF001795A	none	0	0	1	0	HR_proficient	none	456	311	1515	TRUE	Skin	NA	FALSE	TRUE
HMF	HMF000633A	none	0.002	0	0.998	0.002	HR_proficient	none	1318	691	243	TRUE	Head and neck	NA	TRUE	TRUE
HMF	HMF003225A	none	0	0.006	0.994	0.006	HR_proficient	none	1061	531	236	TRUE	Colon/Rectum	NA	TRUE	TRUE
HMF	HMF000839A	none	0.106	0.812	0.082	0.918	HR_deficient	BRCA2_type	2553	1308	912	TRUE	NET	NA	TRUE	TRUE
HMF	HMF000457A	none	0	0	1	0	HR_proficient	none	399	270	328	TRUE	Uterus	NA	FALSE	TRUE
HMF	HMF003329A	none	0	0	1	0	HR_proficient	none	362	243	88	TRUE	Ovary	NA	FALSE	TRUE
HMF	HMF001181A	none	0	0	1	0	HR_proficient	none	801	467	32	TRUE	Kidney	NA	TRUE	TRUE
HMF	HMF001107B	none	0	0	1	0	cannot_be_determined	cannot_be_determined	297595	289860	296	TRUE	Colon/Rectum	NA	TRUE	FALSE
HMF	HMF003591A	none	0.002	0	0.998	0.002	HR_proficient	none	126	42	3	TRUE	Ovary	NA	TRUE	TRUE
HMF	HMF001259A	none	0.082	0.074	0.844	0.156	HR_proficient	none	181	48	74	TRUE	Head and neck	NA	TRUE	TRUE
HMF	HMF002612A	none	0	0.002	0.998	0.002	HR_proficient	none	3278	2348	292	TRUE	Colon/Rectum	NA	TRUE	TRUE
HMF	HMF003608A	none	0	0	1	0	HR_proficient	none	1499	1345	195	TRUE	Esophagus	NA	FALSE	TRUE
HMF	HMF003685A	none	0	0	1	0	HR_proficient	none	311	165	76	TRUE	NET	NA	TRUE	TRUE
HMF	HMF002561A	none	0	0.01	0.99	0.01	HR_proficient	none	226	98	4	TRUE	NET	NA	TRUE	TRUE
HMF	HMF001814A	none	0	0	1	0	HR_proficient	none	1102	963	186	TRUE	Pancreas	NA	TRUE	TRUE
HMF	HMF000192A	none	0	0	1	0	HR_proficient	none	1214	604	156	TRUE	Breast	NA	TRUE	TRUE
HMF	HMF001611A	none	0	0	1	0	HR_proficient	none	893	547	75	TRUE	Nervous system	NA	TRUE	TRUE
HMF	HMF003616A	none	0	0	1	0	HR_proficient	none	657	392	52	TRUE	Nervous system	NA	TRUE	TRUE
HMF	HMF002254A	none	0	0	1	0	HR_proficient	none	457	264	139	TRUE	Skin	NA	TRUE	TRUE
HMF	HMF003627A	none	0	0	1	0	HR_proficient	none	2406	1650	395	TRUE	Colon/Rectum	NA	TRUE	TRUE
HMF	HMF000148A	none	0	0	1	0	HR_proficient	none	2432	2015	653	TRUE	Biliary	NA	TRUE	TRUE
HMF	HMF003686A	none	0	0	1	0	HR_proficient	none	507	305	69	TRUE	Nervous system	NA	FALSE	TRUE
HMF	HMF001855A	none	0	0	1	0	HR_proficient	none	692	425	56	TRUE	Nervous system	NA	TRUE	TRUE
HMF	HMF000590A	none	0.002	0	0.998	0.002	HR_proficient	none	1386	1088	599	TRUE	Stomach	NA	FALSE	TRUE
HMF	HMF003415A	none	0	0	1	0	HR_proficient	none	306	162	25	TRUE	Nervous system	NA	TRUE	TRUE
HMF	HMF003379B	BRCA2	0.02	0.952	0.028	0.972	HR_deficient	BRCA2_type	1488	560	424	FALSE	Prostate	NA	TRUE	FALSE
HMF	HMF003379A	BRCA2	0.01	0.984	0.006	0.994	HR_deficient	BRCA2_type	1530	592	468	TRUE	Prostate	NA	TRUE	TRUE
HMF	HMF000199A	none	0.002	0	0.998	0.002	HR_proficient	none	768	427	126	TRUE	Uterus	NA	TRUE	TRUE
HMF	HMF002194A	none	0	0	1	0	HR_proficient	none	1943	1638	356	TRUE	Colon/Rectum	NA	TRUE	TRUE
HMF	HMF001478A	none	0	0	1	0	HR_proficient	none	574	379	321	TRUE	Breast	NA	FALSE	TRUE
HMF	HMF001730A	none	0	0	1	0	HR_proficient	none	676	388	59	TRUE	Breast	NA	TRUE	TRUE
HMF	HMF000925A	none	0	0	1	0	HR_proficient	none	1184	623	121	TRUE	Nervous system	NA	TRUE	TRUE
HMF	HMF003406A	none	0	0	1	0	HR_proficient	none	627	407	95	TRUE	Nervous system	NA	FALSE	TRUE
HMF	HMF002371A	none	0	0	1	0	HR_proficient	none	805	447	93	TRUE	Nervous system	NA	TRUE	TRUE
HMF	HMF002174A	none	0.002	0.014	0.984	0.016	HR_proficient	none	217	99	289	TRUE	Lung	NA	FALSE	TRUE
HMF	HMF003589A	none	0	0	1	0	cannot_be_determined	cannot_be_determined	36476	34433	39	TRUE	Nervous system	NA	FALSE	FALSE
HMF	HMF001725A	none	0	0	1	0	HR_proficient	none	710	448	73	TRUE	Breast	NA	FALSE	TRUE
HMF	HMF002478A	none	0	0	1	0	HR_proficient	none	773	468	179	TRUE	Nervous system	NA	TRUE	TRUE
HMF	HMF002821A	none	0	0.002	0.998	0.002	HR_proficient	none	618	411	180	TRUE	Nervous system	NA	FALSE	TRUE
HMF	HMF000245A	none	0	0	1	0	HR_proficient	none	788	601	194	TRUE	Biliary	NA	TRUE	TRUE
HMF	HMF002651A	none	0	0	1	0	HR_proficient	none	621	389	76	TRUE	Nervous system	NA	TRUE	TRUE
HMF	HMF003405A	none	0	0	1	0	HR_proficient	none	914	621	52	TRUE	Nervous system	NA	TRUE	TRUE
HMF	HMF002639A	none	0	0	1	0	HR_proficient	none	159	44	59	TRUE	Nervous system	NA	FALSE	TRUE
HMF	HMF003217A	none	0	0	1	0	HR_proficient	none	401	237	147	TRUE	Ovary	NA	FALSE	TRUE
HMF	HMF002266A	none	0	0	1	0	HR_proficient	none	672	378	82	TRUE	Nervous system	NA	TRUE	TRUE
HMF	HMF000291A	none	0	0	1	0	HR_proficient	none	672	501	282	TRUE	Uterus	NA	TRUE	TRUE
HMF	HMF003204A	none	0	0	1	0	HR_proficient	none	3495	3125	161	TRUE	Colon/Rectum	NA	FALSE	TRUE
HMF	HMF002993A	none	0	0	1	0	HR_proficient	none	1746	788	116	TRUE	Bone/Soft tissue	NA	TRUE	TRUE
HMF	HMF003026A	none	0	0	1	0	HR_proficient	none	576	390	64	TRUE	Nervous system	NA	TRUE	TRUE
HMF	HMF001624A	none	0	0	1	0	HR_proficient	none	661	383	157	TRUE	Nervous system	NA	FALSE	TRUE
HMF	HMF000649A	none	0	0	1	0	HR_proficient	none	829	506	211	TRUE	Nervous system	NA	FALSE	TRUE
HMF	HMF002633A	none	0	0	1	0	HR_proficient	none	252	131	8	TRUE	Bone/Soft tissue	NA	TRUE	TRUE
HMF	HMF001000A	none	0.004	0.002	0.994	0.006	HR_proficient	none	1183	903	261	TRUE	NET	NA	FALSE	TRUE
HMF	HMF000570A	none	0	0	1	0	HR_proficient	none	768	502	154	TRUE	Nervous system	NA	TRUE	TRUE
HMF	HMF002756A	none	0	0	1	0	HR_proficient	none	444	311	11	TRUE	Breast	NA	TRUE	TRUE
HMF	HMF003436A	none	0	0	1	0	cannot_be_determined	cannot_be_determined	23067	21955	67	TRUE	Nervous system	NA	TRUE	FALSE
HMF	HMF000190A	none	0	0	1	0	HR_proficient	none	612	398	82	TRUE	Kidney	NA	TRUE	TRUE
HMF	HMF001167A	none	0	0	1	0	HR_proficient	none	696	477	285	TRUE	Nervous system	NA	TRUE	TRUE
HMF	HMF001444A	none	0.002	0	0.998	0.002	HR_proficient	none	2984	1930	291	TRUE	Colon/Rectum	NA	FALSE	TRUE
HMF	HMF003718A	none	0	0	1	0	HR_proficient	none	466	251	67	TRUE	Skin	NA	TRUE	TRUE
HMF	HMF003496A	none	0	0	1	0	HR_proficient	none	764	460	556	TRUE	Ovary	NA	FALSE	TRUE
HMF	HMF000329A	none	0	0	1	0	HR_proficient	none	903	592	57	TRUE	Nervous system	NA	TRUE	TRUE
HMF	HMF002429A	none	0	0	1	0	HR_proficient	none	3799	2810	466	TRUE	Colon/Rectum	NA	FALSE	TRUE
HMF	HMF002679A	none	0	0	1	0	HR_proficient	none	2486	1802	230	TRUE	Colon/Rectum	NA	FALSE	TRUE
HMF	HMF000043A	none	0	0	1	0	HR_proficient	none	570	380	86	TRUE	Nervous system	NA	FALSE	TRUE
HMF	HMF003783A	none	0.002	0.004	0.994	0.006	HR_proficient	none	1088	392	400	TRUE	Breast	NA	FALSE	TRUE
HMF	HMF002244A	none	0.002	0.004	0.994	0.006	HR_proficient	none	442	287	108	TRUE	Breast	NA	FALSE	TRUE
HMF	HMF002160A	none	0	0	1	0	HR_proficient	none	126	60	25	TRUE	Skin	NA	FALSE	TRUE
HMF	HMF002354A	none	0	0	1	0	HR_proficient	none	191	80	58	TRUE	NET	NA	TRUE	TRUE
HMF	HMF001271A	none	0	0	1	0	HR_proficient	none	759	382	173	TRUE	Breast	NA	FALSE	TRUE
HMF	HMF003044A	none	0	0	1	0	HR_proficient	none	799	547	287	TRUE	Nervous system	NA	FALSE	TRUE
HMF	HMF000037A	none	0	0	1	0	HR_proficient	none	2295	1941	167	TRUE	Colon/Rectum	NA	TRUE	TRUE
HMF	HMF000509A	BRCA1	0.922	0.038	0.04	0.96	HR_deficient	BRCA1_type	1083	481	657	TRUE	Ovary	NA	TRUE	TRUE
HMF	HMF002945A	none	0	0	1	0	HR_proficient	none	299	152	37	TRUE	Bone/Soft tissue	NA	FALSE	TRUE
HMF	HMF001414B	none	0	0	1	0	HR_proficient	none	921	673	181	FALSE	Skin	NA	TRUE	FALSE
HMF	HMF001414A	none	0	0	1	0	HR_proficient	none	1048	809	175	TRUE	Skin	NA	TRUE	TRUE
HMF	HMF000214A	none	0	0	1	0	HR_proficient	none	4525	2586	437	TRUE	Skin	NA	TRUE	TRUE
HMF	HMF003754A	none	0.002	0	0.998	0.002	HR_proficient	none	271	146	379	TRUE	Breast	NA	FALSE	TRUE
HMF	HMF003449A	none	0.158	0.356	0.486	0.514	HR_deficient	BRCA2_type	2026	1301	330	TRUE	Breast	NA	TRUE	TRUE
HMF	HMF000921A	none	0	0	1	0	HR_proficient	none	719	472	143	TRUE	Nervous system	NA	FALSE	TRUE
HMF	HMF003001A	none	0	0	1	0	HR_proficient	none	308	148	73	TRUE	Breast	NA	TRUE	TRUE
HMF	HMF001070A	none	0	0	1	0	HR_proficient	none	765	481	113	TRUE	Nervous system	NA	TRUE	TRUE
HMF	HMF002768A	none	0	0	1	0	HR_proficient	none	640	380	23	TRUE	Skin	NA	TRUE	TRUE
HMF	HMF000985A	none	0	0	1	0	HR_proficient	none	84	33	1	TRUE	NET	NA	TRUE	TRUE
HMF	HMF002758A	none	0.002	0	0.998	0.002	HR_proficient	none	487	202	15	TRUE	NET	NA	TRUE	TRUE
HMF	HMF003374A	none	0.002	0	0.998	0.002	HR_proficient	none	1443	777	176	TRUE	Breast	NA	TRUE	TRUE
HMF	HMF003504A	none	0	0	1	0	HR_proficient	none	978	589	166	TRUE	Nervous system	NA	TRUE	TRUE
HMF	HMF000524A	none	0	0.002	0.998	0.002	HR_proficient	none	227	118	3	TRUE	Ovary	NA	TRUE	TRUE
HMF	HMF000941A	none	0	0	1	0	HR_proficient	none	765	564	352	TRUE	Breast	NA	FALSE	TRUE
HMF	HMF002379A	none	0	0.002	0.998	0.002	HR_proficient	none	1234	636	82	TRUE	Skin	NA	TRUE	TRUE
HMF	HMF000449A	none	0.004	0.002	0.994	0.006	HR_proficient	none	827	531	335	TRUE	Ovary	NA	FALSE	TRUE
HMF	HMF002343A	none	0	0	1	0	HR_proficient	none	613	409	140	TRUE	Nervous system	NA	TRUE	TRUE
HMF	HMF002073A	none	0	0	1	0	HR_proficient	none	392	242	112	TRUE	Breast	NA	TRUE	TRUE
HMF	HMF001235A	none	0	0	1	0	HR_proficient	none	667	436	330	TRUE	Nervous system	NA	TRUE	TRUE
HMF	HMF002853A	none	0	0	1	0	HR_proficient	none	1670	1503	286	TRUE	Prostate	NA	TRUE	TRUE
HMF	HMF003196A	none	0	0	1	0	HR_proficient	none	903	510	227	TRUE	Skin	NA	TRUE	TRUE
HMF	HMF002954A	none	0.002	0.002	0.996	0.004	HR_proficient	none	1660	1166	534	TRUE	Ovary	NA	FALSE	TRUE
HMF	HMF000852A	none	0	0	1	0	HR_proficient	none	850	665	100	TRUE	Colon/Rectum	NA	TRUE	TRUE
HMF	HMF001136A	none	0	0	1	0	HR_proficient	none	349	177	238	TRUE	Ovary	NA	FALSE	TRUE
HMF	HMF000493A	none	0	0	1	0	HR_proficient	none	2526	1835	139	TRUE	NET	NA	FALSE	TRUE
HMF	HMF001380A	none	0	0	1	0	HR_proficient	none	508	316	12	TRUE	Ovary	NA	TRUE	TRUE
HMF	HMF000535A	none	0	0	1	0	HR_proficient	none	550	322	44	TRUE	Skin	NA	TRUE	TRUE
HMF	HMF003005A	none	0.002	0	0.998	0.002	HR_proficient	none	1535	1093	42	TRUE	Breast	NA	TRUE	TRUE
HMF	HMF003547A	none	0	0	1	0	HR_proficient	none	527	410	54	TRUE	Pancreas	NA	FALSE	TRUE
HMF	HMF003038A	none	0.008	0	0.992	0.008	HR_proficient	none	439	291	208	TRUE	Adrenal	NA	FALSE	TRUE
HMF	HMF001849A	none	0	0.002	0.998	0.002	HR_proficient	none	89	8	196	TRUE	Ovary	NA	TRUE	TRUE
HMF	HMF001312A	BRCA1	0.928	0.044	0.028	0.972	HR_deficient	BRCA1_type	759	280	630	TRUE	Ovary	NA	TRUE	TRUE
HMF	HMF001888A	none	0	0	1	0	HR_proficient	none	564	356	219	TRUE	Nervous system	NA	TRUE	TRUE
HMF	HMF003774A	none	0	0	1	0	HR_proficient	none	692	531	304	TRUE	Vulva	NA	FALSE	TRUE
HMF	HMF003301A	none	0	0	1	0	HR_proficient	none	3502	2414	174	TRUE	Lung	NA	TRUE	TRUE
HMF	HMF002825A	BRCA2	0.04	0.946	0.014	0.986	HR_deficient	BRCA2_type	685	192	352	TRUE	Ovary	NA	TRUE	TRUE
HMF	HMF002152A	none	0	0	1	0	HR_proficient	none	485	311	51	TRUE	Nervous system	NA	FALSE	TRUE
HMF	HMF001810A	none	0	0.002	0.998	0.002	HR_proficient	none	578	326	546	TRUE	Bone/Soft tissue	NA	TRUE	TRUE
HMF	HMF002281A	none	0	0.026	0.974	0.026	HR_proficient	none	3111	2206	234	TRUE	Colon/Rectum	NA	FALSE	TRUE
HMF	HMF001434A	none	0	0	1	0	HR_proficient	none	824	516	427	TRUE	Nervous system	NA	FALSE	TRUE
HMF	HMF001177A	none	0	0	1	0	HR_proficient	none	869	584	275	TRUE	Ovary	NA	FALSE	TRUE
HMF	HMF000177A	none	0	0	1	0	HR_proficient	none	4192	3637	166	TRUE	Esophagus	NA	TRUE	TRUE
HMF	HMF000447A	none	0	0	1	0	HR_proficient	none	717	486	138	TRUE	NET	NA	FALSE	TRUE
HMF	HMF002657A	none	0.002	0	0.998	0.002	HR_proficient	none	490	239	177	TRUE	Breast	NA	FALSE	TRUE
HMF	HMF003362A	none	0	0	1	0	HR_proficient	none	678	428	202	TRUE	Breast	NA	FALSE	TRUE
HMF	HMF003596A	none	0	0	1	0	HR_proficient	none	328	163	84	TRUE	Kidney	NA	TRUE	TRUE
HMF	HMF002532A	none	0	0.002	0.998	0.002	HR_proficient	none	3147	2213	314	TRUE	Colon/Rectum	NA	FALSE	TRUE
HMF	HMF000842A	none	0	0	1	0	HR_proficient	none	541	348	111	TRUE	Nervous system	NA	TRUE	TRUE
HMF	HMF002814A	none	0	0	1	0	HR_proficient	none	267	140	57	TRUE	Head and neck	NA	TRUE	TRUE
HMF	HMF001369A	none	0.002	0	0.998	0.002	HR_proficient	none	1692	1223	101	TRUE	Lung	NA	FALSE	TRUE
HMF	HMF002509A	none	0	0.002	0.998	0.002	cannot_be_determined	cannot_be_determined	136872	133326	20	TRUE	Nervous system	NA	TRUE	FALSE
HMF	HMF000294A	none	0	0	1	0	HR_proficient	none	849	581	54	TRUE	Nervous system	NA	TRUE	TRUE
HMF	HMF002785A	none	0.002	0	0.998	0.002	HR_proficient	none	330	164	140	TRUE	Kidney	NA	FALSE	TRUE
HMF	HMF001853A	none	0.004	0.006	0.99	0.01	HR_proficient	none	1138	616	114	TRUE	Kidney	NA	TRUE	TRUE
HMF	HMF002730A	none	0.282	0.39	0.328	0.672	HR_deficient	BRCA2_type	1353	823	348	TRUE	Prostate	NA	FALSE	TRUE
HMF	HMF002548A	none	0.002	0	0.998	0.002	cannot_be_determined	cannot_be_determined	138820	134113	270	TRUE	Lung	NA	FALSE	FALSE
HMF	HMF001067A	none	0	0	1	0	HR_proficient	none	405	214	52	TRUE	Skin	NA	TRUE	TRUE
HMF	HMF003740A	none	0	0	1	0	HR_proficient	none	527	290	111	TRUE	Skin	NA	TRUE	TRUE
HMF	HMF002432A	none	0	0	1	0	HR_proficient	none	1433	1080	118	TRUE	Breast	NA	FALSE	TRUE
HMF	HMF002179A	none	0	0	1	0	HR_proficient	none	962	697	185	TRUE	Breast	NA	TRUE	TRUE
HMF	HMF002835A	none	0	0	1	0	HR_proficient	none	213	103	52	FALSE	Kidney	NA	TRUE	FALSE
HMF	HMF002835B	none	0	0	1	0	HR_proficient	none	1342	859	89	TRUE	Kidney	NA	FALSE	TRUE
HMF	HMF002808A	none	0	0	1	0	HR_proficient	none	540	318	33	TRUE	Skin	NA	FALSE	TRUE
HMF	HMF002956A	none	0	0	1	0	HR_proficient	none	1988	1103	118	TRUE	Skin	NA	TRUE	TRUE
HMF	HMF000753A	none	0	0.002	0.998	0.002	HR_proficient	none	2272	1900	79	TRUE	Colon/Rectum	NA	TRUE	TRUE
HMF	HMF000753B	none	0	0	1	0	HR_proficient	none	2882	2454	164	FALSE	Colon/Rectum	NA	FALSE	FALSE
HMF	HMF000382A	none	0.11	0.006	0.884	0.116	HR_proficient	none	67	23	26	TRUE	Kidney	NA	FALSE	TRUE
HMF	HMF000760A	none	0	0	1	0	HR_proficient	none	3121	2710	198	TRUE	Colon/Rectum	NA	TRUE	TRUE
HMF	HMF001533A	none	0	0	1	0	HR_proficient	none	985	676	750	TRUE	Breast	NA	FALSE	TRUE
HMF	HMF000874A	none	0	0	1	0	HR_proficient	none	66	21	42	TRUE	Lung	NA	TRUE	TRUE
HMF	HMF002744A	none	0	0	1	0	HR_proficient	none	419	286	100	TRUE	Breast	NA	FALSE	TRUE
HMF	HMF000558A	none	0.002	0	0.998	0.002	HR_proficient	none	749	456	148	TRUE	Breast	NA	FALSE	TRUE
HMF	HMF000001A	none	0	0	1	0	HR_proficient	none	2429	1448	88	TRUE	NET	NA	TRUE	TRUE
HMF	HMF000223A	BRCA2	0.006	0.992	0.002	0.998	HR_deficient	BRCA2_type	1217	314	819	TRUE	Ovary	NA	TRUE	TRUE
HMF	HMF002164A	none	0	0	1	0	HR_proficient	none	1036	781	191	TRUE	Lung	NA	FALSE	TRUE
HMF	HMF000036A	none	0	0	1	0	HR_proficient	none	2533	2101	153	TRUE	Colon/Rectum	NA	TRUE	TRUE
HMF	HMF003222A	none	0	0	1	0	HR_proficient	none	1331	1052	184	TRUE	Esophagus	NA	FALSE	TRUE
HMF	HMF000024A	none	0.002	0	0.998	0.002	HR_proficient	none	3931	2808	220	TRUE	Lung	NA	TRUE	TRUE
HMF	HMF001477A	none	0	0	1	0	HR_proficient	none	841	674	160	TRUE	Prostate	NA	TRUE	TRUE
HMF	HMF003509A	none	0	0	1	0	HR_proficient	none	1268	911	847	TRUE	Breast	NA	FALSE	TRUE
HMF	HMF003060A	none	0.004	0.004	0.992	0.008	HR_proficient	none	1889	1202	45	TRUE	Kidney	NA	TRUE	TRUE
HMF	HMF003766A	none	0	0	1	0	HR_proficient	none	1258	872	320	TRUE	Lung	NA	FALSE	TRUE
HMF	HMF003403A	BRCA2	0.04	0.926	0.034	0.966	HR_deficient	BRCA2_type	589	224	425	TRUE	Ovary	NA	TRUE	TRUE
HMF	HMF001290A	none	0	0	1	0	HR_proficient	none	2014	1509	64	TRUE	Lung	NA	FALSE	TRUE
HMF	HMF002618A	none	0	0.004	0.996	0.004	HR_proficient	none	148	56	43	TRUE	Lung	NA	TRUE	TRUE
HMF	HMF002958A	none	0	0	1	0	HR_proficient	none	1073	792	259	TRUE	Lung	NA	TRUE	TRUE
HMF	HMF002461A	BRCA2	0.002	0	0.998	0.002	HR_proficient	none	1011	590	335	TRUE	Breast	NA	TRUE	TRUE
HMF	HMF000869A	none	0	0	1	0	HR_proficient	none	2872	2349	731	TRUE	Colon/Rectum	NA	FALSE	TRUE
HMF	HMF001022A	none	0	0	1	0	HR_proficient	none	1993	1733	204	TRUE	Colon/Rectum	NA	TRUE	TRUE
HMF	HMF000217A	none	0	0	1	0	HR_proficient	none	1412	1008	147	TRUE	Liver	NA	FALSE	TRUE
HMF	HMF001151A	none	0	0	1	0	HR_proficient	none	436	271	109	TRUE	Urinary tract	NA	FALSE	TRUE
HMF	HMF000011A	none	0	0	1	0	HR_proficient	none	2080	1757	84	TRUE	Colon/Rectum	NA	TRUE	TRUE
HMF	HMF000166A	none	0	0	1	0	HR_proficient	none	1442	1128	414	TRUE	Colon/Rectum	NA	TRUE	TRUE
HMF	HMF001061A	none	0	0	1	0	HR_proficient	none	971	743	591	TRUE	Breast	NA	FALSE	TRUE
HMF	HMF003252A	none	0	0	1	0	HR_proficient	none	1005	580	358	TRUE	Breast	NA	FALSE	TRUE
HMF	HMF001902B	none	0	0	1	0	HR_proficient	none	414	257	75	TRUE	Breast	NA	TRUE	TRUE
HMF	HMF001902A	none	0	0	1	0	HR_proficient	none	724	405	207	FALSE	Breast	NA	TRUE	FALSE
HMF	HMF003723A	none	0.008	0.052	0.94	0.06	HR_proficient	none	481	279	126	TRUE	Bone/Soft tissue	NA	FALSE	TRUE
HMF	HMF001205A	none	0	0	1	0	HR_proficient	none	2102	1797	131	TRUE	Colon/Rectum	NA	TRUE	TRUE
HMF	HMF000617A	none	0	0.002	0.998	0.002	HR_proficient	none	1456	1085	120	TRUE	Lung	NA	FALSE	TRUE
HMF	HMF000818A	none	0	0	1	0	HR_proficient	none	913	712	207	TRUE	Breast	NA	FALSE	TRUE
HMF	HMF002293A	none	0.016	0.006	0.978	0.022	HR_proficient	none	283	190	27	TRUE	Head and neck	NA	TRUE	TRUE
HMF	HMF001934A	none	0	0	1	0	HR_proficient	none	622	482	235	TRUE	Pancreas	NA	FALSE	TRUE
HMF	HMF000144A	none	0	0	1	0	HR_proficient	none	821	676	236	TRUE	Breast	NA	FALSE	TRUE
HMF	HMF002970A	none	0.002	0	0.998	0.002	HR_proficient	none	200	108	13	TRUE	Uterus	NA	FALSE	TRUE
HMF	HMF000207A	none	0	0	1	0	HR_proficient	none	3404	2998	110	TRUE	Colon/Rectum	NA	TRUE	TRUE
HMF	HMF000225A	none	0	0	1	0	HR_proficient	none	1593	1163	199	TRUE	Lung	NA	TRUE	TRUE
HMF	HMF003224A	none	0	0	1	0	HR_proficient	none	1603	1283	154	TRUE	Lung	NA	FALSE	TRUE
HMF	HMF003172A	none	0	0.002	0.998	0.002	HR_proficient	none	813	544	445	TRUE	Ovary	NA	FALSE	TRUE
HMF	HMF003446A	none	0	0	1	0	HR_proficient	none	788	506	1140	TRUE	Breast	NA	FALSE	TRUE
HMF	HMF001869A	none	0	0	1	0	HR_proficient	none	1825	1564	204	TRUE	Colon/Rectum	NA	TRUE	TRUE
HMF	HMF000348A	none	0	0	1	0	HR_proficient	none	4720	3601	318	TRUE	Colon/Rectum	NA	TRUE	TRUE
HMF	HMF003609A	none	0.002	0	0.998	0.002	HR_proficient	none	7203	4488	752	TRUE	Lung	NA	TRUE	TRUE
HMF	HMF000060A	none	0	0	1	0	HR_proficient	none	904	700	413	TRUE	Urinary tract	NA	TRUE	TRUE
HMF	HMF000208A	none	0	0	1	0	HR_proficient	none	1624	1244	203	TRUE	Lung	NA	FALSE	TRUE
HMF	HMF002065A	none	0	0	1	0	HR_proficient	none	666	525	147	TRUE	Prostate	NA	FALSE	TRUE
HMF	HMF001831A	none	0	0	1	0	HR_proficient	none	2026	1651	397	TRUE	Esophagus	NA	TRUE	TRUE
HMF	HMF001757A	none	0.002	0.026	0.972	0.028	HR_proficient	none	202	125	33	TRUE	Kidney	NA	FALSE	TRUE
HMF	HMF000991A	none	0	0.002	0.998	0.002	HR_proficient	none	337	221	185	FALSE	Lung	NA	FALSE	FALSE
HMF	HMF000873A	none	0	0.006	0.994	0.006	HR_proficient	none	2730	2057	84	TRUE	Lung	NA	FALSE	TRUE
HMF	HMF003498A	BRCA2	0.108	0.872	0.02	0.98	HR_deficient	BRCA2_type	2314	822	815	TRUE	Breast	NA	TRUE	TRUE
HMF	HMF002763B	none	0	0	1	0	HR_proficient	none	934	603	81	TRUE	Lung	NA	FALSE	TRUE
HMF	HMF002763A	none	0	0	1	0	HR_proficient	none	987	533	107	FALSE	Lung	NA	FALSE	FALSE
HMF	HMF001738A	none	0	0.002	0.998	0.002	HR_proficient	none	2941	2169	431	TRUE	Lung	NA	FALSE	TRUE
HMF	HMF002001A	none	0	0	1	0	HR_proficient	none	1331	1010	535	TRUE	Esophagus	NA	FALSE	TRUE
HMF	HMF003219A	none	0.002	0	0.998	0.002	HR_proficient	none	2197	1706	401	TRUE	Lung	NA	FALSE	TRUE
HMF	HMF001026A	none	0	0	1	0	HR_proficient	none	1711	1285	189	TRUE	Colon/Rectum	NA	TRUE	TRUE
HMF	HMF000077A	none	0	0	1	0	HR_proficient	none	645	502	241	TRUE	Breast	NA	FALSE	TRUE
HMF	HMF000247A	none	0.004	0.002	0.994	0.006	HR_proficient	none	365	248	62	TRUE	Lung	NA	FALSE	TRUE
HMF	HMF002780A	none	0	0.01	0.99	0.01	HR_proficient	none	755	489	451	TRUE	Ovary	NA	FALSE	TRUE
HMF	HMF003588A	none	0	0	1	0	HR_proficient	none	156	91	154	TRUE	Ovary	NA	FALSE	TRUE
HMF	HMF000119A	none	0.002	0	0.998	0.002	HR_proficient	none	590	315	182	TRUE	Breast	NA	FALSE	TRUE
HMF	HMF002447A	none	0	0	1	0	HR_proficient	none	2331	1703	49	TRUE	Lung	NA	FALSE	TRUE
HMF	HMF002311A	BRCA1	0.976	0.002	0.022	0.978	HR_deficient	BRCA1_type	995	411	855	TRUE	Breast	NA	TRUE	TRUE
HMF	HMF001653A	none	0	0	1	0	HR_proficient	none	1047	761	72	TRUE	Colon/Rectum	NA	TRUE	TRUE
HMF	HMF000139A	none	0	0	1	0	HR_proficient	none	503	235	39	TRUE	Bone/Soft tissue	NA	TRUE	TRUE
HMF	HMF000608A	none	0	0	1	0	HR_proficient	none	487	259	140	TRUE	Skin	NA	FALSE	TRUE
HMF	HMF002158A	none	0.004	0	0.996	0.004	HR_proficient	none	449	269	312	TRUE	Ovary	NA	FALSE	TRUE
HMF	HMF002905A	none	0.116	0.642	0.242	0.758	HR_deficient	BRCA2_type	2113	1016	778	TRUE	Ovary	NA	FALSE	TRUE
HMF	HMF002554A	none	0	0	1	0	HR_proficient	none	420	207	384	TRUE	Breast	NA	TRUE	TRUE
HMF	HMF000853A	none	0	0	1	0	HR_proficient	none	4149	3687	277	TRUE	Colon/Rectum	NA	TRUE	TRUE
HMF	HMF002901A	none	0	0	1	0	HR_proficient	none	1814	1317	60	TRUE	Lung	NA	TRUE	TRUE
HMF	HMF002005A	none	0	0	1	0	HR_proficient	none	1652	1292	142	TRUE	Colon/Rectum	NA	TRUE	TRUE
HMF	HMF003188A	none	0	0	1	0	HR_proficient	none	2138	1874	143	TRUE	Colon/Rectum	NA	TRUE	TRUE
HMF	HMF002558A	none	0	0.002	0.998	0.002	HR_proficient	none	127	28	88	TRUE	Urinary tract	NA	TRUE	TRUE
HMF	HMF002626A	none	0	0	1	0	HR_proficient	none	715	558	90	TRUE	Biliary	NA	TRUE	TRUE
HMF	HMF000103A	none	0	0	1	0	HR_proficient	none	2431	2068	347	TRUE	Esophagus	NA	FALSE	TRUE
HMF	HMF003027A	none	0	0	1	0	HR_proficient	none	857	642	400	TRUE	Lung	NA	FALSE	TRUE
HMF	HMF001190A	none	0	0	1	0	HR_proficient	none	698	459	666	TRUE	Breast	NA	FALSE	TRUE
HMF	HMF001488A	none	0.004	0.004	0.992	0.008	HR_proficient	none	2780	2004	663	TRUE	Urinary tract	NA	TRUE	TRUE
HMF	HMF003267A	none	0	0	1	0	HR_proficient	none	2201	1692	116	TRUE	Colon/Rectum	NA	TRUE	TRUE
HMF	HMF002854A	none	0	0	1	0	cannot_be_determined	cannot_be_determined	18005	16805	163	TRUE	Urinary tract	NA	TRUE	FALSE
HMF	HMF002713A	none	0	0	1	0	HR_proficient	none	949	637	246	TRUE	Stomach	NA	TRUE	TRUE
HMF	HMF000618A	none	0.002	0.002	0.996	0.004	HR_proficient	none	1584	1124	22	TRUE	Lung	NA	FALSE	TRUE
HMF	HMF001124A	none	0	0.002	0.998	0.002	HR_proficient	none	2246	1776	260	TRUE	Lung	NA	FALSE	TRUE
HMF	HMF001637A	none	0	0	1	0	HR_proficient	none	2317	1788	135	TRUE	Lung	NA	FALSE	TRUE
HMF	HMF002405A	none	0	0	1	0	HR_proficient	none	219	89	44	TRUE	Breast	NA	FALSE	TRUE
HMF	HMF003166A	none	0	0.002	0.998	0.002	HR_proficient	none	1248	707	56	TRUE	Kidney	NA	TRUE	TRUE
HMF	HMF000741A	none	0	0	1	0	HR_proficient	none	545	372	245	TRUE	Colon/Rectum	NA	FALSE	TRUE
HMF	HMF000507A	none	0.002	0.004	0.994	0.006	HR_proficient	none	3109	2314	216	TRUE	Lung	NA	FALSE	TRUE
HMF	HMF000595A	none	0	0	1	0	HR_proficient	none	1961	1527	129	TRUE	Colon/Rectum	NA	TRUE	TRUE
HMF	HMF001341A	none	0	0	1	0	HR_proficient	none	348	220	285	TRUE	Breast	NA	TRUE	TRUE
HMF	HMF002173A	BRCA2	0	0.988	0.012	0.988	HR_deficient	BRCA2_type	738	289	147	TRUE	Ovary	NA	TRUE	TRUE
HMF	HMF003736A	none	0	0	1	0	HR_proficient	none	1761	1319	71	TRUE	Lung	NA	TRUE	TRUE
HMF	HMF003681A	none	0	0	1	0	HR_proficient	none	5072	4356	810	TRUE	Esophagus	NA	TRUE	TRUE
HMF	HMF002331A	none	0.01	0.002	0.988	0.012	HR_proficient	none	649	354	245	TRUE	Breast	NA	FALSE	TRUE
HMF	HMF002631A	none	0	0	1	0	HR_proficient	none	3111	2158	171	TRUE	Lung	NA	FALSE	TRUE
HMF	HMF000789A	none	0	0.002	0.998	0.002	HR_proficient	none	1164	881	564	TRUE	Lung	NA	FALSE	TRUE
HMF	HMF000786A	none	0	0.002	0.998	0.002	HR_proficient	none	1028	739	207	TRUE	Lung	NA	FALSE	TRUE
HMF	HMF000401A	none	0	0	1	0	HR_proficient	none	2219	1643	254	TRUE	Colon/Rectum	NA	TRUE	TRUE
HMF	HMF000614A	none	0	0	1	0	HR_proficient	none	2142	1743	249	TRUE	Colon/Rectum	NA	TRUE	TRUE
HMF	HMF002850A	none	0	0	1	0	HR_proficient	none	110	25	79	TRUE	Lung	NA	TRUE	TRUE
HMF	HMF001125A	none	0	0	1	0	HR_proficient	none	623	493	121	TRUE	Breast	NA	FALSE	TRUE
HMF	HMF001419A	none	0	0	1	0	HR_proficient	none	424	230	12	TRUE	Lung	NA	TRUE	TRUE
HMF	HMF000862A	none	0	0	1	0	HR_proficient	none	424	221	68	TRUE	Lung	NA	TRUE	TRUE
HMF	HMF002959A	none	0	0	1	0	HR_proficient	none	1623	1194	125	TRUE	Lung	NA	FALSE	TRUE
HMF	HMF000178A	none	0	0	1	0	HR_proficient	none	1854	1365	122	TRUE	Lung	NA	FALSE	TRUE
HMF	HMF000307A	none	0	0	1	0	HR_proficient	none	500	262	180	FALSE	Lung	NA	FALSE	FALSE
HMF	HMF000307B	none	0	0	1	0	HR_proficient	none	636	406	262	TRUE	Lung	NA	FALSE	TRUE
HMF	HMF000866A	none	0	0	1	0	HR_proficient	none	746	554	143	TRUE	Lung	NA	TRUE	TRUE
HMF	HMF002862A	none	0	0	1	0	HR_proficient	none	447	294	31	TRUE	Breast	NA	TRUE	TRUE
HMF	HMF003570A	none	0	0	1	0	HR_proficient	none	492	285	258	TRUE	Mesothelioma	NA	FALSE	TRUE
HMF	HMF003660A	none	0	0	1	0	HR_proficient	none	1772	1353	189	TRUE	Lung	NA	TRUE	TRUE
HMF	HMF000654A	none	0	0	1	0	HR_proficient	none	591	335	431	TRUE	Ovary	NA	FALSE	TRUE
HMF	HMF000586A	none	0.916	0.016	0.068	0.932	HR_deficient	BRCA1_type	966	421	745	TRUE	Ovary	NA	FALSE	TRUE
HMF	HMF000929A	none	0	0	1	0	HR_proficient	none	3037	2207	248	TRUE	Lung	NA	FALSE	TRUE
HMF	HMF002748A	none	0	0	1	0	HR_proficient	none	2568	2278	454	TRUE	Colon/Rectum	NA	FALSE	TRUE
HMF	HMF003590A	none	0	0	1	0	HR_proficient	none	389	229	263	TRUE	NET	NA	TRUE	TRUE
HMF	HMF002747A	none	0	0	1	0	HR_proficient	none	619	374	67	TRUE	Breast	NA	TRUE	TRUE
HMF	HMF003183A	none	0	0.026	0.974	0.026	HR_proficient	none	2032	1436	50	TRUE	Lung	NA	FALSE	TRUE
HMF	HMF001391A	none	0	0	1	0	HR_proficient	none	1264	869	823	TRUE	Breast	NA	TRUE	TRUE
HMF	HMF003242A	none	0	0	1	0	HR_proficient	none	463	301	84	TRUE	Lung	NA	FALSE	TRUE
HMF	HMF003497A	none	0	0	1	0	HR_proficient	none	797	498	89	TRUE	Skin	NA	TRUE	TRUE
HMF	HMF002117A	none	0	0	1	0	HR_proficient	none	2479	1858	392	TRUE	Esophagus	NA	TRUE	TRUE
HMF	HMF003424A	none	0	0	1	0	HR_proficient	none	1808	1546	265	TRUE	Biliary	NA	TRUE	TRUE
HMF	HMF000090A	none	0	0	1	0	HR_proficient	none	667	378	358	TRUE	Skin	NA	TRUE	TRUE
HMF	HMF003340A	none	0	0	1	0	HR_proficient	none	1192	872	221	TRUE	Lung	NA	FALSE	TRUE
HMF	HMF002860A	none	0	0	1	0	HR_proficient	none	726	426	80	TRUE	Kidney	NA	TRUE	TRUE
HMF	HMF000414A	none	0	0	1	0	HR_proficient	none	1040	834	134	TRUE	Urinary tract	NA	TRUE	TRUE
HMF	HMF003046A	none	0	0	1	0	HR_proficient	none	436	284	210	TRUE	Mesothelioma	NA	TRUE	TRUE
HMF	HMF003775A	none	0	0	1	0	HR_proficient	none	539	327	254	TRUE	Lung	NA	TRUE	TRUE
HMF	HMF002995A	none	0	0	1	0	HR_proficient	none	699	455	457	TRUE	Breast	NA	FALSE	TRUE
HMF	HMF001671A	none	0.002	0	0.998	0.002	HR_proficient	none	647	469	69	TRUE	Breast	NA	FALSE	TRUE
HMF	HMF003146A	none	0	0	1	0	HR_proficient	none	3571	2201	424	TRUE	Colon/Rectum	NA	TRUE	TRUE
HMF	HMF003533A	none	0	0.012	0.988	0.012	HR_proficient	none	2228	1798	113	TRUE	Colon/Rectum	NA	FALSE	TRUE
HMF	HMF002664A	none	0	0	1	0	HR_proficient	none	357	209	140	TRUE	Stomach	NA	FALSE	TRUE
HMF	HMF002414A	BRCA2	0.054	0.928	0.018	0.982	HR_deficient	BRCA2_type	1318	417	556	TRUE	Breast	NA	TRUE	TRUE
HMF	HMF003450A	none	0	0	1	0	HR_proficient	none	549	407	495	TRUE	Breast	NA	TRUE	TRUE
HMF	HMF003127A	none	0	0	1	0	HR_proficient	none	1709	1469	374	TRUE	Stomach	NA	TRUE	TRUE
HMF	HMF002998A	none	0.01	0.096	0.894	0.106	HR_proficient	none	2342	1733	204	TRUE	Colon/Rectum	NA	FALSE	TRUE
HMF	HMF001206A	none	0	0	1	0	HR_proficient	none	327	208	160	TRUE	Esophagus	NA	TRUE	TRUE
HMF	HMF001825A	none	0.002	0.002	0.996	0.004	HR_proficient	none	410	176	148	TRUE	Mesothelioma	NA	TRUE	TRUE
HMF	HMF003033A	none	0	0.008	0.992	0.008	HR_proficient	none	483	313	161	TRUE	Mesothelioma	NA	FALSE	TRUE
HMF	HMF003656A	none	0.002	0	0.998	0.002	HR_proficient	none	1677	1416	79	TRUE	Lymphoid	NA	TRUE	TRUE
HMF	HMF001442A	BRCA2	0.032	0.844	0.124	0.876	HR_deficient	BRCA2_type	1154	633	239	FALSE	Prostate	NA	TRUE	FALSE
HMF	HMF001442B	none	0	0	1	0	HR_proficient	none	6658	5137	184	TRUE	Prostate	NA	FALSE	TRUE
HMF	HMF000275A	none	0	0	1	0	HR_proficient	none	694	442	140	TRUE	Breast	NA	TRUE	TRUE
HMF	HMF003130A	BRCA2	0.002	0.996	0.002	0.998	HR_deficient	BRCA2_type	1256	480	340	TRUE	Prostate	NA	TRUE	TRUE
HMF	HMF002894A	none	0	0	1	0	HR_proficient	none	3064	2172	563	TRUE	Lung	NA	TRUE	TRUE
HMF	HMF002494A	none	0	0.002	0.998	0.002	HR_proficient	none	1152	700	70	TRUE	Breast	NA	FALSE	TRUE
HMF	HMF003382A	none	0	0	1	0	HR_proficient	none	398	280	113	TRUE	Breast	NA	TRUE	TRUE
HMF	HMF003271A	none	0	0	1	0	HR_proficient	none	1091	680	202	TRUE	Biliary	NA	FALSE	TRUE
HMF	HMF000755A	BRCA2	0	0.998	0.002	0.998	HR_deficient	BRCA2_type	3673	1680	897	TRUE	Prostate	NA	TRUE	TRUE
HMF	HMF000875A	none	0	0	1	0	HR_proficient	none	695	535	385	TRUE	Prostate	NA	TRUE	TRUE
HMF	HMF001578A	none	0	0.002	0.998	0.002	HR_proficient	none	207	116	30	TRUE	Lung	NA	TRUE	TRUE
HMF	HMF000271A	none	0.008	0.018	0.974	0.026	HR_proficient	none	1844	1349	255	TRUE	Lung	NA	FALSE	TRUE
HMF	HMF000126A	none	0	0.002	0.998	0.002	HR_proficient	none	2168	1596	62	TRUE	Lung	NA	FALSE	TRUE
HMF	HMF004017B	none	0	0	1	0	HR_proficient	none	976	852	72	TRUE	Lung	NA	TRUE	TRUE
HMF	HMF002937A	none	0.014	0	0.986	0.014	HR_proficient	none	2152	1724	202	TRUE	Lung	NA	FALSE	TRUE
HMF	HMF003763A	none	0	0	1	0	HR_proficient	none	3228	2451	141	TRUE	Lung	NA	FALSE	TRUE
HMF	HMF003545A	none	0	0	1	0	HR_proficient	none	656	373	83	TRUE	Breast	NA	FALSE	TRUE
HMF	HMF004121A	none	0.012	0.018	0.97	0.03	HR_proficient	none	778	475	163	TRUE	Breast	NA	FALSE	TRUE
HMF	HMF003108A	none	0	0.004	0.996	0.004	HR_proficient	none	905	651	20	TRUE	Lung	NA	FALSE	TRUE
HMF	HMF003637A	none	0	0	1	0	HR_proficient	none	197	106	271	TRUE	Lung	NA	TRUE	TRUE
HMF	HMF003963A	none	0	0	1	0	HR_proficient	none	622	449	164	TRUE	Lung	NA	TRUE	TRUE
HMF	HMF004086A	none	0	0	1	0	HR_proficient	none	983	707	61	TRUE	Lung	NA	FALSE	TRUE
HMF	HMF004115A	none	0	0	1	0	HR_proficient	none	1780	1302	39	TRUE	Lung	NA	TRUE	TRUE
HMF	HMF003969A	none	0	0	1	0	HR_proficient	none	610	461	257	TRUE	Prostate	NA	TRUE	TRUE
HMF	HMF003831A	none	0.004	0.004	0.992	0.008	HR_proficient	none	2533	1933	53	TRUE	Lung	NA	FALSE	TRUE
HMF	HMF004342A	none	0	0	1	0	HR_proficient	none	2593	1971	771	TRUE	Lung	NA	TRUE	TRUE
HMF	HMF004071A	none	0.074	0.874	0.052	0.948	HR_deficient	BRCA2_type	1308	538	572	TRUE	Breast	NA	FALSE	TRUE
HMF	HMF003871A	none	0	0	1	0	HR_proficient	none	345	222	25	TRUE	Breast	NA	TRUE	TRUE
HMF	HMF001257A	none	0	0	1	0	HR_proficient	none	6217	4923	889	TRUE	Esophagus	NA	TRUE	TRUE
HMF	HMF003695A	none	0	0	1	0	HR_proficient	none	321	226	444	TRUE	Skin	NA	TRUE	TRUE
HMF	HMF003261A	none	0.01	0	0.99	0.01	HR_proficient	none	897	565	26	TRUE	Skin	NA	FALSE	TRUE
HMF	HMF002587A	none	0	0	1	0	HR_proficient	none	685	431	109	TRUE	Skin	NA	FALSE	TRUE
HMF	HMF000744A	none	0	0	1	0	HR_proficient	none	657	499	1467	TRUE	Skin	NA	TRUE	TRUE
HMF	HMF003061A	none	0	0	1	0	HR_proficient	none	1978	1617	261	TRUE	Colon/Rectum	NA	TRUE	TRUE
HMF	HMF001248A	none	0	0	1	0	HR_proficient	none	243	144	19	TRUE	Unknown	NA	TRUE	TRUE
HMF	HMF001994A	none	0	0	1	0	HR_proficient	none	146	75	54	TRUE	Liver	NA	TRUE	TRUE
HMF	HMF002903A	none	0	0	1	0	HR_proficient	none	769	464	104	TRUE	Kidney	NA	TRUE	TRUE
HMF	HMF000078A	none	0	0	1	0	HR_proficient	none	703	466	87	TRUE	Skin	NA	TRUE	TRUE
HMF	HMF000078B	none	0	0	1	0	HR_proficient	none	771	548	114	FALSE	Skin	NA	TRUE	FALSE
HMF	HMF002063A	none	0	0	1	0	HR_proficient	none	1114	820	293	TRUE	Breast	NA	FALSE	TRUE
HMF	HMF000004B	none	0	0	1	0	HR_proficient	none	995	714	236	FALSE	Skin	NA	TRUE	FALSE
HMF	HMF000004A	none	0	0	1	0	HR_proficient	none	1267	916	240	TRUE	Skin	NA	TRUE	TRUE
HMF	HMF003079A	none	0	0	1	0	HR_proficient	none	669	373	166	TRUE	Skin	NA	TRUE	TRUE
HMF	HMF003322A	none	0	0	1	0	HR_proficient	none	3273	2936	86	TRUE	Colon/Rectum	NA	TRUE	TRUE
HMF	HMF001509A	none	0.008	0.002	0.99	0.01	HR_proficient	none	1248	822	1010	TRUE	Ovary	NA	FALSE	TRUE
HMF	HMF001546A	none	0	0	1	0	HR_proficient	none	843	624	294	TRUE	Breast	NA	FALSE	TRUE
HMF	HMF000559A	none	0	0	1	0	HR_proficient	none	1381	1150	223	TRUE	Colon/Rectum	NA	TRUE	TRUE
HMF	HMF003520A	none	0	0	1	0	HR_proficient	none	729	399	90	TRUE	Head and neck	NA	TRUE	TRUE
HMF	HMF003675A	none	0	0	1	0	HR_proficient	none	1093	873	240	TRUE	Colon/Rectum	NA	TRUE	TRUE
HMF	HMF002963A	none	0	0	1	0	HR_proficient	none	275	165	115	TRUE	Skin	NA	FALSE	TRUE
HMF	HMF000808A	none	0	0	1	0	HR_proficient	none	365	224	114	TRUE	Pancreas	NA	TRUE	TRUE
HMF	HMF002290A	none	0	0	1	0	HR_proficient	none	512	315	883	TRUE	Breast	NA	FALSE	TRUE
HMF	HMF000300A	none	0	0	1	0	HR_proficient	none	404	266	161	TRUE	Skin	NA	TRUE	TRUE
HMF	HMF000300B	none	0	0	1	0	HR_proficient	none	492	310	137	FALSE	Skin	NA	TRUE	FALSE
HMF	HMF000806A	none	0	0	1	0	HR_proficient	none	445	303	22	TRUE	Breast	NA	FALSE	TRUE
HMF	HMF001590A	none	0	0	1	0	HR_proficient	none	3015	2237	127	TRUE	Colon/Rectum	NA	TRUE	TRUE
HMF	HMF003743A	none	0	0	1	0	HR_proficient	none	1484	1250	71	TRUE	Biliary	NA	TRUE	TRUE
HMF	HMF002487A	none	0.022	0.004	0.974	0.026	HR_proficient	none	999	620	55	TRUE	Kidney	NA	FALSE	TRUE
HMF	HMF002681B	none	0	0.002	0.998	0.002	HR_proficient	none	191	91	23	TRUE	Skin	NA	TRUE	TRUE
HMF	HMF002681A	none	0	0	1	0	HR_proficient	none	216	106	20	FALSE	Skin	NA	TRUE	FALSE
HMF	HMF002199A	none	0	0	1	0	HR_proficient	none	359	230	46	TRUE	Breast	NA	TRUE	TRUE
HMF	HMF001144A	none	0	0	1	0	HR_proficient	none	240	181	96	TRUE	Biliary	NA	TRUE	TRUE
HMF	HMF003218A	none	0	0	1	0	HR_proficient	none	3046	2457	212	TRUE	Colon/Rectum	NA	TRUE	TRUE
HMF	HMF003452A	none	0	0	1	0	HR_proficient	none	502	370	79	TRUE	Urinary tract	NA	TRUE	TRUE
HMF	HMF002352A	none	0	0	1	0	HR_proficient	none	584	373	33	TRUE	Kidney	NA	TRUE	TRUE
HMF	HMF001323A	none	0	0	1	0	HR_proficient	none	337	250	7	TRUE	Breast	NA	TRUE	TRUE
HMF	HMF003012A	none	0	0	1	0	HR_proficient	none	6186	5841	176	TRUE	Pancreas	NA	FALSE	TRUE
HMF	HMF003572A	none	0	0	1	0	HR_proficient	none	316	233	75	TRUE	Biliary	NA	FALSE	TRUE
HMF	HMF002346A	none	0	0	1	0	HR_proficient	none	562	343	471	TRUE	Skin	NA	TRUE	TRUE
HMF	HMF001505A	none	0	0	1	0	HR_proficient	none	3223	2708	161	TRUE	Colon/Rectum	NA	TRUE	TRUE
HMF	HMF002441B	none	0	0	1	0	HR_proficient	none	2001	1627	233	TRUE	Colon/Rectum	NA	TRUE	TRUE
HMF	HMF003241A	none	0.972	0.006	0.022	0.978	HR_deficient	BRCA1_type	816	318	494	TRUE	Breast	NA	FALSE	TRUE
HMF	HMF000032A	none	0	0	1	0	HR_proficient	none	2127	1870	157	TRUE	Colon/Rectum	NA	TRUE	TRUE
HMF	HMF002054A	none	0	0	1	0	HR_proficient	none	1850	1575	198	TRUE	Esophagus	NA	TRUE	TRUE
HMF	HMF001080A	none	0	0.004	0.996	0.004	HR_proficient	none	782	594	119	TRUE	Urinary tract	NA	FALSE	TRUE
HMF	HMF001804A	none	0	0	1	0	HR_proficient	none	5437	2289	404	TRUE	Colon/Rectum	NA	TRUE	TRUE
HMF	HMF000499A	none	0	0.004	0.996	0.004	HR_proficient	none	1413	808	149	TRUE	Skin	NA	TRUE	TRUE
HMF	HMF002978A	none	0	0.002	0.998	0.002	HR_proficient	none	1373	948	310	TRUE	Thyroid	NA	FALSE	TRUE
HMF	HMF003576A	none	0	0	1	0	HR_proficient	none	1002	834	58	TRUE	Colon/Rectum	NA	TRUE	TRUE
HMF	HMF000046A	none	0.028	0.97	0.002	0.998	HR_deficient	BRCA2_type	491	152	289	TRUE	Prostate	NA	FALSE	TRUE
HMF	HMF000196A	none	0	0	1	0	HR_proficient	none	331	208	303	TRUE	Breast	NA	FALSE	TRUE
HMF	HMF003039A	none	0	0	1	0	HR_proficient	none	2778	2275	396	TRUE	Stomach	NA	TRUE	TRUE
HMF	HMF002719A	none	0	0	1	0	HR_proficient	none	1558	1241	121	TRUE	Colon/Rectum	NA	TRUE	TRUE
HMF	HMF001049A	none	0	0.002	0.998	0.002	HR_proficient	none	2338	1870	1790	TRUE	Colon/Rectum	NA	TRUE	TRUE
HMF	HMF003324A	none	0	0	1	0	HR_proficient	none	2653	2206	169	TRUE	Colon/Rectum	NA	FALSE	TRUE
HMF	HMF002436B	none	0.004	0	0.996	0.004	HR_proficient	none	95	42	76	FALSE	Head and neck	NA	FALSE	FALSE
HMF	HMF002932A	none	0	0	1	0	HR_proficient	none	420	282	173	TRUE	Breast	NA	FALSE	TRUE
HMF	HMF002057A	none	0	0	1	0	HR_proficient	none	2210	1834	602	TRUE	Colon/Rectum	NA	FALSE	TRUE
HMF	HMF000323C	none	0	0	1	0	HR_proficient	none	814	609	997	FALSE	Breast	NA	FALSE	FALSE
HMF	HMF000323B	none	0	0	1	0	HR_proficient	none	884	510	799	FALSE	Breast	NA	FALSE	FALSE
HMF	HMF001433A	none	0.004	0.002	0.994	0.006	HR_proficient	none	1473	725	147	TRUE	NET	NA	FALSE	TRUE
HMF	HMF000819A	none	0	0	1	0	HR_proficient	none	1191	897	626	TRUE	Urinary tract	NA	TRUE	TRUE
HMF	HMF003507A	none	0	0	1	0	HR_proficient	none	427	240	52	TRUE	Breast	NA	FALSE	TRUE
HMF	HMF001783A	none	0	0	1	0	HR_proficient	none	4533	3982	138	TRUE	Colon/Rectum	NA	FALSE	TRUE
HMF	HMF002440A	none	0	0	1	0	HR_proficient	none	1528	1338	181	TRUE	Biliary	NA	FALSE	TRUE
HMF	HMF003175A	BRCA2	0	0.998	0.002	0.998	HR_deficient	BRCA2_type	2325	1065	525	TRUE	Pancreas	NA	TRUE	TRUE
HMF	HMF001957A	none	0	0	1	0	HR_proficient	none	2449	1883	894	TRUE	Small intestine	NA	TRUE	TRUE
HMF	HMF000492A	none	0	0	1	0	HR_proficient	none	988	758	296	TRUE	Breast	NA	FALSE	TRUE
HMF	HMF001498A	none	0	0	1	0	HR_proficient	none	2498	1966	476	TRUE	Colon/Rectum	NA	TRUE	TRUE
HMF	HMF001996A	none	0	0	1	0	HR_proficient	none	147	85	28	TRUE	Kidney	NA	TRUE	TRUE
HMF	HMF002130A	none	0	0	1	0	HR_proficient	none	573	371	109	TRUE	Skin	NA	TRUE	TRUE
HMF	HMF001409A	none	0	0	1	0	HR_proficient	none	420	270	63	TRUE	NET	NA	TRUE	TRUE
HMF	HMF001466A	none	0	0	1	0	HR_proficient	none	884	642	296	TRUE	Breast	NA	FALSE	TRUE
HMF	HMF001264A	none	0	0.002	0.998	0.002	HR_proficient	none	4204	3621	360	TRUE	Biliary	NA	FALSE	TRUE
HMF	HMF003206A	none	0	0	1	0	HR_proficient	none	382	255	265	TRUE	Breast	NA	FALSE	TRUE
HMF	HMF001527A	none	0	0	1	0	HR_proficient	none	3999	3459	656	TRUE	Esophagus	NA	FALSE	TRUE
HMF	HMF001277A	none	0	0	1	0	HR_proficient	none	2255	1978	71	TRUE	Colon/Rectum	NA	TRUE	TRUE
HMF	HMF000855A	none	0.002	0	0.998	0.002	HR_proficient	none	487	365	330	TRUE	Skin	NA	FALSE	TRUE
HMF	HMF000138A	none	0	0	1	0	HR_proficient	none	323	231	40	TRUE	Head and neck	NA	FALSE	TRUE
HMF	HMF000159A	none	0	0	1	0	HR_proficient	none	136	92	571	TRUE	Breast	NA	FALSE	TRUE
HMF	HMF002501A	none	0	0	1	0	HR_proficient	none	694	531	54	TRUE	Breast	NA	TRUE	TRUE
HMF	HMF003096A	none	0	0	1	0	HR_proficient	none	677	525	580	TRUE	Breast	NA	FALSE	TRUE
HMF	HMF000173A	none	0	0	1	0	HR_proficient	none	643	419	89	TRUE	Skin	NA	TRUE	TRUE
HMF	HMF002234A	none	0	0	1	0	HR_proficient	none	1349	939	72	TRUE	Skin	NA	TRUE	TRUE
HMF	HMF000982A	none	0	0.002	0.998	0.002	HR_proficient	none	736	479	527	TRUE	Breast	NA	FALSE	TRUE
HMF	HMF001268B	none	0	0	1	0	HR_proficient	none	870	610	228	FALSE	Head and neck	NA	FALSE	FALSE
HMF	HMF000692A	none	0	0	1	0	HR_proficient	none	2424	1846	624	TRUE	Esophagus	NA	FALSE	TRUE
HMF	HMF002135A	none	0	0	1	0	HR_proficient	none	1079	739	289	TRUE	Breast	NA	TRUE	TRUE
HMF	HMF001345A	none	0	0	1	0	HR_proficient	none	1163	972	672	TRUE	Esophagus	NA	FALSE	TRUE
HMF	HMF002759A	none	0	0	1	0	HR_proficient	none	657	479	37	TRUE	Breast	NA	TRUE	TRUE
HMF	HMF000932A	none	0	0	1	0	HR_proficient	none	320	209	294	TRUE	Bone/Soft tissue	NA	FALSE	TRUE
HMF	HMF002791A	none	0	0	1	0	HR_proficient	none	743	496	109	TRUE	Skin	NA	TRUE	TRUE
HMF	HMF000456A	none	0	0.008	0.992	0.008	HR_proficient	none	203	106	13	TRUE	Kidney	NA	TRUE	TRUE
HMF	HMF001534A	none	0	0	1	0	cannot_be_determined	cannot_be_determined	29399	28393	17	TRUE	Skin	NA	FALSE	FALSE
HMF	HMF002066B	none	0.002	0	0.998	0.002	HR_proficient	none	2189	1464	649	TRUE	Head and neck	NA	FALSE	TRUE
HMF	HMF000626A	none	0	0	1	0	HR_proficient	none	154	79	72	TRUE	Kidney	NA	TRUE	TRUE
HMF	HMF002076A	none	0	0	1	0	HR_proficient	none	430	294	78	TRUE	Head and neck	NA	TRUE	TRUE
HMF	HMF002361B	none	0	0	1	0	HR_proficient	none	2021	1679	168	TRUE	Colon/Rectum	NA	FALSE	TRUE
HMF	HMF003339A	none	0	0	1	0	HR_proficient	none	1305	656	263	TRUE	Nervous system	NA	TRUE	TRUE
HMF	HMF003257A	none	0	0	1	0	HR_proficient	none	4112	3630	790	TRUE	Stomach	NA	TRUE	TRUE
HMF	HMF001035A	none	0.002	0	0.998	0.002	HR_proficient	none	479	349	87	TRUE	Biliary	NA	FALSE	TRUE
HMF	HMF002578A	none	0	0	1	0	HR_proficient	none	518	351	68	TRUE	Breast	NA	TRUE	TRUE
HMF	HMF000628C	none	0	0	1	0	HR_proficient	none	3530	2718	432	FALSE	Colon/Rectum	NA	FALSE	FALSE
HMF	HMF003259A	none	0	0	1	0	HR_proficient	none	1596	1276	553	TRUE	Head and neck	NA	TRUE	TRUE
HMF	HMF003759A	none	0	0	1	0	HR_proficient	none	2441	2055	324	TRUE	Colon/Rectum	NA	TRUE	TRUE
HMF	HMF000716A	none	0.024	0.022	0.954	0.046	HR_proficient	none	386	207	175	TRUE	Kidney	NA	FALSE	TRUE
HMF	HMF003144A	none	0	0	1	0	HR_proficient	none	341	120	7	TRUE	NET	NA	TRUE	TRUE
HMF	HMF003755A	none	0	0	1	0	HR_proficient	none	927	595	124	TRUE	Skin	NA	TRUE	TRUE
HMF	HMF002006A	none	0	0	1	0	HR_proficient	none	898	586	68	TRUE	Skin	NA	TRUE	TRUE
HMF	HMF002322A	none	0	0	1	0	HR_proficient	none	517	332	63	TRUE	Pancreas	NA	FALSE	TRUE
HMF	HMF000630A	none	0.004	0.002	0.994	0.006	HR_proficient	none	2107	1611	120	TRUE	Colon/Rectum	NA	TRUE	TRUE
HMF	HMF002183A	none	0	0	1	0	HR_proficient	none	431	266	18	TRUE	NET	NA	FALSE	TRUE
HMF	HMF000019B	BRCA2	0.002	0.996	0.002	0.998	HR_deficient	BRCA2_type	1515	436	1152	TRUE	Ovary	NA	TRUE	TRUE
HMF	HMF002263A	none	0.006	0	0.994	0.006	HR_proficient	none	79	14	74	TRUE	Skin	NA	TRUE	TRUE
HMF	HMF002692A	none	0	0	1	0	HR_proficient	none	1057	767	511	TRUE	Breast	NA	FALSE	TRUE
HMF	HMF000781A	none	0	0	1	0	HR_proficient	none	454	289	280	TRUE	Breast	NA	TRUE	TRUE
HMF	HMF000781B	none	0	0.002	0.998	0.002	HR_proficient	none	198	54	244	FALSE	Breast	NA	TRUE	FALSE
HMF	HMF003361A	none	0	0	1	0	cannot_be_determined	cannot_be_determined	150965	147932	40	TRUE	Colon/Rectum	NA	TRUE	FALSE
HMF	HMF000346A	none	0	0	1	0	HR_proficient	none	814	486	41	TRUE	Skin	NA	TRUE	TRUE
HMF	HMF002678A	none	0	0	1	0	HR_proficient	none	455	260	30	TRUE	Thyroid	NA	TRUE	TRUE
HMF	HMF001828A	none	0	0	1	0	HR_proficient	none	365	254	33	TRUE	Skin	NA	TRUE	TRUE
HMF	HMF001384A	none	0	0	1	0	HR_proficient	none	1114	765	374	TRUE	Breast	NA	FALSE	TRUE
HMF	HMF002305A	none	0.002	0.002	0.996	0.004	HR_proficient	none	726	546	64	TRUE	Urinary tract	NA	TRUE	TRUE
HMF	HMF001846A	none	0	0	1	0	HR_proficient	none	347	176	37	TRUE	Skin	NA	TRUE	TRUE
HMF	HMF002093A	none	0	0	1	0	HR_proficient	none	802	560	241	TRUE	Breast	NA	FALSE	TRUE
HMF	HMF000369A	none	0	0	1	0	HR_proficient	none	1702	1248	249	TRUE	Colon/Rectum	NA	FALSE	TRUE
HMF	HMF002700A	none	0	0	1	0	HR_proficient	none	741	581	98	TRUE	Pancreas	NA	FALSE	TRUE
HMF	HMF000048A	none	0	0	1	0	HR_proficient	none	1315	956	43	TRUE	Liver	NA	FALSE	TRUE
HMF	HMF002023B	none	0	0.002	0.998	0.002	HR_proficient	none	439	288	29	TRUE	Bone/Soft tissue	NA	TRUE	TRUE
HMF	HMF002023A	none	0.002	0.006	0.992	0.008	HR_proficient	none	404	250	26	FALSE	Bone/Soft tissue	NA	TRUE	FALSE
HMF	HMF002213A	none	0	0	1	0	HR_proficient	none	857	664	162	TRUE	Colon/Rectum	NA	FALSE	TRUE
HMF	HMF003354A	none	0	0	1	0	HR_proficient	none	243	139	18	TRUE	Adrenal	NA	TRUE	TRUE
HMF	HMF002653A	BRCA1	0.898	0.058	0.044	0.956	HR_deficient	BRCA1_type	985	503	721	TRUE	Biliary	NA	TRUE	TRUE
HMF	HMF000640A	none	0	0	1	0	HR_proficient	none	366	206	669	TRUE	Skin	NA	FALSE	TRUE
HMF	HMF002908B	none	0	0	1	0	HR_proficient	none	2503	1930	977	FALSE	Esophagus	NA	FALSE	FALSE
HMF	HMF002000A	none	0	0	1	0	HR_proficient	none	3004	2696	236	TRUE	Colon/Rectum	NA	TRUE	TRUE
HMF	HMF000584A	none	0	0	1	0	HR_proficient	none	2316	1671	486	TRUE	Skin	NA	TRUE	TRUE
HMF	HMF000367A	none	0.004	0	0.996	0.004	HR_proficient	none	1416	808	28	TRUE	Skin	NA	TRUE	TRUE
HMF	HMF002082A	none	0	0.002	0.998	0.002	HR_proficient	none	1234	984	43	TRUE	Colon/Rectum	NA	TRUE	TRUE
HMF	HMF002572A	none	0	0	1	0	HR_proficient	none	954	744	197	TRUE	Pancreas	NA	TRUE	TRUE
HMF	HMF002166B	none	0	0	1	0	HR_proficient	none	3679	2435	365	FALSE	Skin	NA	FALSE	FALSE
HMF	HMF000285A	none	0	0	1	0	HR_proficient	none	1757	1233	331	TRUE	Colon/Rectum	NA	TRUE	TRUE
HMF	HMF002180A	none	0	0	1	0	HR_proficient	none	503	326	157	TRUE	Skin	NA	TRUE	TRUE
HMF	HMF003613A	none	0	0	1	0	HR_proficient	none	1300	1024	110	TRUE	Pancreas	NA	TRUE	TRUE
HMF	HMF001353A	none	0	0	1	0	HR_proficient	none	985	698	113	TRUE	Skin	NA	TRUE	TRUE
HMF	HMF003693A	none	0	0	1	0	HR_proficient	none	1167	947	104	TRUE	Pancreas	NA	TRUE	TRUE
HMF	HMF002545A	none	0	0	1	0	HR_proficient	none	840	518	666	TRUE	Skin	NA	TRUE	TRUE
HMF	HMF003426A	none	0	0	1	0	HR_proficient	none	702	589	83	TRUE	Biliary	NA	TRUE	TRUE
HMF	HMF002992A	none	0	0	1	0	HR_proficient	none	553	401	25	TRUE	Biliary	NA	FALSE	TRUE
HMF	HMF001833A	none	0	0	1	0	HR_proficient	none	5460	4493	138	TRUE	Small intestine	NA	TRUE	TRUE
HMF	HMF001474A	none	0	0	1	0	HR_proficient	none	574	339	153	TRUE	Nervous system	NA	TRUE	TRUE
HMF	HMF001270A	none	0	0	1	0	HR_proficient	none	1186	888	135	TRUE	Colon/Rectum	NA	TRUE	TRUE
HMF	HMF003610A	none	0	0	1	0	HR_proficient	none	2776	2398	51	TRUE	Colon/Rectum	NA	TRUE	TRUE
HMF	HMF001830A	none	0	0	1	0	HR_proficient	none	4269	3271	257	TRUE	Colon/Rectum	NA	TRUE	TRUE
HMF	HMF001408A	none	0	0	1	0	HR_proficient	none	1632	1313	111	TRUE	Colon/Rectum	NA	TRUE	TRUE
HMF	HMF002750A	none	0	0	1	0	HR_proficient	none	2051	1672	188	TRUE	Colon/Rectum	NA	TRUE	TRUE
HMF	HMF001759A	none	0	0	1	0	HR_proficient	none	982	816	164	TRUE	Biliary	NA	TRUE	TRUE
HMF	HMF001069A	none	0	0	1	0	HR_proficient	none	796	582	64	TRUE	Unknown	NA	FALSE	TRUE
HMF	HMF000383A	none	0	0	1	0	HR_proficient	none	297	232	126	TRUE	Colon/Rectum	NA	TRUE	TRUE
HMF	HMF000376B	none	0	0	1	0	HR_proficient	none	1149	873	232	FALSE	Prostate	NA	TRUE	FALSE
HMF	HMF003305A	none	0.002	0.002	0.996	0.004	HR_proficient	none	1217	851	133	TRUE	Colon/Rectum	NA	FALSE	TRUE
HMF	HMF001941A	none	0	0	1	0	HR_proficient	none	408	246	53	TRUE	Kidney	NA	TRUE	TRUE
HMF	HMF002383B	none	0	0	1	0	HR_proficient	none	485	253	69	TRUE	Skin	NA	TRUE	TRUE
HMF	HMF002383A	none	0	0	1	0	HR_proficient	none	441	272	68	FALSE	Skin	NA	FALSE	FALSE
HMF	HMF001238A	none	0	0	1	0	HR_proficient	none	1899	1603	159	TRUE	Colon/Rectum	NA	FALSE	TRUE
HMF	HMF000512B	none	0	0	1	0	cannot_be_determined	cannot_be_determined	203391	199957	114	TRUE	Colon/Rectum	NA	TRUE	FALSE
HMF	HMF000642A	none	0	0	1	0	HR_proficient	none	2087	1738	129	TRUE	Colon/Rectum	NA	TRUE	TRUE
HMF	HMF003109A	none	0.004	0	0.996	0.004	HR_proficient	none	575	331	563	TRUE	Skin	NA	TRUE	TRUE
HMF	HMF002291A	none	0.002	0.002	0.996	0.004	HR_proficient	none	1458	1081	181	TRUE	NET	NA	FALSE	TRUE
HMF	HMF003336A	none	0.002	0	0.998	0.002	HR_proficient	none	766	568	39	TRUE	Lung	NA	TRUE	TRUE
HMF	HMF002617A	none	0	0	1	0	HR_proficient	none	909	752	233	TRUE	Colon/Rectum	NA	TRUE	TRUE
HMF	HMF003181A	none	0	0	1	0	HR_proficient	none	1263	618	458	TRUE	Breast	NA	FALSE	TRUE
HMF	HMF002507A	none	0.046	0.822	0.132	0.868	HR_deficient	BRCA2_type	2490	1214	554	TRUE	Biliary	NA	FALSE	TRUE
HMF	HMF001374A	none	0	0	1	0	HR_proficient	none	2659	2124	1106	TRUE	Esophagus	NA	FALSE	TRUE
HMF	HMF000901A	none	0	0	1	0	HR_proficient	none	1133	630	101	TRUE	Breast	NA	TRUE	TRUE
HMF	HMF002728A	none	0.006	0.014	0.98	0.02	HR_proficient	none	1023	578	98	TRUE	Urinary tract	NA	TRUE	TRUE
HMF	HMF002458A	none	0	0	1	0	HR_proficient	none	364	219	38	TRUE	Skin	NA	TRUE	TRUE
HMF	HMF001677A	none	0	0	1	0	HR_proficient	none	2650	2122	224	TRUE	Esophagus	NA	FALSE	TRUE
HMF	HMF000791A	none	0.002	0	0.998	0.002	HR_proficient	none	4564	3614	280	TRUE	Lung	NA	FALSE	TRUE
HMF	HMF003672A	none	0	0	1	0	HR_proficient	none	862	619	112	TRUE	Liver	NA	FALSE	TRUE
HMF	HMF002949A	none	0	0	1	0	HR_proficient	none	1136	856	278	TRUE	Colon/Rectum	NA	TRUE	TRUE
HMF	HMF002163B	none	0	0	1	0	HR_proficient	none	815	635	191	TRUE	Urinary tract	NA	FALSE	TRUE
HMF	HMF003802A	none	0	0	1	0	HR_proficient	none	367	175	92	TRUE	Breast	NA	FALSE	TRUE
HMF	HMF002897A	none	0	0	1	0	HR_proficient	none	2267	1842	213	TRUE	Colon/Rectum	NA	TRUE	TRUE
HMF	HMF002856A	none	0	0	1	0	HR_proficient	none	499	253	134	TRUE	Skin	NA	FALSE	TRUE
HMF	HMF002219A	none	0.01	0.008	0.982	0.018	HR_proficient	none	2746	1226	187	TRUE	Skin	NA	TRUE	TRUE
HMF	HMF001734A	none	0	0	1	0	HR_proficient	none	924	781	93	TRUE	Colon/Rectum	NA	FALSE	TRUE
HMF	HMF000527A	none	0	0	1	0	HR_proficient	none	1969	1623	163	TRUE	Colon/Rectum	NA	TRUE	TRUE
HMF	HMF000525A	none	0	0	1	0	HR_proficient	none	999	673	110	TRUE	Skin	NA	FALSE	TRUE
HMF	HMF001684A	none	0.002	0.012	0.986	0.014	HR_proficient	none	456	286	158	TRUE	Breast	NA	FALSE	TRUE
HMF	HMF002997A	none	0	0	1	0	HR_proficient	none	616	371	483	TRUE	Skin	NA	FALSE	TRUE
HMF	HMF000102A	none	0	0	1	0	HR_proficient	none	569	454	37	TRUE	Pancreas	NA	FALSE	TRUE
HMF	HMF002634B	none	0.002	0	0.998	0.002	HR_proficient	none	869	574	302	FALSE	Esophagus	NA	FALSE	FALSE
HMF	HMF001435A	none	0	0.002	0.998	0.002	HR_proficient	none	527	343	67	TRUE	Urinary tract	NA	TRUE	TRUE
HMF	HMF003170A	none	0	0.008	0.992	0.008	HR_proficient	none	343	165	110	TRUE	Kidney	NA	FALSE	TRUE
HMF	HMF001276A	none	0	0	1	0	HR_proficient	none	61	15	76	TRUE	Lung	NA	TRUE	TRUE
HMF	HMF002671A	none	0.002	0.002	0.996	0.004	HR_proficient	none	301	140	94	TRUE	Testis	NA	FALSE	TRUE
HMF	HMF001917A	none	0	0	1	0	HR_proficient	none	1230	868	91	TRUE	Lung	NA	FALSE	TRUE
HMF	HMF001978A	none	0	0.002	0.998	0.002	HR_proficient	none	886	484	55	TRUE	Skin	NA	TRUE	TRUE
HMF	HMF003125A	none	0	0.01	0.99	0.01	HR_proficient	none	3064	2326	239	TRUE	Colon/Rectum	NA	FALSE	TRUE
HMF	HMF000566A	none	0	0	1	0	HR_proficient	none	2675	2263	128	TRUE	Colon/Rectum	NA	FALSE	TRUE
HMF	HMF000752A	none	0	0	1	0	HR_proficient	none	3443	2803	198	TRUE	Colon/Rectum	NA	TRUE	TRUE
HMF	HMF000811B	none	0	0	1	0	HR_proficient	none	1511	1151	192	TRUE	Esophagus	NA	TRUE	TRUE
HMF	HMF001324A	none	0	0	1	0	HR_proficient	none	215	138	137	TRUE	Skin	NA	TRUE	TRUE
HMF	HMF001230A	BRCA1	0.918	0.072	0.01	0.99	HR_deficient	BRCA1_type	671	315	446	TRUE	Biliary	NA	TRUE	TRUE
HMF	HMF001405A	none	0	0	1	0	HR_proficient	none	413	202	171	TRUE	Breast	NA	FALSE	TRUE
HMF	HMF003100A	none	0	0	1	0	HR_proficient	none	1543	1084	109	TRUE	Colon/Rectum	NA	FALSE	TRUE
HMF	HMF003666A	none	0	0	1	0	HR_proficient	none	836	591	262	TRUE	Breast	NA	TRUE	TRUE
HMF	HMF001066A	none	0.002	0	0.998	0.002	HR_proficient	none	396	181	184	TRUE	Breast	NA	FALSE	TRUE
HMF	HMF000356A	none	0	0	1	0	HR_proficient	none	2092	1451	164	TRUE	Lung	NA	FALSE	TRUE
HMF	HMF001683A	none	0	0	1	0	HR_proficient	none	415	258	44	TRUE	Head and neck	NA	TRUE	TRUE
HMF	HMF002229A	none	0	0	1	0	HR_proficient	none	1029	768	32	TRUE	Biliary	NA	TRUE	TRUE
HMF	HMF002229B	none	0.002	0	0.998	0.002	HR_proficient	none	922	716	34	FALSE	Biliary	NA	TRUE	FALSE
HMF	HMF003402A	none	0	0	1	0	HR_proficient	none	1238	841	541	TRUE	Esophagus	NA	TRUE	TRUE
HMF	HMF002972A	none	0	0	1	0	HR_proficient	none	746	418	175	TRUE	Lung	NA	FALSE	TRUE
HMF	HMF002983A	none	0	0	1	0	HR_proficient	none	1995	1404	39	TRUE	Lung	NA	TRUE	TRUE
HMF	HMF001920A	none	0	0	1	0	HR_proficient	none	282	92	17	TRUE	Skin	NA	TRUE	TRUE
HMF	HMF001894A	none	0	0.002	0.998	0.002	HR_proficient	none	455	265	88	TRUE	Thyroid	NA	TRUE	TRUE
HMF	HMF001895A	none	0	0.002	0.998	0.002	HR_proficient	none	2534	1778	559	TRUE	Esophagus	NA	FALSE	TRUE
HMF	HMF001719A	none	0	0	1	0	HR_proficient	none	557	376	333	FALSE	Urinary tract	NA	TRUE	FALSE
HMF	HMF001719B	none	0	0.002	0.998	0.002	HR_proficient	none	811	564	435	TRUE	Urinary tract	NA	FALSE	TRUE
HMF	HMF003445A	none	0	0.002	0.998	0.002	HR_proficient	none	2559	1920	83	TRUE	Colon/Rectum	NA	TRUE	TRUE
HMF	HMF003690A	none	0	0	1	0	HR_proficient	none	1905	1581	107	TRUE	Colon/Rectum	NA	TRUE	TRUE
HMF	HMF002847A	none	0	0	1	0	HR_proficient	none	2457	2050	320	TRUE	Colon/Rectum	NA	TRUE	TRUE
HMF	HMF000877A	none	0	0	1	0	HR_proficient	none	671	421	117	TRUE	Urinary tract	NA	TRUE	TRUE
HMF	HMF001937A	none	0	0	1	0	HR_proficient	none	1678	1218	777	TRUE	Esophagus	NA	TRUE	TRUE
HMF	HMF000845A	none	0	0	1	0	HR_proficient	none	5199	4730	311	TRUE	Colon/Rectum	NA	TRUE	TRUE
HMF	HMF001191A	none	0	0	1	0	HR_proficient	none	489	290	65	TRUE	Breast	NA	FALSE	TRUE
HMF	HMF000757A	none	0.002	0	0.998	0.002	HR_proficient	none	1024	693	522	TRUE	Liver	NA	TRUE	TRUE
HMF	HMF001365A	none	0	0	1	0	HR_proficient	none	3235	2843	326	TRUE	Esophagus	NA	FALSE	TRUE
HMF	HMF001777A	none	0	0	1	0	HR_proficient	none	860	630	996	TRUE	Vulva	NA	FALSE	TRUE
HMF	HMF003429A	none	0	0	1	0	HR_proficient	none	1101	797	181	TRUE	Breast	NA	TRUE	TRUE
HMF	HMF002996A	none	0	0	1	0	HR_proficient	none	1003	638	31	TRUE	Skin	NA	TRUE	TRUE
HMF	HMF003245A	none	0.002	0	0.998	0.002	HR_proficient	none	179	85	3	TRUE	Ovary	NA	TRUE	TRUE
HMF	HMF002516A	none	0	0	1	0	HR_proficient	none	117	63	2	TRUE	Skin	NA	TRUE	TRUE
HMF	HMF000389A	none	0	0	1	0	HR_proficient	none	1802	1175	83	TRUE	Skin	NA	TRUE	TRUE
HMF	HMF003185A	none	0	0	1	0	HR_proficient	none	875	576	164	TRUE	Urinary tract	NA	FALSE	TRUE
HMF	HMF001014A	none	0.002	0	0.998	0.002	HR_proficient	none	242	125	15	TRUE	Skin	NA	TRUE	TRUE
HMF	HMF002332A	none	0	0	1	0	HR_proficient	none	3276	2608	156	TRUE	Colon/Rectum	NA	FALSE	TRUE
HMF	HMF002188A	none	0	0	1	0	HR_proficient	none	525	373	48	TRUE	Skin	NA	TRUE	TRUE
HMF	HMF002024A	none	0	0	1	0	HR_proficient	none	5740	5045	501	TRUE	Esophagus	NA	FALSE	TRUE
HMF	HMF001708A	none	0.002	0.002	0.996	0.004	HR_proficient	none	503	291	47	TRUE	Breast	NA	FALSE	TRUE
HMF	HMF000704A	none	0	0	1	0	HR_proficient	none	1862	1456	299	TRUE	Esophagus	NA	FALSE	TRUE
HMF	HMF002446A	none	0	0	1	0	HR_proficient	none	1739	1186	462	TRUE	Urinary tract	NA	FALSE	TRUE
HMF	HMF003117A	none	0	0	1	0	HR_proficient	none	782	537	66	TRUE	Liver	NA	TRUE	TRUE
HMF	HMF001370A	none	0	0	1	0	HR_proficient	none	1680	1486	48	TRUE	Colon/Rectum	NA	TRUE	TRUE
HMF	HMF001571A	none	0	0	1	0	HR_proficient	none	1178	896	132	TRUE	Prostate	NA	TRUE	TRUE
HMF	HMF003795A	BRCA1	0	0.002	0.998	0.002	HR_proficient	none	1530	935	602	TRUE	Nervous system	NA	TRUE	TRUE
HMF	HMF001726A	none	0	0	1	0	HR_proficient	none	1590	1277	178	TRUE	Prostate	NA	TRUE	TRUE
HMF	HMF002415A	none	0	0.002	0.998	0.002	HR_proficient	none	377	190	16	TRUE	Bone/Soft tissue	NA	TRUE	TRUE
HMF	HMF000188A	none	0.038	0	0.962	0.038	HR_proficient	none	1126	704	845	TRUE	Urinary tract	NA	TRUE	TRUE
HMF	HMF000672A	none	0	0	1	0	HR_proficient	none	3635	2919	388	TRUE	Nervous system	NA	TRUE	TRUE
HMF	HMF002276A	none	0	0	1	0	HR_proficient	none	1881	1538	99	TRUE	Colon/Rectum	NA	TRUE	TRUE
HMF	HMF002848A	none	0	0	1	0	HR_proficient	none	2823	2496	38	TRUE	Colon/Rectum	NA	TRUE	TRUE
HMF	HMF000623A	none	0	0	1	0	HR_proficient	none	430	294	101	TRUE	Colon/Rectum	NA	FALSE	TRUE
HMF	HMF003760A	none	0	0	1	0	HR_proficient	none	489	222	42	TRUE	Skin	NA	FALSE	TRUE
HMF	HMF003226A	none	0	0	1	0	HR_proficient	none	962	693	260	TRUE	Esophagus	NA	FALSE	TRUE
HMF	HMF001057A	none	0	0	1	0	HR_proficient	none	350	238	274	TRUE	Skin	NA	TRUE	TRUE
HMF	HMF002683A	none	0	0	1	0	HR_proficient	none	640	359	27	TRUE	Skin	NA	TRUE	TRUE
HMF	HMF003395A	none	0	0	1	0	HR_proficient	none	709	429	87	TRUE	Kidney	NA	TRUE	TRUE
HMF	HMF001575A	BRCA2	0.006	0.992	0.002	0.998	HR_deficient	BRCA2_type	1897	636	607	TRUE	Breast	NA	TRUE	TRUE
HMF	HMF003184A	none	0	0	1	0	HR_proficient	none	1004	606	112	TRUE	Skin	NA	TRUE	TRUE
HMF	HMF002249A	none	0	0	1	0	HR_proficient	none	1433	1193	228	TRUE	Lung	NA	FALSE	TRUE
HMF	HMF000455A	none	0	0	1	0	HR_proficient	none	3136	2705	454	TRUE	Stomach	NA	FALSE	TRUE
HMF	HMF000107A	none	0	0	1	0	HR_proficient	none	713	405	95	TRUE	Skin	NA	TRUE	TRUE
HMF	HMF003722A	none	0.016	0.01	0.974	0.026	HR_proficient	none	67	21	13	TRUE	Kidney	NA	TRUE	TRUE
HMF	HMF004216A	none	0	0	1	0	HR_proficient	none	846	695	325	TRUE	Prostate	NA	FALSE	TRUE
HMF	HMF001314A	none	0	0	1	0	HR_proficient	none	106	32	13	TRUE	Skin	NA	TRUE	TRUE
HMF	HMF001173A	none	0	0	1	0	HR_proficient	none	1730	1148	384	TRUE	Skin	NA	TRUE	TRUE
HMF	HMF004362A	none	0.056	0.058	0.886	0.114	HR_proficient	none	1034	545	196	TRUE	Urinary tract	NA	FALSE	TRUE
HMF	HMF004032A	none	0	0	1	0	HR_proficient	none	557	341	83	TRUE	Liver	NA	TRUE	TRUE
HMF	HMF003972A	none	0.068	0.688	0.244	0.756	HR_deficient	BRCA2_type	400	209	183	TRUE	Liver	NA	FALSE	TRUE
HMF	HMF004191A	none	0.002	0	0.998	0.002	HR_proficient	none	1072	745	244	TRUE	Head and neck	NA	FALSE	TRUE
HMF	HMF004386A	none	0.002	0.006	0.992	0.008	HR_proficient	none	538	333	177	TRUE	Breast	NA	FALSE	TRUE
HMF	HMF003593A	none	0	0.006	0.994	0.006	HR_proficient	none	1159	805	466	TRUE	Testis	NA	FALSE	TRUE
HMF	HMF000807A	none	0	0	1	0	HR_proficient	none	697	512	658	TRUE	Breast	NA	FALSE	TRUE
HMF	HMF001201A	none	0.086	0.124	0.79	0.21	HR_proficient	none	1789	823	137	TRUE	Urinary tract	NA	FALSE	TRUE
HMF	HMF002256A	none	0	0	1	0	HR_proficient	none	305	205	156	TRUE	NET	NA	TRUE	TRUE
HMF	HMF001085A	none	0	0	1	0	HR_proficient	none	2747	2347	34	TRUE	Colon/Rectum	NA	TRUE	TRUE
HMF	HMF000528A	none	0	0	1	0	HR_proficient	none	755	576	137	TRUE	Biliary	NA	TRUE	TRUE
HMF	HMF000330A	none	0	0	1	0	HR_proficient	none	295	183	408	TRUE	Bone/Soft tissue	NA	FALSE	TRUE
HMF	HMF002666A	none	0	0	1	0	HR_proficient	none	276	201	27	TRUE	Biliary	NA	FALSE	TRUE
HMF	HMF001976A	none	0	0	1	0	HR_proficient	none	349	210	149	TRUE	Bone/Soft tissue	NA	TRUE	TRUE
HMF	HMF000049A	none	0	0	1	0	HR_proficient	none	1009	663	236	TRUE	Colon/Rectum	NA	TRUE	TRUE
HMF	HMF000673A	none	0	0.002	0.998	0.002	HR_proficient	none	964	689	85	TRUE	Kidney	NA	TRUE	TRUE
HMF	HMF001396B	none	0	0	1	0	HR_proficient	none	839	538	104	TRUE	Testis	NA	FALSE	TRUE
HMF	HMF001396A	none	0	0	1	0	HR_proficient	none	938	509	118	FALSE	Testis	NA	FALSE	FALSE
HMF	HMF003210A	none	0	0	1	0	HR_proficient	none	342	182	427	TRUE	Head and neck	NA	TRUE	TRUE
HMF	HMF000810A	none	0	0	1	0	HR_proficient	none	621	493	110	TRUE	Uterus	NA	FALSE	TRUE
HMF	HMF000939A	none	0	0	1	0	HR_proficient	none	131	65	12	TRUE	Skin	NA	TRUE	TRUE
HMF	HMF001771A	none	0.004	0.002	0.994	0.006	HR_proficient	none	740	436	105	TRUE	Kidney	NA	TRUE	TRUE
HMF	HMF002124A	none	0	0	1	0	HR_proficient	none	1876	1010	141	TRUE	Skin	NA	FALSE	TRUE
HMF	HMF001135A	none	0	0	1	0	HR_proficient	none	242	172	99	TRUE	Stomach	NA	TRUE	TRUE
HMF	HMF000220B	none	0	0	1	0	HR_proficient	none	716	544	199	TRUE	Skin	NA	TRUE	TRUE
HMF	HMF003124A	none	0	0	1	0	HR_proficient	none	965	575	200	TRUE	Skin	NA	FALSE	TRUE
HMF	HMF003801A	none	0.078	0.002	0.92	0.08	HR_proficient	none	819	486	465	TRUE	Prostate	NA	FALSE	TRUE
HMF	HMF001921A	none	0	0.002	0.998	0.002	HR_proficient	none	309	212	10	TRUE	Ovary	NA	TRUE	TRUE
HMF	HMF003438A	none	0	0	1	0	HR_proficient	none	254	199	75	TRUE	Skin	NA	TRUE	TRUE
HMF	HMF002139A	none	0	0	1	0	HR_proficient	none	1287	827	51	TRUE	Kidney	NA	TRUE	TRUE
HMF	HMF003671A	none	0	0	1	0	HR_proficient	none	313	208	59	TRUE	Skin	NA	TRUE	TRUE
HMF	HMF000860A	none	0	0	1	0	HR_proficient	none	397	313	227	TRUE	Liver	NA	TRUE	TRUE
HMF	HMF000142A	none	0.004	0.01	0.986	0.014	HR_proficient	none	1360	893	95	TRUE	Liver	NA	TRUE	TRUE
HMF	HMF000776A	none	0.344	0.534	0.122	0.878	HR_deficient	BRCA2_type	789	352	449	TRUE	Ovary	NA	FALSE	TRUE
HMF	HMF001394A	none	0	0	1	0	HR_proficient	none	818	678	118	TRUE	Pancreas	NA	TRUE	TRUE
HMF	HMF000372B	none	0	0	1	0	HR_proficient	none	534	347	99	TRUE	Breast	NA	FALSE	TRUE
HMF	HMF003211A	none	0	0.004	0.996	0.004	HR_proficient	none	977	781	445	TRUE	Bone/Soft tissue	NA	FALSE	TRUE
HMF	HMF001714A	BRCA2	0.012	0.958	0.03	0.97	HR_deficient	BRCA2_type	1949	713	547	TRUE	Biliary	NA	TRUE	TRUE
HMF	HMF002112A	none	0	0	1	0	HR_proficient	none	252	136	7	TRUE	Bone/Soft tissue	NA	TRUE	TRUE
HMF	HMF001356A	BRCA1	0.806	0	0.194	0.806	HR_deficient	BRCA1_type	852	425	163	TRUE	Kidney	NA	TRUE	TRUE
HMF	HMF001930A	none	0.072	0.818	0.11	0.89	HR_deficient	BRCA2_type	614	249	407	TRUE	Breast	NA	FALSE	TRUE
HMF	HMF000276A	none	0.014	0.014	0.972	0.028	HR_proficient	none	714	465	110	TRUE	Bone/Soft tissue	NA	FALSE	TRUE
HMF	HMF003208A	none	0	0	1	0	HR_proficient	none	2423	1985	107	TRUE	Colon/Rectum	NA	TRUE	TRUE
HMF	HMF000244A	none	0	0	1	0	HR_proficient	none	211	121	77	TRUE	Urinary tract	NA	TRUE	TRUE
HMF	HMF002386A	none	0	0.002	0.998	0.002	HR_proficient	none	1273	936	270	TRUE	Breast	NA	FALSE	TRUE
HMF	HMF003620A	none	0	0	1	0	HR_proficient	none	585	413	240	TRUE	Unknown	NA	FALSE	TRUE
HMF	HMF000320A	none	0	0.002	0.998	0.002	HR_proficient	none	351	227	66	TRUE	Kidney	NA	TRUE	TRUE
HMF	HMF000424A	none	0	0	1	0	HR_proficient	none	634	493	218	TRUE	Penile	NA	TRUE	TRUE
HMF	HMF001692A	none	0	0	1	0	HR_proficient	none	1907	1414	878	TRUE	Urinary tract	NA	FALSE	TRUE
HMF	HMF000187A	none	0	0	1	0	HR_proficient	none	274	167	34	TRUE	Lung	NA	TRUE	TRUE
HMF	HMF002520B	none	0	0	1	0	HR_proficient	none	175	127	1	TRUE	Ovary	NA	TRUE	TRUE
HMF	HMF003458A	none	0.002	0	0.998	0.002	HR_proficient	none	596	478	153	TRUE	Ovary	NA	TRUE	TRUE
HMF	HMF001182A	none	0	0	1	0	HR_proficient	none	325	181	128	TRUE	Skin	NA	TRUE	TRUE
HMF	HMF001454A	none	0	0	1	0	HR_proficient	none	383	240	122	TRUE	Breast	NA	TRUE	TRUE
HMF	HMF001292A	none	0	0	1	0	HR_proficient	none	345	228	194	TRUE	Ovary	NA	FALSE	TRUE
HMF	HMF000015A	none	0	0	1	0	HR_proficient	none	2130	1831	73	TRUE	Colon/Rectum	NA	TRUE	TRUE
HMF	HMF001176A	none	0	0	1	0	HR_proficient	none	3038	2672	194	TRUE	Colon/Rectum	NA	FALSE	TRUE
HMF	HMF000571B	none	0	0	1	0	HR_proficient	none	128	64	775	TRUE	Bone/Soft tissue	NA	TRUE	TRUE
HMF	HMF002751A	none	0.882	0.1	0.018	0.982	HR_deficient	BRCA1_type	799	254	471	TRUE	Ovary	NA	FALSE	TRUE
HMF	HMF003536A	none	0	0	1	0	HR_proficient	none	1212	1028	219	TRUE	Pancreas	NA	TRUE	TRUE
HMF	HMF002659A	none	0	0	1	0	HR_proficient	none	623	467	42	TRUE	Pancreas	NA	TRUE	TRUE
HMF	HMF000034A	none	0	0	1	0	HR_proficient	none	147	84	3	TRUE	Ovary	NA	TRUE	TRUE
HMF	HMF000971A	BRCA2	0	1	0	1	HR_deficient	BRCA2_type	1083	430	294	TRUE	Pancreas	NA	TRUE	TRUE
HMF	HMF002367A	none	0	0	1	0	HR_proficient	none	575	437	28	TRUE	Urinary tract	NA	FALSE	TRUE
HMF	HMF001311B	none	0.004	0.008	0.988	0.012	HR_proficient	none	546	275	204	FALSE	Uterus	NA	FALSE	FALSE
HMF	HMF002445A	none	0	0	1	0	HR_proficient	none	472	392	177	TRUE	Pancreas	NA	FALSE	TRUE
HMF	HMF002632A	none	0	0	1	0	HR_proficient	none	706	576	63	TRUE	Uterus	NA	TRUE	TRUE
HMF	HMF002595A	none	0.012	0.024	0.964	0.036	HR_proficient	none	703	393	130	TRUE	Uterus	NA	FALSE	TRUE
HMF	HMF000981A	none	0	0	1	0	HR_proficient	none	541	338	33	TRUE	Head and neck	NA	TRUE	TRUE
HMF	HMF002316A	BRCA1	0.032	0.002	0.966	0.034	HR_proficient	none	1999	1368	781	TRUE	Ovary	NA	TRUE	TRUE
HMF	HMF000758A	none	0	0	1	0	HR_proficient	none	1072	765	546	TRUE	Breast	NA	FALSE	TRUE
HMF	HMF003440A	none	0	0	1	0	HR_proficient	none	1161	715	398	TRUE	Colon/Rectum	NA	FALSE	TRUE
HMF	HMF001424A	none	0	0	1	0	HR_proficient	none	955	599	145	TRUE	Colon/Rectum	NA	TRUE	TRUE
HMF	HMF003423A	none	0	0	1	0	HR_proficient	none	488	309	27	TRUE	Skin	NA	TRUE	TRUE
HMF	HMF000310A	none	0.006	0.002	0.992	0.008	HR_proficient	none	425	284	173	TRUE	Bone/Soft tissue	NA	FALSE	TRUE
HMF	HMF002484A	none	0.022	0.002	0.976	0.024	HR_proficient	none	1180	703	480	TRUE	Breast	NA	FALSE	TRUE
HMF	HMF001615A	none	0	0.006	0.994	0.006	HR_proficient	none	395	247	16	TRUE	Breast	NA	TRUE	TRUE
HMF	HMF002669A	none	0	0	1	0	HR_proficient	none	452	252	112	TRUE	Bone/Soft tissue	NA	FALSE	TRUE
HMF	HMF001645A	none	0	0	1	0	HR_proficient	none	153	70	34	TRUE	Skin	NA	TRUE	TRUE
HMF	HMF000022A	none	0	0	1	0	HR_proficient	none	2150	1806	199	TRUE	Colon/Rectum	NA	TRUE	TRUE
HMF	HMF000169A	none	0	0	1	0	HR_proficient	none	4964	3267	366	TRUE	Colon/Rectum	NA	FALSE	TRUE
HMF	HMF002892A	none	0.004	0.002	0.994	0.006	HR_proficient	none	1513	803	91	TRUE	Kidney	NA	TRUE	TRUE
HMF	HMF003569A	none	0	0	1	0	HR_proficient	none	310	192	45	TRUE	NET	NA	TRUE	TRUE
HMF	HMF000070A	none	0.474	0.524	0.002	0.998	HR_deficient	BRCA2_type	924	296	346	TRUE	Ovary	NA	FALSE	TRUE
HMF	HMF002590A	none	0.002	0	0.998	0.002	HR_proficient	none	3018	2389	576	TRUE	Unknown	NA	FALSE	TRUE
HMF	HMF000809C	none	0	0	1	0	HR_proficient	none	845	503	376	FALSE	Skin	NA	FALSE	FALSE
HMF	HMF002085A	none	0	0	1	0	HR_proficient	none	1086	570	189	TRUE	Nervous system	NA	TRUE	TRUE
HMF	HMF001709A	none	0.024	0.004	0.972	0.028	HR_proficient	none	541	306	57	TRUE	Kidney	NA	FALSE	TRUE
HMF	HMF002725A	none	0	0	1	0	HR_proficient	none	785	489	598	TRUE	Breast	NA	FALSE	TRUE
HMF	HMF001467A	none	0.962	0.008	0.03	0.97	HR_deficient	BRCA1_type	226	41	452	TRUE	Breast	NA	TRUE	TRUE
HMF	HMF001946A	none	0	0	1	0	HR_proficient	none	2039	1584	166	TRUE	Colon/Rectum	NA	TRUE	TRUE
HMF	HMF003332A	none	0	0	1	0	HR_proficient	none	1404	1093	61	TRUE	Uterus	NA	TRUE	TRUE
HMF	HMF003349A	none	0	0	1	0	HR_proficient	none	2375	1727	300	TRUE	Colon/Rectum	NA	FALSE	TRUE
HMF	HMF001701A	none	0	0	1	0	HR_proficient	none	337	171	72	TRUE	Nervous system	NA	FALSE	TRUE
HMF	HMF000564A	none	0.006	0.004	0.99	0.01	HR_proficient	none	201	74	16	TRUE	Skin	NA	FALSE	TRUE
HMF	HMF002793A	none	0.002	0	0.998	0.002	HR_proficient	none	997	777	141	TRUE	Biliary	NA	TRUE	TRUE
HMF	HMF002008A	none	0	0	1	0	HR_proficient	none	1079	904	158	TRUE	Pancreas	NA	TRUE	TRUE
HMF	HMF002416A	none	0.002	0	0.998	0.002	HR_proficient	none	408	287	40	TRUE	Ovary	NA	FALSE	TRUE
HMF	HMF001226A	none	0.01	0.032	0.958	0.042	HR_proficient	none	382	193	235	TRUE	Uterus	NA	FALSE	TRUE
HMF	HMF002342A	none	0	0	1	0	HR_proficient	none	546	325	163	TRUE	Breast	NA	FALSE	TRUE
HMF	HMF003122A	none	0	0	1	0	HR_proficient	none	386	226	54	TRUE	Bone/Soft tissue	NA	FALSE	TRUE
HMF	HMF000648A	none	0	0	1	0	HR_proficient	none	189	101	72	TRUE	NET	NA	FALSE	TRUE
HMF	HMF000038A	none	0	0	1	0	HR_proficient	none	4498	3929	465	TRUE	Esophagus	NA	FALSE	TRUE
HMF	HMF003002A	none	0	0	1	0	HR_proficient	none	257	190	30	TRUE	Colon/Rectum	NA	TRUE	TRUE
HMF	HMF000517A	none	0	0	1	0	HR_proficient	none	979	519	393	TRUE	Bone/Soft tissue	NA	FALSE	TRUE
HMF	HMF001332A	none	0	0	1	0	HR_proficient	none	318	148	22	TRUE	Bone/Soft tissue	NA	FALSE	TRUE
HMF	HMF001375A	none	0	0.002	0.998	0.002	HR_proficient	none	286	145	186	TRUE	Ovary	NA	FALSE	TRUE
HMF	HMF003745A	none	0	0	1	0	HR_proficient	none	627	472	103	TRUE	Breast	NA	FALSE	TRUE
HMF	HMF002953A	none	0	0	1	0	HR_proficient	none	372	279	145	TRUE	Esophagus	NA	FALSE	TRUE
HMF	HMF000958A	none	0	0	1	0	HR_proficient	none	2145	1415	364	TRUE	Esophagus	NA	FALSE	TRUE
HMF	HMF000386A	none	0	0	1	0	HR_proficient	none	2065	1759	300	TRUE	Stomach	NA	FALSE	TRUE
HMF	HMF002783A	none	0	0.002	0.998	0.002	HR_proficient	none	4667	3428	230	TRUE	Unknown	NA	FALSE	TRUE
HMF	HMF000868A	none	0	0	1	0	HR_proficient	none	689	510	265	TRUE	Pancreas	NA	FALSE	TRUE
HMF	HMF001032A	none	0.002	0.002	0.996	0.004	HR_proficient	none	649	373	182	TRUE	Bone/Soft tissue	NA	FALSE	TRUE
HMF	HMF000824A	none	0	0	1	0	HR_proficient	none	1363	1128	656	TRUE	Esophagus	NA	FALSE	TRUE
HMF	HMF001392A	none	0	0	1	0	HR_proficient	none	1547	1064	57	TRUE	Breast	NA	FALSE	TRUE
HMF	HMF000317A	none	0	0	1	0	HR_proficient	none	794	550	128	TRUE	Biliary	NA	FALSE	TRUE
HMF	HMF001729A	none	0	0	1	0	HR_proficient	none	593	338	82	TRUE	Breast	NA	TRUE	TRUE
HMF	HMF003089A	none	0	0	1	0	HR_proficient	none	220	106	13	TRUE	Head and neck	NA	TRUE	TRUE
HMF	HMF001837A	none	0.008	0.002	0.99	0.01	HR_proficient	none	544	178	27	TRUE	Nervous system	NA	FALSE	TRUE
HMF	HMF002830A	none	0	0	1	0	HR_proficient	none	1266	736	360	TRUE	Nervous system	NA	FALSE	TRUE
HMF	HMF001389A	none	0	0	1	0	HR_proficient	none	1065	736	323	TRUE	Ovary	NA	FALSE	TRUE
HMF	HMF000232A	none	0	0	1	0	HR_proficient	none	936	494	575	TRUE	Skin	NA	TRUE	TRUE
HMF	HMF002102A	none	0	0	1	0	HR_proficient	none	561	404	58	TRUE	Bone/Soft tissue	NA	TRUE	TRUE
HMF	HMF002450A	none	0.002	0.004	0.994	0.006	HR_proficient	none	3295	2407	249	TRUE	Colon/Rectum	NA	TRUE	TRUE
HMF	HMF000487A	none	0	0	1	0	HR_proficient	none	388	208	150	TRUE	Biliary	NA	TRUE	TRUE
HMF	HMF000532A	none	0	0	1	0	HR_proficient	none	292	177	59	TRUE	Bone/Soft tissue	NA	TRUE	TRUE
HMF	HMF003239A	none	0.016	0	0.984	0.016	HR_proficient	none	343	189	27	TRUE	NET	NA	FALSE	TRUE
HMF	HMF001262A	none	0	0	1	0	HR_proficient	none	300	158	53	TRUE	Bone/Soft tissue	NA	TRUE	TRUE
HMF	HMF001023A	none	0	0	1	0	HR_proficient	none	2172	1627	421	TRUE	Colon/Rectum	NA	FALSE	TRUE
HMF	HMF001988A	none	0	0	1	0	HR_proficient	none	642	403	95	TRUE	Bone/Soft tissue	NA	FALSE	TRUE
HMF	HMF000124A	none	0	0	1	0	HR_proficient	none	323	206	99	TRUE	Bone/Soft tissue	NA	TRUE	TRUE
HMF	HMF003209A	none	0.006	0.006	0.988	0.012	HR_proficient	none	1213	872	42	TRUE	Liver	NA	TRUE	TRUE
HMF	HMF001568A	none	0	0.002	0.998	0.002	HR_proficient	none	425	250	448	TRUE	Bone/Soft tissue	NA	FALSE	TRUE
HMF	HMF003773A	none	0	0	1	0	HR_proficient	none	1991	1217	93	TRUE	Nervous system	NA	TRUE	TRUE
HMF	HMF000224A	none	0	0	1	0	HR_proficient	none	545	362	63	TRUE	Nervous system	NA	TRUE	TRUE
HMF	HMF003148A	none	0	0	1	0	HR_proficient	none	1786	1510	599	TRUE	Esophagus	NA	TRUE	TRUE
HMF	HMF003159A	none	0	0	1	0	HR_proficient	none	665	495	508	TRUE	Prostate	NA	FALSE	TRUE
HMF	HMF001077A	none	0	0	1	0	HR_proficient	none	133	80	5	TRUE	Ovary	NA	TRUE	TRUE
HMF	HMF001192A	none	0	0	1	0	HR_proficient	none	310	170	87	TRUE	Bone/Soft tissue	NA	FALSE	TRUE
HMF	HMF001854A	none	0	0	1	0	HR_proficient	none	637	493	132	TRUE	Bone/Soft tissue	NA	FALSE	TRUE
HMF	HMF000406A	none	0	0	1	0	HR_proficient	none	1667	1378	399	TRUE	Esophagus	NA	TRUE	TRUE
HMF	HMF000030A	none	0	0	1	0	HR_proficient	none	592	357	142	TRUE	Skin	NA	TRUE	TRUE
HMF	HMF001062A	none	0	0	1	0	HR_proficient	none	601	338	77	TRUE	Nervous system	NA	TRUE	TRUE
HMF	HMF001818A	none	0	0	1	0	HR_proficient	none	226	128	44	TRUE	Bone/Soft tissue	NA	TRUE	TRUE
HMF	HMF002576A	none	0	0.006	0.994	0.006	HR_proficient	none	4012	2675	479	TRUE	Lung	NA	TRUE	TRUE
HMF	HMF000788A	none	0.008	0	0.992	0.008	HR_proficient	none	582	368	144	TRUE	Nervous system	NA	FALSE	TRUE
HMF	HMF000470A	none	0	0.002	0.998	0.002	HR_proficient	none	1748	1142	418	TRUE	Lung	NA	FALSE	TRUE
HMF	HMF004309A	none	0	0.002	0.998	0.002	HR_proficient	none	213	118	12	TRUE	Ovary	NA	FALSE	TRUE
HMF	HMF000204A	none	0	0	1	0	HR_proficient	none	711	427	818	TRUE	Kidney	NA	TRUE	TRUE
HMF	HMF002119A	none	0	0	1	0	HR_proficient	none	388	277	17	TRUE	Breast	NA	FALSE	TRUE
HMF	HMF004339A	none	0.002	0	0.998	0.002	HR_proficient	none	624	439	431	TRUE	Bone/Soft tissue	NA	FALSE	TRUE
HMF	HMF001772A	none	0	0	1	0	HR_proficient	none	394	267	49	TRUE	Bone/Soft tissue	NA	TRUE	TRUE
HMF	HMF003601A	none	0	0	1	0	HR_proficient	none	693	482	118	TRUE	Liver	NA	TRUE	TRUE
HMF	HMF001966A	BRCA2	0	1	0	1	HR_deficient	BRCA2_type	1089	339	345	TRUE	Breast	NA	TRUE	TRUE
HMF	HMF002125A	none	0	0	1	0	HR_proficient	none	348	231	537	TRUE	Breast	NA	FALSE	TRUE
HMF	HMF004381A	none	0	0	1	0	HR_proficient	none	507	329	338	TRUE	Breast	NA	FALSE	TRUE
HMF	HMF001044B	none	0	0.002	0.998	0.002	HR_proficient	none	611	361	885	TRUE	Bone/Soft tissue	NA	FALSE	TRUE
HMF	HMF003747A	none	0	0	1	0	HR_proficient	none	2673	1749	686	TRUE	Testis	NA	FALSE	TRUE
HMF	HMF000191B	none	0	0	1	0	cannot_be_determined	cannot_be_determined	43179	42410	166	FALSE	Prostate	NA	TRUE	FALSE
HMF	HMF001009A	none	0.004	0	0.996	0.004	HR_proficient	none	955	485	555	TRUE	Bone/Soft tissue	NA	TRUE	TRUE
HMF	HMF000334A	none	0	0	1	0	HR_proficient	none	4341	3924	149	TRUE	Esophagus	NA	TRUE	TRUE
HMF	HMF003744A	none	0	0	1	0	HR_proficient	none	784	449	146	TRUE	Penile	NA	TRUE	TRUE
HMF	HMF000108A	none	0	0.002	0.998	0.002	HR_proficient	none	1521	1078	692	TRUE	Urinary tract	NA	TRUE	TRUE
HMF	HMF002537A	none	0	0	1	0	HR_proficient	none	1250	1015	182	TRUE	Prostate	NA	FALSE	TRUE
HMF	HMF000458C	none	0.002	0	0.998	0.002	cannot_be_determined	cannot_be_determined	177102	172443	85	TRUE	Prostate	NA	FALSE	FALSE
HMF	HMF000458B	BRCA2	0	0	1	0	cannot_be_determined	cannot_be_determined	192320	187335	97	FALSE	Prostate	NA	FALSE	FALSE
HMF	HMF002468A	none	0	0	1	0	cannot_be_determined	cannot_be_determined	39606	38702	158	TRUE	Prostate	NA	TRUE	FALSE
HMF	HMF003735A	none	0	0	1	0	HR_proficient	none	206	122	33	TRUE	Lung	NA	TRUE	TRUE
HMF	HMF002092A	none	0	0	1	0	HR_proficient	none	955	656	142	TRUE	Prostate	NA	TRUE	TRUE
HMF	HMF001249B	none	0	0	1	0	HR_proficient	none	1170	910	169	TRUE	Unknown	NA	FALSE	TRUE
HMF	HMF003009A	none	0	0	1	0	HR_proficient	none	111	30	4	TRUE	Head and neck	NA	TRUE	TRUE
HMF	HMF000551B	none	0	0	1	0	HR_proficient	none	1187	927	709	FALSE	Prostate	NA	TRUE	FALSE
HMF	HMF003540A	none	0	0	1	0	HR_proficient	none	440	325	129	TRUE	Head and neck	NA	TRUE	TRUE
HMF	HMF001078A	none	0	0	1	0	HR_proficient	none	2253	1875	1010	TRUE	Esophagus	NA	FALSE	TRUE
HMF	HMF000474A	none	0	0	1	0	HR_proficient	none	580	446	294	TRUE	Prostate	NA	TRUE	TRUE
HMF	HMF000312A	none	0	0	1	0	HR_proficient	none	1544	1188	404	TRUE	Prostate	NA	TRUE	TRUE
HMF	HMF000002A	none	0	0	1	0	HR_proficient	none	668	544	199	TRUE	Prostate	NA	TRUE	TRUE
HMF	HMF001158A	none	0	0	1	0	HR_proficient	none	666	520	22	TRUE	Head and neck	NA	TRUE	TRUE
HMF	HMF000748A	none	0.006	0.01	0.984	0.016	HR_proficient	none	533	244	135	TRUE	Head and neck	NA	FALSE	TRUE
HMF	HMF001603A	none	0	0	1	0	HR_proficient	none	2092	1684	53	TRUE	NET	NA	TRUE	TRUE
HMF	HMF000394A	none	0	0	1	0	cannot_be_determined	cannot_be_determined	22691	21822	10	TRUE	Urinary tract	NA	TRUE	FALSE
HMF	HMF001716A	none	0	0.006	0.994	0.006	HR_proficient	none	1620	1068	293	TRUE	Urinary tract	NA	FALSE	TRUE
HMF	HMF000917A	none	0	0	1	0	HR_proficient	none	418	265	370	TRUE	Urinary tract	NA	FALSE	TRUE
HMF	HMF001539A	none	0	0	1	0	HR_proficient	none	727	552	241	TRUE	Prostate	NA	FALSE	TRUE
HMF	HMF002207A	none	0	0	1	0	HR_proficient	none	1020	774	397	TRUE	Prostate	NA	FALSE	TRUE
HMF	HMF000075A	none	0	0	1	0	HR_proficient	none	1802	1501	133	TRUE	Colon/Rectum	NA	FALSE	TRUE
HMF	HMF001553A	none	0.002	0.006	0.992	0.008	HR_proficient	none	380	195	25	TRUE	Bone/Soft tissue	NA	TRUE	TRUE
HMF	HMF002072A	none	0	0	1	0	HR_proficient	none	893	729	96	TRUE	Biliary	NA	FALSE	TRUE
HMF	HMF003631A	none	0	0.006	0.994	0.006	HR_proficient	none	1568	1245	25	TRUE	Head and neck	NA	TRUE	TRUE
HMF	HMF000222A	BRCA2	0	0.992	0.008	0.992	HR_deficient	BRCA2_type	2400	875	808	TRUE	Prostate	NA	TRUE	TRUE
HMF	HMF003054A	none	0	0	1	0	HR_proficient	none	2525	2067	893	TRUE	Urinary tract	NA	TRUE	TRUE
HMF	HMF001728A	none	0.92	0.066	0.014	0.986	HR_deficient	BRCA1_type	1093	304	740	TRUE	Ovary	NA	FALSE	TRUE
HMF	HMF001789A	none	0.002	0.004	0.994	0.006	HR_proficient	none	1502	879	295	TRUE	Uterus	NA	TRUE	TRUE
HMF	HMF001867C	none	0	0.002	0.998	0.002	HR_proficient	none	688	528	317	FALSE	Prostate	NA	FALSE	FALSE
HMF	HMF001867B	none	0	0	1	0	HR_proficient	none	1075	675	314	TRUE	Prostate	NA	FALSE	TRUE
HMF	HMF001867A	none	0	0	1	0	HR_proficient	none	703	448	297	FALSE	Prostate	NA	FALSE	FALSE
HMF	HMF003716A	none	0	0	1	0	HR_proficient	none	199	124	79	TRUE	Head and neck	NA	TRUE	TRUE
HMF	HMF002810B	none	0	0	1	0	HR_proficient	none	3525	2482	360	TRUE	Colon/Rectum	NA	FALSE	TRUE
HMF	HMF001720A	none	0	0	1	0	HR_proficient	none	885	693	432	TRUE	Prostate	NA	FALSE	TRUE
HMF	HMF001636A	none	0	0	1	0	HR_proficient	none	668	513	103	FALSE	Prostate	NA	TRUE	FALSE
HMF	HMF001636B	none	0	0	1	0	HR_proficient	none	996	798	169	TRUE	Prostate	NA	TRUE	TRUE
HMF	HMF001773A	none	0	0	1	0	HR_proficient	none	2149	1544	375	TRUE	Colon/Rectum	NA	FALSE	TRUE
HMF	HMF002418A	none	0	0	1	0	HR_proficient	none	60	25	230	TRUE	Prostate	NA	TRUE	TRUE
HMF	HMF000702A	none	0	0	1	0	HR_proficient	none	153	94	138	TRUE	Prostate	NA	TRUE	TRUE
HMF	HMF000421A	none	0	0	1	0	HR_proficient	none	1950	1634	260	TRUE	Prostate	NA	TRUE	TRUE
HMF	HMF002498A	none	0	0	1	0	HR_proficient	none	500	336	266	TRUE	Prostate	NA	FALSE	TRUE
HMF	HMF001455A	none	0.006	0.004	0.99	0.01	HR_proficient	none	1354	1008	801	TRUE	Breast	NA	FALSE	TRUE
HMF	HMF002340A	none	0	0	1	0	HR_proficient	none	2113	1873	215	TRUE	Prostate	NA	TRUE	TRUE
HMF	HMF000351A	none	0	0	1	0	HR_proficient	none	1283	817	413	TRUE	Prostate	NA	FALSE	TRUE
HMF	HMF000832B	none	0	0	1	0	HR_proficient	none	660	397	298	FALSE	Prostate	NA	FALSE	FALSE
HMF	HMF000832C	none	0	0	1	0	HR_proficient	none	1134	584	296	FALSE	Prostate	NA	FALSE	FALSE
HMF	HMF000268A	none	0	0.002	0.998	0.002	HR_proficient	none	119	58	59	TRUE	Mesothelioma	NA	TRUE	TRUE
HMF	HMF003597A	none	0	0	1	0	HR_proficient	none	680	499	130	TRUE	Prostate	NA	FALSE	TRUE
HMF	HMF001239A	none	0	0	1	0	HR_proficient	none	335	263	161	TRUE	Prostate	NA	FALSE	TRUE
HMF	HMF000960A	none	0.004	0	0.996	0.004	HR_proficient	none	1602	1281	537	TRUE	Prostate	NA	FALSE	TRUE
HMF	HMF003434A	none	0	0	1	0	HR_proficient	none	1249	900	500	TRUE	Urinary tract	NA	TRUE	TRUE
HMF	HMF003751A	none	0.002	0	0.998	0.002	HR_proficient	none	1066	806	778	TRUE	Urinary tract	NA	TRUE	TRUE
HMF	HMF002018A	none	0	0	1	0	HR_proficient	none	431	323	117	TRUE	Bone/Soft tissue	NA	FALSE	TRUE
HMF	HMF002410A	none	0	0	1	0	HR_proficient	none	169	107	8	TRUE	Head and neck	NA	TRUE	TRUE
HMF	HMF001485A	BRCA1	0.988	0.006	0.006	0.994	HR_deficient	BRCA1_type	857	418	497	TRUE	Prostate	NA	TRUE	TRUE
HMF	HMF001378B	none	0	0	1	0	HR_proficient	none	1188	932	229	TRUE	Prostate	NA	FALSE	TRUE
HMF	HMF002465A	none	0	0	1	0	HR_proficient	none	779	561	258	TRUE	Urinary tract	NA	TRUE	TRUE
HMF	HMF000945A	none	0.002	0	0.998	0.002	HR_proficient	none	499	364	121	TRUE	Prostate	NA	TRUE	TRUE
HMF	HMF002299A	none	0.036	0.884	0.08	0.92	HR_deficient	BRCA2_type	1827	932	297	TRUE	Prostate	NA	FALSE	TRUE
HMF	HMF000790A	none	0	0	1	0	HR_proficient	none	748	602	126	FALSE	Prostate	NA	TRUE	FALSE
HMF	HMF000790B	none	0	0	1	0	HR_proficient	none	1231	836	131	TRUE	Prostate	NA	TRUE	TRUE
HMF	HMF000416A	none	0	0	1	0	HR_proficient	none	353	206	22	TRUE	Bone/Soft tissue	NA	TRUE	TRUE
HMF	HMF001101B	none	0	0	1	0	HR_proficient	none	656	453	70	TRUE	Uterus	NA	TRUE	TRUE
HMF	HMF003480A	none	0	0	1	0	HR_proficient	none	189	97	9	TRUE	Bone/Soft tissue	NA	TRUE	TRUE
HMF	HMF002155A	none	0	0	1	0	HR_proficient	none	1680	1450	28	TRUE	Prostate	NA	TRUE	TRUE
HMF	HMF001609A	none	0	0	1	0	HR_proficient	none	2783	2482	312	TRUE	Esophagus	NA	FALSE	TRUE
HMF	HMF000364A	none	0	0	1	0	HR_proficient	none	2981	2335	237	TRUE	Colon/Rectum	NA	TRUE	TRUE
HMF	HMF002127A	BRCA2	0.026	0.928	0.046	0.954	HR_deficient	BRCA2_type	2176	801	884	TRUE	Prostate	NA	TRUE	TRUE
HMF	HMF002592A	none	0	0	1	0	HR_proficient	none	757	500	352	TRUE	Uterus	NA	TRUE	TRUE
HMF	HMF001817A	none	0	0	1	0	HR_proficient	none	581	431	197	TRUE	Prostate	NA	TRUE	TRUE
HMF	HMF000472B	none	0	0	1	0	HR_proficient	none	714	354	120	TRUE	Head and neck	NA	TRUE	TRUE
HMF	HMF003731A	none	0	0	1	0	HR_proficient	none	495	286	334	TRUE	Urinary tract	NA	TRUE	TRUE
HMF	HMF000162B	none	0	0	1	0	HR_proficient	none	903	718	100	FALSE	Prostate	NA	TRUE	FALSE
HMF	HMF000162A	none	0	0	1	0	HR_proficient	none	1327	1059	81	TRUE	Prostate	NA	TRUE	TRUE
HMF	HMF001186A	none	0	0	1	0	cannot_be_determined	cannot_be_determined	26676	26081	149	TRUE	Prostate	NA	TRUE	FALSE
HMF	HMF000607A	none	0	0.002	0.998	0.002	HR_proficient	none	662	552	46	TRUE	Pancreas	NA	FALSE	TRUE
HMF	HMF003178A	none	0	0	1	0	HR_proficient	none	930	744	145	TRUE	Prostate	NA	TRUE	TRUE
HMF	HMF003161A	none	0	0	1	0	HR_proficient	none	591	484	628	TRUE	Prostate	NA	FALSE	TRUE
HMF	HMF002421A	none	0	0	1	0	HR_proficient	none	898	739	164	TRUE	Prostate	NA	FALSE	TRUE
HMF	HMF002637A	none	0	0.002	0.998	0.002	HR_proficient	none	67	37	74	TRUE	Prostate	NA	FALSE	TRUE
HMF	HMF003006A	none	0	0.002	0.998	0.002	HR_proficient	none	1050	704	288	TRUE	Prostate	NA	TRUE	TRUE
HMF	HMF001596B	none	0	0	1	0	cannot_be_determined	cannot_be_determined	62833	60996	140	TRUE	Prostate	NA	TRUE	FALSE
HMF	HMF000377A	none	0	0	1	0	HR_proficient	none	959	773	213	TRUE	Prostate	NA	TRUE	TRUE
HMF	HMF001572A	none	0	0	1	0	HR_proficient	none	953	776	240	TRUE	Prostate	NA	FALSE	TRUE
HMF	HMF000956A	none	0	0	1	0	HR_proficient	none	1139	849	295	TRUE	Prostate	NA	TRUE	TRUE
HMF	HMF000197A	none	0	0	1	0	HR_proficient	none	521	386	183	TRUE	Prostate	NA	FALSE	TRUE
HMF	HMF002771A	none	0.366	0.266	0.368	0.632	HR_deficient	BRCA1_type	1845	895	1438	TRUE	Prostate	NA	FALSE	TRUE
HMF	HMF000996A	none	0	0	1	0	HR_proficient	none	217	136	236	FALSE	Prostate	NA	TRUE	FALSE
HMF	HMF000996B	none	0	0	1	0	HR_proficient	none	1201	651	671	TRUE	Prostate	NA	TRUE	TRUE
HMF	HMF002536A	none	0	0	1	0	HR_proficient	none	684	553	141	TRUE	Prostate	NA	TRUE	TRUE
HMF	HMF003667A	none	0.148	0.508	0.344	0.656	HR_deficient	BRCA2_type	1125	684	255	TRUE	Urinary tract	NA	TRUE	TRUE
HMF	HMF000503A	none	0	0	1	0	HR_proficient	none	231	98	170	TRUE	Prostate	NA	TRUE	TRUE
HMF	HMF001071A	none	0	0	1	0	HR_proficient	none	873	717	89	TRUE	Prostate	NA	TRUE	TRUE
HMF	HMF003617A	none	0	0	1	0	HR_proficient	none	772	437	190	TRUE	Prostate	NA	FALSE	TRUE
HMF	HMF002211B	none	0.04	0	0.96	0.04	HR_proficient	none	1678	923	209	TRUE	Urinary tract	NA	FALSE	TRUE
HMF	HMF002211A	none	0.02	0.002	0.978	0.022	HR_proficient	none	2903	1265	258	FALSE	Urinary tract	NA	FALSE	FALSE
HMF	HMF003110A	none	0	0	1	0	HR_proficient	none	1348	1087	1210	TRUE	Urinary tract	NA	FALSE	TRUE
HMF	HMF001526A	none	0	0	1	0	HR_proficient	none	1077	904	111	TRUE	Prostate	NA	FALSE	TRUE
HMF	HMF002941A	none	0	0	1	0	HR_proficient	none	860	623	125	TRUE	Uterus	NA	TRUE	TRUE
HMF	HMF001348A	none	0	0	1	0	HR_proficient	none	223	145	273	TRUE	Urinary tract	NA	FALSE	TRUE
HMF	HMF001112A	none	0	0	1	0	HR_proficient	none	690	505	91	TRUE	Prostate	NA	FALSE	TRUE
HMF	HMF001687A	none	0	0	1	0	HR_proficient	none	859	666	272	TRUE	Urinary tract	NA	TRUE	TRUE
HMF	HMF000881C	none	0	0	1	0	cannot_be_determined	cannot_be_determined	45771	44371	189	TRUE	Prostate	NA	TRUE	FALSE
HMF	HMF003139A	none	0	0	1	0	HR_proficient	none	1298	1149	59	TRUE	Colon/Rectum	NA	TRUE	TRUE
HMF	HMF001160A	none	0.012	0.044	0.944	0.056	HR_proficient	none	796	498	93	TRUE	Breast	NA	FALSE	TRUE
HMF	HMF000895A	none	0	0	1	0	HR_proficient	none	364	185	19	TRUE	Kidney	NA	TRUE	TRUE
HMF	HMF001307B	none	0	0	1	0	HR_proficient	none	2047	1712	255	TRUE	Colon/Rectum	NA	TRUE	TRUE
HMF	HMF000764A	none	0.106	0.172	0.722	0.278	HR_proficient	none	662	352	143	TRUE	Urinary tract	NA	FALSE	TRUE
HMF	HMF002145A	none	0	0	1	0	HR_proficient	none	669	504	187	TRUE	Prostate	NA	TRUE	TRUE
HMF	HMF002145B	none	0	0	1	0	HR_proficient	none	874	363	134	FALSE	Prostate	NA	TRUE	FALSE
HMF	HMF001106A	none	0	0.002	0.998	0.002	HR_proficient	none	2058	1661	1076	TRUE	Prostate	NA	TRUE	TRUE
HMF	HMF000796A	none	0	0	1	0	HR_proficient	none	429	321	40	TRUE	Pancreas	NA	FALSE	TRUE
HMF	HMF003478A	none	0	0	1	0	HR_proficient	none	458	316	491	TRUE	Prostate	NA	TRUE	TRUE
HMF	HMF002309A	none	0	0	1	0	HR_proficient	none	2277	1851	199	TRUE	Colon/Rectum	NA	TRUE	TRUE
HMF	HMF003687A	none	0	0	1	0	HR_proficient	none	813	646	103	TRUE	Biliary	NA	TRUE	TRUE
HMF	HMF002553A	none	0	0	1	0	HR_proficient	none	1319	925	537	TRUE	Urinary tract	NA	TRUE	TRUE
HMF	HMF002439A	none	0	0	1	0	HR_proficient	none	660	512	188	TRUE	Ovary	NA	TRUE	TRUE
HMF	HMF000501C	none	0	0	1	0	cannot_be_determined	cannot_be_determined	67612	66424	114	FALSE	Prostate	NA	TRUE	FALSE
HMF	HMF003642A	none	0	0	1	0	HR_proficient	none	1714	1315	308	TRUE	Prostate	NA	FALSE	TRUE
HMF	HMF002732B	none	0	0	1	0	HR_proficient	none	597	399	519	TRUE	Urinary tract	NA	FALSE	TRUE
HMF	HMF002106A	none	0	0	1	0	HR_proficient	none	1345	1081	877	TRUE	Prostate	NA	TRUE	TRUE
HMF	HMF000677A	none	0	0	1	0	HR_proficient	none	1374	1029	337	TRUE	Prostate	NA	TRUE	TRUE
HMF	HMF003444A	none	0	0	1	0	HR_proficient	none	1630	1263	154	TRUE	Colon/Rectum	NA	FALSE	TRUE
HMF	HMF001072A	none	0.004	0	0.996	0.004	HR_proficient	none	270	88	165	TRUE	Urinary tract	NA	TRUE	TRUE
HMF	HMF003537A	none	0	0	1	0	HR_proficient	none	1495	1196	436	TRUE	Prostate	NA	FALSE	TRUE
HMF	HMF003268A	none	0	0	1	0	HR_proficient	none	3539	3065	355	TRUE	Prostate	NA	TRUE	TRUE
HMF	HMF003652A	none	0	0	1	0	HR_proficient	none	110	35	130	TRUE	Urinary tract	NA	TRUE	TRUE
HMF	HMF003275A	none	0.006	0.004	0.99	0.01	HR_proficient	none	2364	1397	264	TRUE	Urinary tract	NA	TRUE	TRUE
HMF	HMF003088A	none	0	0	1	0	HR_proficient	none	1497	1123	474	TRUE	Prostate	NA	TRUE	TRUE
HMF	HMF001891A	none	0	0	1	0	HR_proficient	none	277	132	230	TRUE	Prostate	NA	TRUE	TRUE
HMF	HMF000007A	none	0	0	1	0	HR_proficient	none	791	501	320	TRUE	Prostate	NA	TRUE	TRUE
HMF	HMF001243A	none	0	0	1	0	HR_proficient	none	1658	1283	363	TRUE	Ovary	NA	TRUE	TRUE
HMF	HMF003081A	BRCA2	0	1	0	1	HR_deficient	BRCA2_type	2322	992	679	TRUE	Prostate	NA	TRUE	TRUE
HMF	HMF003114A	none	0	0	1	0	HR_proficient	none	429	304	105	TRUE	Prostate	NA	TRUE	TRUE
HMF	HMF001220A	BRCA2	0.002	0.926	0.072	0.928	HR_deficient	BRCA2_type	3877	1581	1462	TRUE	Prostate	NA	TRUE	TRUE
HMF	HMF000671A	none	0	0	1	0	HR_proficient	none	1454	1006	846	TRUE	Urinary tract	NA	TRUE	TRUE
HMF	HMF003582A	none	0	0	1	0	HR_proficient	none	967	689	193	TRUE	Prostate	NA	TRUE	TRUE
HMF	HMF002582A	none	0	0	1	0	HR_proficient	none	300	132	297	TRUE	Ovary	NA	FALSE	TRUE
HMF	HMF002390A	none	0	0	1	0	HR_proficient	none	1110	817	400	TRUE	Prostate	NA	TRUE	TRUE
HMF	HMF002605A	none	0	0	1	0	HR_proficient	none	613	345	26	TRUE	Head and neck	NA	TRUE	TRUE
HMF	HMF003115A	none	0	0	1	0	HR_proficient	none	385	187	78	TRUE	Colon/Rectum	NA	TRUE	TRUE
HMF	HMF003707A	none	0	0	1	0	HR_proficient	none	980	744	135	TRUE	Prostate	NA	TRUE	TRUE
HMF	HMF000825A	none	0	0	1	0	HR_proficient	none	862	426	84	TRUE	Head and neck	NA	TRUE	TRUE
HMF	HMF000363A	none	0	0	1	0	HR_proficient	none	750	600	172	TRUE	Pancreas	NA	TRUE	TRUE
HMF	HMF002660A	none	0	0.002	0.998	0.002	HR_proficient	none	1648	1192	109	TRUE	Colon/Rectum	NA	TRUE	TRUE
HMF	HMF002189A	none	0	0	1	0	HR_proficient	none	672	488	242	TRUE	Prostate	NA	TRUE	TRUE
HMF	HMF002802A	none	0	0	1	0	HR_proficient	none	545	372	213	TRUE	Prostate	NA	FALSE	TRUE
HMF	HMF003152A	none	0	0	1	0	HR_proficient	none	931	720	230	TRUE	Prostate	NA	FALSE	TRUE
HMF	HMF002564A	none	0	0	1	0	HR_proficient	none	1116	838	139	TRUE	Prostate	NA	FALSE	TRUE
HMF	HMF003655A	none	0	0	1	0	HR_proficient	none	1982	1601	1154	TRUE	Urinary tract	NA	TRUE	TRUE
HMF	HMF003565A	none	0	0	1	0	HR_proficient	none	2418	2072	123	TRUE	Colon/Rectum	NA	TRUE	TRUE
HMF	HMF002279A	none	0	0	1	0	HR_proficient	none	872	637	281	TRUE	Prostate	NA	FALSE	TRUE
HMF	HMF000109A	none	0	0	1	0	HR_proficient	none	763	450	30	TRUE	Skin	NA	TRUE	TRUE
HMF	HMF002206A	none	0	0	1	0	HR_proficient	none	1414	936	184	TRUE	Urinary tract	NA	TRUE	TRUE
HMF	HMF000803A	none	0	0	1	0	HR_proficient	none	853	639	328	TRUE	Prostate	NA	FALSE	TRUE
HMF	HMF000894A	none	0	0	1	0	HR_proficient	none	287	127	12	TRUE	Bone/Soft tissue	NA	FALSE	TRUE
HMF	HMF002083A	none	0.002	0	0.998	0.002	HR_proficient	none	1168	545	127	TRUE	Bone/Soft tissue	NA	FALSE	TRUE
HMF	HMF003244A	none	0	0	1	0	HR_proficient	none	1015	814	784	TRUE	Prostate	NA	FALSE	TRUE
HMF	HMF003551A	none	0	0	1	0	HR_proficient	none	599	417	390	TRUE	Prostate	NA	TRUE	TRUE
HMF	HMF000652A	none	0	0	1	0	HR_proficient	none	673	456	140	TRUE	Prostate	NA	TRUE	TRUE
HMF	HMF001985A	none	0.024	0.796	0.18	0.82	HR_deficient	BRCA2_type	1209	601	439	TRUE	Prostate	NA	FALSE	TRUE
HMF	HMF003120A	none	0	0	1	0	HR_proficient	none	800	594	1	TRUE	Bone/Soft tissue	NA	TRUE	TRUE
HMF	HMF001123A	none	0.004	0.006	0.99	0.01	HR_proficient	none	655	424	102	TRUE	Vulva	NA	FALSE	TRUE
HMF	HMF003515A	none	0	0.002	0.998	0.002	HR_proficient	none	3516	2798	150	TRUE	Colon/Rectum	NA	FALSE	TRUE
HMF	HMF000115A	none	0	0	1	0	HR_proficient	none	767	493	178	TRUE	Prostate	NA	FALSE	TRUE
HMF	HMF001758A	none	0	0	1	0	HR_proficient	none	1391	1115	252	TRUE	Prostate	NA	FALSE	TRUE
HMF	HMF000490A	none	0.006	0.002	0.992	0.008	HR_proficient	none	1011	700	401	TRUE	Head and neck	NA	FALSE	TRUE
HMF	HMF001839A	none	0	0	1	0	HR_proficient	none	3081	2421	504	TRUE	Prostate	NA	TRUE	TRUE
HMF	HMF000121A	none	0	0	1	0	HR_proficient	none	1451	1107	263	TRUE	Prostate	NA	FALSE	TRUE
HMF	HMF000822A	none	0	0	1	0	HR_proficient	none	1031	813	204	TRUE	Prostate	NA	TRUE	TRUE
HMF	HMF000705A	none	0	0	1	0	HR_proficient	none	841	654	300	TRUE	Prostate	NA	FALSE	TRUE
HMF	HMF000201A	none	0.002	0.002	0.996	0.004	HR_proficient	none	278	189	6	TRUE	Ovary	NA	TRUE	TRUE
HMF	HMF002594A	none	0.004	0.006	0.99	0.01	HR_proficient	none	3037	1956	403	TRUE	Urinary tract	NA	TRUE	TRUE
HMF	HMF002694A	none	0	0.004	0.996	0.004	HR_proficient	none	2867	2220	231	TRUE	Colon/Rectum	NA	FALSE	TRUE
HMF	HMF001058A	none	0	0	1	0	HR_proficient	none	1204	738	177	TRUE	Prostate	NA	FALSE	TRUE
HMF	HMF002214A	none	0.002	0	0.998	0.002	HR_proficient	none	796	591	49	TRUE	Unknown	NA	FALSE	TRUE
HMF	HMF001175A	none	0.014	0.004	0.982	0.018	HR_proficient	none	2034	1294	362	TRUE	Lung	NA	FALSE	TRUE
HMF	HMF002230A	none	0	0	1	0	HR_proficient	none	249	159	16	TRUE	Bone/Soft tissue	NA	TRUE	TRUE
HMF	HMF002177A	none	0	0	1	0	HR_proficient	none	689	482	96	TRUE	Prostate	NA	FALSE	TRUE
HMF	HMF000473A	none	0	0	1	0	HR_proficient	none	2227	1890	239	TRUE	Stomach	NA	TRUE	TRUE
HMF	HMF002674A	none	0	0	1	0	HR_proficient	none	608	415	140	TRUE	Prostate	NA	FALSE	TRUE
HMF	HMF003179A	none	0	0	1	0	HR_proficient	none	549	358	346	TRUE	Bone/Soft tissue	NA	FALSE	TRUE
HMF	HMF002313A	none	0	0	1	0	HR_proficient	none	968	668	147	TRUE	Prostate	NA	TRUE	TRUE
HMF	HMF003299A	none	0	0	1	0	HR_proficient	none	717	519	325	TRUE	Prostate	NA	TRUE	TRUE
HMF	HMF001668B	none	0.002	0	0.998	0.002	HR_proficient	none	695	442	114	TRUE	Urinary tract	NA	TRUE	TRUE
HMF	HMF001098A	none	0	0	1	0	HR_proficient	none	831	616	235	TRUE	Prostate	NA	TRUE	TRUE
HMF	HMF000762A	none	0	0	1	0	HR_proficient	none	968	811	107	TRUE	NET	NA	FALSE	TRUE
HMF	HMF001399A	none	0	0	1	0	HR_proficient	none	1948	1572	228	TRUE	Urinary tract	NA	TRUE	TRUE
HMF	HMF000174A	none	0	0	1	0	HR_proficient	none	878	647	419	TRUE	Prostate	NA	TRUE	TRUE
HMF	HMF003732A	none	0.038	0.734	0.228	0.772	HR_deficient	BRCA2_type	2350	1095	586	TRUE	Prostate	NA	TRUE	TRUE
HMF	HMF002007A	none	0	0	1	0	HR_proficient	none	1091	830	217	TRUE	Biliary	NA	FALSE	TRUE
HMF	HMF001627A	none	0	0	1	0	HR_proficient	none	1287	1030	375	TRUE	Prostate	NA	TRUE	TRUE
HMF	HMF000902B	none	0	0.002	0.998	0.002	HR_proficient	none	1327	853	238	TRUE	Prostate	NA	TRUE	TRUE
HMF	HMF000902A	none	0.002	0.002	0.996	0.004	HR_proficient	none	1323	899	281	FALSE	Prostate	NA	TRUE	FALSE
HMF	HMF001470A	none	0	0	1	0	HR_proficient	none	378	195	78	TRUE	Mesothelioma	NA	TRUE	TRUE
HMF	HMF000687A	none	0	0	1	0	HR_proficient	none	2647	1928	121	TRUE	Unknown	NA	FALSE	TRUE
HMF	HMF003488A	none	0.016	0.038	0.946	0.054	HR_proficient	none	790	330	96	TRUE	Nervous system	NA	FALSE	TRUE
HMF	HMF002476A	none	0	0	1	0	HR_proficient	none	1046	824	154	TRUE	Prostate	NA	TRUE	TRUE
HMF	HMF001402A	none	0	0	1	0	HR_proficient	none	326	191	46	TRUE	Bone/Soft tissue	NA	TRUE	TRUE
HMF	HMF001899A	none	0	0	1	0	HR_proficient	none	904	698	140	TRUE	Prostate	NA	TRUE	TRUE
HMF	HMF002176A	none	0	0	1	0	HR_proficient	none	473	328	102	TRUE	Bone/Soft tissue	NA	FALSE	TRUE
HMF	HMF000430A	none	0	0	1	0	HR_proficient	none	1031	820	354	TRUE	Prostate	NA	TRUE	TRUE
HMF	HMF001929A	none	0	0	1	0	HR_proficient	none	454	241	86	TRUE	Bone/Soft tissue	NA	TRUE	TRUE
HMF	HMF003290A	none	0.004	0.022	0.974	0.026	HR_proficient	none	2625	1867	195	TRUE	Lung	NA	FALSE	TRUE
HMF	HMF003428A	none	0	0	1	0	HR_proficient	none	239	115	32	TRUE	Lung	NA	TRUE	TRUE
HMF	HMF000661A	none	0	0	1	0	HR_proficient	none	336	182	28	TRUE	Bone/Soft tissue	NA	TRUE	TRUE
HMF	HMF003694A	none	0	0	1	0	HR_proficient	none	400	239	139	TRUE	Head and neck	NA	FALSE	TRUE
HMF	HMF001673A	none	0	0	1	0	HR_proficient	none	219	129	2	TRUE	Ovary	NA	TRUE	TRUE
HMF	HMF002812A	none	0	0	1	0	HR_proficient	none	1069	932	53	TRUE	Urinary tract	NA	FALSE	TRUE
HMF	HMF002115A	none	0.314	0.316	0.37	0.63	HR_deficient	BRCA2_type	730	220	104	TRUE	Urinary tract	NA	TRUE	TRUE
HMF	HMF001897A	none	0	0	1	0	HR_proficient	none	764	605	408	TRUE	Prostate	NA	FALSE	TRUE
HMF	HMF001054A	none	0.212	0.59	0.198	0.802	HR_deficient	BRCA2_type	4555	1335	360	TRUE	Urinary tract	NA	TRUE	TRUE
HMF	HMF002649A	BRCA2	0.066	0.856	0.078	0.922	HR_deficient	BRCA2_type	899	409	261	TRUE	Adrenal	NA	TRUE	TRUE
HMF	HMF002217A	none	0	0	1	0	HR_proficient	none	2194	1420	552	TRUE	Prostate	NA	TRUE	TRUE
HMF	HMF002930A	none	0	0	1	0	HR_proficient	none	759	615	144	TRUE	Prostate	NA	TRUE	TRUE
HMF	HMF001322A	none	0	0.002	0.998	0.002	HR_proficient	none	1079	631	31	TRUE	Nervous system	NA	TRUE	TRUE
HMF	HMF000993A	none	0	0	1	0	HR_proficient	none	1043	772	100	TRUE	Esophagus	NA	TRUE	TRUE
HMF	HMF000371A	none	0	0	1	0	HR_proficient	none	395	220	152	TRUE	Breast	NA	TRUE	TRUE
HMF	HMF000391B	none	0	0	1	0	HR_proficient	none	734	486	286	FALSE	Prostate	NA	FALSE	FALSE
HMF	HMF003380A	none	0	0.002	0.998	0.002	HR_proficient	none	1203	758	119	TRUE	Vulva	NA	TRUE	TRUE
HMF	HMF001229A	none	0	0.002	0.998	0.002	HR_proficient	none	770	404	130	TRUE	Ovary	NA	FALSE	TRUE
HMF	HMF003004A	none	0.002	0	0.998	0.002	HR_proficient	none	921	579	60	TRUE	Ovary	NA	TRUE	TRUE
HMF	HMF000975A	none	0	0	1	0	HR_proficient	none	959	750	114	TRUE	Prostate	NA	FALSE	TRUE
HMF	HMF002438A	none	0	0	1	0	HR_proficient	none	342	213	97	TRUE	Nervous system	NA	TRUE	TRUE
HMF	HMF002680A	none	0	0.002	0.998	0.002	HR_proficient	none	527	346	228	TRUE	Breast	NA	FALSE	TRUE
HMF	HMF001593A	none	0	0	1	0	HR_proficient	none	639	462	56	TRUE	Nervous system	NA	TRUE	TRUE
HMF	HMF001939A	none	0	0	1	0	HR_proficient	none	207	105	46	TRUE	Thyroid	NA	TRUE	TRUE
HMF	HMF001291A	none	0.004	0.012	0.984	0.016	HR_proficient	none	2424	1375	361	TRUE	Bone/Soft tissue	NA	TRUE	TRUE
HMF	HMF000892A	none	0.012	0.004	0.984	0.016	HR_proficient	none	491	277	212	TRUE	Ovary	NA	FALSE	TRUE
HMF	HMF002580A	none	0	0	1	0	HR_proficient	none	1802	1266	315	TRUE	Prostate	NA	TRUE	TRUE
HMF	HMF002625A	BRCA1	0.982	0.01	0.008	0.992	HR_deficient	BRCA1_type	1190	337	928	TRUE	Breast	NA	TRUE	TRUE
HMF	HMF001137A	BRCA2	0.004	0.994	0.002	0.998	HR_deficient	BRCA2_type	1099	501	347	TRUE	Prostate	NA	TRUE	TRUE
HMF	HMF002925A	none	0	0	1	0	HR_proficient	none	976	633	165	TRUE	Prostate	NA	TRUE	TRUE
HMF	HMF003711A	BRCA1	0.968	0.012	0.02	0.98	HR_deficient	BRCA1_type	1139	506	453	TRUE	Head and neck	NA	TRUE	TRUE
HMF	HMF003103A	none	0	0	1	0	HR_proficient	none	1111	944	54	TRUE	Prostate	NA	TRUE	TRUE
HMF	HMF000099A	none	0	0	1	0	HR_proficient	none	290	179	13	TRUE	Bone/Soft tissue	NA	TRUE	TRUE
HMF	HMF001712A	none	0.004	0.022	0.974	0.026	HR_proficient	none	262	129	18	TRUE	Bone/Soft tissue	NA	TRUE	TRUE
HMF	HMF002235A	none	0	0	1	0	HR_proficient	none	638	470	198	TRUE	Prostate	NA	TRUE	TRUE
HMF	HMF002067A	none	0	0	1	0	HR_proficient	none	1885	1625	201	TRUE	Prostate	NA	FALSE	TRUE
HMF	HMF000429A	none	0.018	0.924	0.058	0.942	HR_deficient	BRCA2_type	1283	542	445	FALSE	Prostate	NA	FALSE	FALSE
HMF	HMF002452A	none	0	0	1	0	HR_proficient	none	422	196	737	TRUE	Bone/Soft tissue	NA	TRUE	TRUE
HMF	HMF002396A	none	0	0	1	0	HR_proficient	none	275	143	38	TRUE	Mesothelioma	NA	FALSE	TRUE
HMF	HMF001194A	none	0	0	1	0	HR_proficient	none	1850	1126	162	TRUE	Nervous system	NA	TRUE	TRUE
HMF	HMF002156A	none	0	0	1	0	HR_proficient	none	1673	1152	410	TRUE	Prostate	NA	FALSE	TRUE
HMF	HMF001241A	none	0	0	1	0	HR_proficient	none	850	627	256	TRUE	Prostate	NA	TRUE	TRUE
HMF	HMF003132A	none	0	0.002	0.998	0.002	HR_proficient	none	3563	2497	521	TRUE	Lung	NA	FALSE	TRUE
HMF	HMF001168B	none	0	0	1	0	HR_proficient	none	312	187	49	TRUE	Uterus	NA	FALSE	TRUE
HMF	HMF003541A	none	0	0	1	0	HR_proficient	none	1071	822	104	TRUE	Prostate	NA	FALSE	TRUE
HMF	HMF000039A	none	0	0	1	0	HR_proficient	none	836	593	79	TRUE	Head and neck	NA	TRUE	TRUE
HMF	HMF000823A	none	0	0.002	0.998	0.002	HR_proficient	none	2061	1362	180	TRUE	Head and neck	NA	TRUE	TRUE
HMF	HMF001691A	none	0	0.004	0.996	0.004	HR_proficient	none	1231	732	424	TRUE	Prostate	NA	FALSE	TRUE
HMF	HMF000918A	none	0	0	1	0	HR_proficient	none	1074	848	163	TRUE	Prostate	NA	TRUE	TRUE
HMF	HMF000740A	none	0	0	1	0	HR_proficient	none	999	767	166	TRUE	Prostate	NA	TRUE	TRUE
HMF	HMF000017A	none	0.004	0	0.996	0.004	HR_proficient	none	2570	1209	459	TRUE	Prostate	NA	TRUE	TRUE
HMF	HMF002940A	none	0	0	1	0	HR_proficient	none	3133	2333	309	TRUE	Lung	NA	FALSE	TRUE
HMF	HMF001980A	none	0	0	1	0	HR_proficient	none	2690	2113	163	TRUE	Skin	NA	FALSE	TRUE
HMF	HMF003036A	none	0	0	1	0	HR_proficient	none	790	555	597	TRUE	Prostate	NA	TRUE	TRUE
HMF	HMF002610A	none	0	0	1	0	HR_proficient	none	812	586	151	TRUE	Lung	NA	FALSE	TRUE
HMF	HMF002717A	none	0.002	0	0.998	0.002	HR_proficient	none	330	183	30	TRUE	Ovary	NA	FALSE	TRUE
HMF	HMF002198A	none	0	0	1	0	HR_proficient	none	1525	1284	268	TRUE	Prostate	NA	FALSE	TRUE
HMF	HMF000446A	none	0	0	1	0	HR_proficient	none	892	624	218	TRUE	Lung	NA	TRUE	TRUE
HMF	HMF002326A	none	0	0	1	0	HR_proficient	none	772	563	315	TRUE	Unknown	NA	FALSE	TRUE
HMF	HMF002262A	BRCA2	0.002	0.978	0.02	0.98	HR_deficient	BRCA2_type	1533	728	283	TRUE	Prostate	NA	TRUE	TRUE
HMF	HMF000978A	none	0	0	1	0	HR_proficient	none	118	55	44	TRUE	Mesothelioma	NA	TRUE	TRUE
HMF	HMF003126A	none	0	0	1	0	HR_proficient	none	832	513	59	TRUE	Lung	NA	TRUE	TRUE
HMF	HMF003489A	none	0	0	1	0	HR_proficient	none	4153	3440	261	TRUE	Unknown	NA	FALSE	TRUE
HMF	HMF001744A	none	0	0.002	0.998	0.002	HR_proficient	none	747	430	55	TRUE	Unknown	NA	TRUE	TRUE
HMF	HMF003789A	none	0	0	1	0	HR_proficient	none	763	623	150	TRUE	Prostate	NA	TRUE	TRUE
HMF	HMF000678A	none	0.008	0.004	0.988	0.012	HR_proficient	none	2645	1628	499	TRUE	Urinary tract	NA	TRUE	TRUE
HMF	HMF000986A	none	0	0	1	0	HR_proficient	none	729	512	202	TRUE	Prostate	NA	TRUE	TRUE
HMF	HMF001304A	none	0	0	1	0	HR_proficient	none	668	498	146	TRUE	Prostate	NA	TRUE	TRUE
HMF	HMF000123A	none	0.002	0	0.998	0.002	HR_proficient	none	444	303	197	TRUE	Ovary	NA	FALSE	TRUE
HMF	HMF004351A	BRCA2	0.018	0.962	0.02	0.98	HR_deficient	BRCA2_type	670	299	194	TRUE	Prostate	NA	TRUE	TRUE
HMF	HMF003416A	none	0.004	0.006	0.99	0.01	HR_proficient	none	2565	1932	311	TRUE	Skin	NA	FALSE	TRUE
HMF	HMF003850A	none	0	0	1	0	HR_proficient	none	772	647	303	TRUE	Breast	NA	FALSE	TRUE
HMF	HMF003826A	none	0	0	1	0	HR_proficient	none	2065	1838	142	TRUE	Prostate	NA	FALSE	TRUE
[truncated: 6,293 more rows]

## Sheet: CHORD-signature
group	sample	response	p_BRCA1	p_BRCA2	p_none	p_hrd	hr_status	hrd_type	indel_load	indel_rep_load	sv_load	is_max_purity_biopsy	cancer_type	used_for_perf_eval	in_training_set
HMF	HMF002684A	none	0	0.002	0.998	0.002	HR_proficient	none	150	84	23	TRUE	Bone/Soft tissue	NA	TRUE
HMF	HMF000990A	none	0.004	0.014	0.982	0.018	HR_proficient	none	350	261	27	TRUE	Unknown	NA	TRUE
HMF	HMF002764A	none	0.2	0.35	0.45	0.55	HR_deficient	BRCA2_type	1231	626	579	TRUE	Breast	NA	FALSE
HMF	HMF003578A	none	0.004	0.014	0.982	0.018	HR_proficient	none	113	58	4	TRUE	NET	NA	TRUE
HMF	HMF003787A	none	0	0	1	0	HR_proficient	none	1041	754	149	TRUE	Lung	NA	FALSE
HMF	HMF001423C	none	0.788	0.196	0.016	0.984	HR_deficient	BRCA1_type	1871	705	1134	FALSE	Breast	NA	FALSE
HMF	HMF001423B	none	0.736	0.224	0.04	0.96	HR_deficient	BRCA1_type	2375	912	1316	TRUE	Breast	NA	FALSE
HMF	HMF000332A	none	0.062	0.15	0.788	0.212	HR_proficient	none	1670	1024	1027	TRUE	Prostate	NA	FALSE
HMF	HMF003145A	none	0	0.002	0.998	0.002	HR_proficient	none	150	89	3	TRUE	NET	NA	FALSE
HMF	HMF001237A	none	0	0	1	0	HR_proficient	none	51	16	11	TRUE	NET	NA	TRUE
HMF	HMF002377A	none	0.002	0.006	0.992	0.008	HR_proficient	none	1039	587	616	TRUE	Bone/Soft tissue	NA	TRUE
HMF	HMF000256A	none	0.046	0.1	0.854	0.146	HR_proficient	none	261	125	146	TRUE	Bone/Soft tissue	NA	FALSE
HMF	HMF001013A	none	0	0.002	0.998	0.002	HR_proficient	none	649	351	73	TRUE	Skin	NA	TRUE
HMF	HMF002729A	none	0.09	0.056	0.854	0.146	HR_proficient	none	1166	777	467	TRUE	Liver	NA	FALSE
HMF	HMF002238A	none	0	0	1	0	HR_proficient	none	6127	4672	202	TRUE	Lung	NA	FALSE
HMF	HMF002891A	none	0	0.002	0.998	0.002	HR_proficient	none	99	49	13	TRUE	NET	NA	TRUE
HMF	HMF000963B	none	0	0.008	0.992	0.008	HR_proficient	none	654	499	154	FALSE	Biliary	NA	FALSE
HMF	HMF001842A	none	0.134	0.01	0.856	0.144	HR_proficient	none	98	34	4	TRUE	NET	NA	TRUE
HMF	HMF000459B	none	0.002	0	0.998	0.002	HR_proficient	none	51	26	22	FALSE	Breast	NA	FALSE
HMF	HMF000459A	none	0	0	1	0	HR_proficient	none	176	114	42	TRUE	Breast	NA	FALSE
HMF	HMF002455A	none	0	0	1	0	HR_proficient	none	151	65	9	TRUE	NET	NA	TRUE
HMF	HMF000662A	none	0.002	0.008	0.99	0.01	HR_proficient	none	692	489	1943	TRUE	Bone/Soft tissue	NA	TRUE
HMF	HMF001024A	none	0	0	1	0	HR_proficient	none	973	792	602	TRUE	Prostate	NA	TRUE
HMF	HMF001829A	none	0.038	0.004	0.958	0.042	HR_proficient	none	278	118	8	TRUE	Bone/Soft tissue	NA	TRUE
HMF	HMF000299B	none	0	0	1	0	HR_proficient	none	1329	860	78	TRUE	Skin	NA	FALSE
HMF	HMF000299A	none	0	0	1	0	HR_proficient	none	1163	784	170	FALSE	Skin	NA	FALSE
HMF	HMF003719A	none	0	0.004	0.996	0.004	HR_proficient	none	71	30	66	TRUE	Bone/Soft tissue	NA	TRUE
HMF	HMF003230A	none	0	0	1	0	HR_proficient	none	626	404	155	TRUE	Colon/Rectum	NA	TRUE
HMF	HMF002027A	none	0	0.002	0.998	0.002	HR_proficient	none	2881	2548	249	TRUE	Colon/Rectum	NA	FALSE
HMF	HMF002185A	none	0.004	0.01	0.986	0.014	HR_proficient	none	733	325	77	TRUE	Bone/Soft tissue	NA	TRUE
HMF	HMF001885A	BRCA2	0.046	0.912	0.042	0.958	HR_deficient	BRCA2_type	1277	591	293	TRUE	Prostate	NA	TRUE
HMF	HMF003422A	none	0	0	1	0	HR_proficient	none	351	207	184	TRUE	Breast	NA	FALSE
HMF	HMF001977A	none	0.002	0	0.998	0.002	HR_proficient	none	155	70	16	FALSE	Skin	NA	TRUE
HMF	HMF001977B	none	0.026	0.088	0.886	0.114	HR_proficient	none	180	82	29	TRUE	Skin	NA	TRUE
HMF	HMF000301B	none	0	0.002	0.998	0.002	HR_proficient	none	241	92	569	FALSE	Bone/Soft tissue	NA	TRUE
HMF	HMF000301A	none	0	0	1	0	HR_proficient	none	250	131	510	TRUE	Bone/Soft tissue	NA	TRUE
HMF	HMF003439A	none	0	0	1	0	HR_proficient	none	3220	2407	177	TRUE	Lung	NA	FALSE
HMF	HMF003068A	none	0	0.006	0.994	0.006	HR_proficient	none	412	246	191	FALSE	Bone/Soft tissue	NA	FALSE
HMF	HMF003068B	none	0	0.002	0.998	0.002	HR_proficient	none	397	241	169	TRUE	Bone/Soft tissue	NA	FALSE
HMF	HMF000059A	none	0	0	1	0	HR_proficient	none	1550	1082	223	TRUE	Lung	NA	FALSE
HMF	HMF001001A	none	0.004	0.012	0.984	0.016	HR_proficient	none	404	223	184	TRUE	Urinary tract	NA	TRUE
HMF	HMF001965A	none	0	0	1	0	HR_proficient	none	2550	1882	219	TRUE	Colon/Rectum	NA	TRUE
HMF	HMF001250A	none	0	0	1	0	HR_proficient	none	1203	792	431	TRUE	Prostate	NA	TRUE
HMF	HMF001916C	BRCA2	0.022	0.966	0.012	0.988	HR_deficient	BRCA2_type	2008	717	875	FALSE	Breast	NA	TRUE
HMF	HMF001916B	none	0.052	0.934	0.014	0.986	HR_deficient	BRCA2_type	2634	781	855	TRUE	Breast	NA	FALSE
HMF	HMF002324A	BRCA2	0.004	0.986	0.01	0.99	HR_deficient	BRCA2_type	1965	824	559	TRUE	Breast	NA	TRUE
HMF	HMF002210A	none	0.016	0.03	0.954	0.046	HR_proficient	none	692	406	126	TRUE	Bone/Soft tissue	NA	FALSE
HMF	HMF003684A	none	0	0	1	0	HR_proficient	none	731	560	243	TRUE	Breast	NA	TRUE
HMF	HMF000359A	none	0	0	1	0	HR_proficient	none	316	201	47	TRUE	Bone/Soft tissue	NA	TRUE
HMF	HMF001401A	none	0	0.002	0.998	0.002	HR_proficient	none	181	118	328	TRUE	Breast	NA	TRUE
HMF	HMF001390A	none	0	0	1	0	HR_proficient	none	874	584	309	TRUE	Breast	NA	FALSE
HMF	HMF000880A	none	0	0	1	0	HR_proficient	none	681	360	75	TRUE	Skin	NA	TRUE
HMF	HMF003561A	none	0.006	0.004	0.99	0.01	HR_proficient	none	185	104	2	TRUE	NET	NA	TRUE
HMF	HMF000639A	none	0	0	1	0	HR_proficient	none	423	278	303	TRUE	Skin	NA	TRUE
HMF	HMF002774A	none	0.002	0	0.998	0.002	HR_proficient	none	427	262	91	TRUE	Skin	NA	TRUE
HMF	HMF001635B	none	0	0	1	0	cannot_be_determined	cannot_be_determined	111463	109556	192	TRUE	Unknown	NA	TRUE
HMF	HMF000081A	BRCA1	0.97	0.006	0.024	0.976	HR_deficient	BRCA1_type	297	141	224	TRUE	Ovary	NA	TRUE
HMF	HMF002735A	none	0.038	0.018	0.944	0.056	HR_proficient	none	907	403	307	TRUE	Breast	NA	FALSE
HMF	HMF000854A	none	0	0	1	0	HR_proficient	none	2631	1870	355	FALSE	Lung	NA	FALSE
HMF	HMF000854B	none	0	0	1	0	HR_proficient	none	3905	2827	335	TRUE	Lung	NA	FALSE
HMF	HMF003769A	none	0	0	1	0	HR_proficient	none	1454	1186	282	TRUE	Lung	NA	FALSE
HMF	HMF003554A	none	0	0	1	0	HR_proficient	none	1105	933	116	TRUE	Lung	NA	TRUE
HMF	HMF000066A	none	0	0	1	0	HR_proficient	none	3767	2905	132	TRUE	Lung	NA	FALSE
HMF	HMF003482A	none	0.002	0.006	0.992	0.008	HR_proficient	none	188	117	10	TRUE	NET	NA	TRUE
HMF	HMF003138A	none	0	0.002	0.998	0.002	HR_proficient	none	948	687	27	TRUE	Lung	NA	TRUE
HMF	HMF002394A	none	0	0	1	0	HR_proficient	none	411	221	150	TRUE	Kidney	NA	TRUE
HMF	HMF000987A	none	0.012	0	0.988	0.012	HR_proficient	none	915	548	312	TRUE	Breast	NA	FALSE
HMF	HMF003041A	none	0.002	0	0.998	0.002	HR_proficient	none	220	124	51	TRUE	NET	NA	TRUE
HMF	HMF003586A	none	0	0	1	0	HR_proficient	none	1164	792	623	TRUE	Breast	NA	FALSE
HMF	HMF003112A	none	0	0	1	0	HR_proficient	none	570	350	37	TRUE	Skin	NA	TRUE
HMF	HMF000957A	none	0	0	1	0	HR_proficient	none	1649	1362	209	TRUE	Colon/Rectum	NA	FALSE
HMF	HMF002994A	none	0	0.002	0.998	0.002	HR_proficient	none	1299	1132	72	TRUE	Colon/Rectum	NA	FALSE
HMF	HMF002776A	none	0	0.002	0.998	0.002	HR_proficient	none	4213	3523	262	TRUE	Colon/Rectum	NA	FALSE
HMF	HMF002816A	none	0	0	1	0	HR_proficient	none	750	584	429	TRUE	Lung	NA	FALSE
HMF	HMF001288B	none	0	0	1	0	HR_proficient	none	608	496	34	TRUE	Lung	NA	TRUE
HMF	HMF001288A	none	0	0.002	0.998	0.002	HR_proficient	none	540	414	57	FALSE	Lung	NA	TRUE
HMF	HMF001566A	none	0	0	1	0	HR_proficient	none	513	315	255	TRUE	Lung	NA	FALSE
HMF	HMF001681A	none	0	0	1	0	HR_proficient	none	75	30	54	TRUE	Breast	NA	TRUE
HMF	HMF002800A	none	0	0	1	0	HR_proficient	none	2322	1664	249	TRUE	Colon/Rectum	NA	FALSE
HMF	HMF003080A	none	0.006	0.006	0.988	0.012	HR_proficient	none	1608	1049	213	TRUE	Lung	NA	FALSE
HMF	HMF002273A	none	0	0	1	0	HR_proficient	none	1507	992	231	TRUE	Colon/Rectum	NA	TRUE
HMF	HMF001185A	none	0	0.004	0.996	0.004	HR_proficient	none	286	180	14	TRUE	NET	NA	FALSE
HMF	HMF000882A	none	0	0	1	0	HR_proficient	none	2684	2097	92	TRUE	Colon/Rectum	NA	FALSE
HMF	HMF001938A	none	0.008	0.046	0.946	0.054	HR_proficient	none	798	571	159	TRUE	Prostate	NA	TRUE
HMF	HMF002910A	none	0	0	1	0	HR_proficient	none	206	112	36	TRUE	Biliary	NA	TRUE
HMF	HMF002740A	none	0	0	1	0	HR_proficient	none	507	343	73	TRUE	Skin	NA	TRUE
HMF	HMF002742A	none	0	0.034	0.966	0.034	HR_proficient	none	470	283	16	TRUE	Bone/Soft tissue	NA	FALSE
HMF	HMF002411A	none	0.006	0.012	0.982	0.018	HR_proficient	none	96	42	119	TRUE	Skin	NA	TRUE
HMF	HMF003298A	none	0	0	1	0	HR_proficient	none	4127	3112	309	TRUE	Colon/Rectum	NA	TRUE
HMF	HMF003132B	none	0	0.002	0.998	0.002	HR_proficient	none	3308	2503	412	TRUE	Lung	NA	FALSE
HMF	HMF001114A	none	0	0	1	0	HR_proficient	none	1312	804	53	TRUE	Skin	NA	TRUE
HMF	HMF001272A	none	0	0	1	0	HR_proficient	none	1005	597	803	FALSE	Skin	NA	FALSE
HMF	HMF001272B	none	0	0	1	0	HR_proficient	none	1286	685	724	TRUE	Skin	NA	FALSE
HMF	HMF001774A	none	0	0	1	0	HR_proficient	none	675	395	718	TRUE	Breast	NA	FALSE
HMF	HMF000750A	none	0.008	0.042	0.95	0.05	HR_proficient	none	352	165	512	TRUE	Skin	NA	FALSE
HMF	HMF001060A	none	0	0.002	0.998	0.002	HR_proficient	none	1280	925	93	TRUE	Colon/Rectum	NA	FALSE
HMF	HMF002855A	none	0	0.002	0.998	0.002	HR_proficient	none	1314	988	115	TRUE	Lung	NA	TRUE
HMF	HMF003726A	none	0	0	1	0	HR_proficient	none	326	239	139	TRUE	Breast	NA	FALSE
HMF	HMF000273A	none	0	0.002	0.998	0.002	HR_proficient	none	675	510	159	TRUE	Breast	NA	FALSE
HMF	HMF000272A	none	0	0.004	0.996	0.004	HR_proficient	none	3308	1911	195	TRUE	Colon/Rectum	NA	FALSE
HMF	HMF001438A	none	0	0	1	0	HR_proficient	none	622	516	55	TRUE	Colon/Rectum	NA	FALSE
HMF	HMF003399A	none	0	0.004	0.996	0.004	HR_proficient	none	484	332	310	TRUE	Breast	NA	TRUE
HMF	HMF000012A	none	0	0	1	0	HR_proficient	none	255	178	61	TRUE	Bone/Soft tissue	NA	FALSE
HMF	HMF000922A	none	0	0	1	0	HR_proficient	none	407	234	105	TRUE	Breast	NA	FALSE
HMF	HMF002560A	none	0	0.002	0.998	0.002	HR_proficient	none	638	441	255	TRUE	Breast	NA	FALSE
HMF	HMF002270A	none	0	0	1	0	HR_proficient	none	3478	3091	431	TRUE	Breast	NA	TRUE
HMF	HMF001784A	none	0	0	1	0	HR_proficient	none	2431	1758	207	TRUE	Lung	NA	FALSE
HMF	HMF003714A	none	0	0	1	0	HR_proficient	none	105	66	608	TRUE	Skin	NA	TRUE
HMF	HMF002107B	none	0	0.04	0.96	0.04	HR_proficient	none	2515	1891	246	TRUE	Colon/Rectum	NA	TRUE
HMF	HMF000769A	none	0.006	0.018	0.976	0.024	HR_proficient	none	446	315	174	TRUE	Breast	NA	FALSE
HMF	HMF003717A	none	0	0	1	0	HR_proficient	none	2295	1834	167	TRUE	Colon/Rectum	NA	TRUE
HMF	HMF002781A	none	0	0.022	0.978	0.022	HR_proficient	none	2586	1452	411	TRUE	Lung	NA	FALSE
HMF	HMF000161A	none	0.016	0.004	0.98	0.02	HR_proficient	none	2223	1420	241	TRUE	Lung	NA	FALSE
HMF	HMF000539A	none	0	0	1	0	HR_proficient	none	1077	636	280	TRUE	Skin	NA	TRUE
HMF	HMF002369A	none	0	0.022	0.978	0.022	HR_proficient	none	2554	1261	517	TRUE	Colon/Rectum	NA	FALSE
HMF	HMF001507A	none	0.002	0.016	0.982	0.018	HR_proficient	none	139	66	29	TRUE	Skin	NA	TRUE
HMF	HMF000710A	none	0	0	1	0	HR_proficient	none	406	286	52	TRUE	Breast	NA	TRUE
HMF	HMF000347A	none	0	0	1	0	HR_proficient	none	3740	2802	114	TRUE	Lung	NA	TRUE
HMF	HMF002094A	none	0	0	1	0	HR_proficient	none	1252	792	1169	TRUE	Prostate	NA	FALSE
HMF	HMF002928A	none	0	0.002	0.998	0.002	HR_proficient	none	275	126	21	TRUE	NET	NA	FALSE
HMF	HMF002302A	none	0	0	1	0	HR_proficient	none	2015	1622	687	TRUE	Colon/Rectum	NA	FALSE
HMF	HMF001840A	none	0	0.002	0.998	0.002	HR_proficient	none	2294	1879	131	TRUE	Colon/Rectum	NA	TRUE
HMF	HMF003338A	none	0	0	1	0	HR_proficient	none	171	109	666	TRUE	Breast	NA	TRUE
HMF	HMF001838A	none	0	0.008	0.992	0.008	HR_proficient	none	3312	2667	306	TRUE	Colon/Rectum	NA	FALSE
HMF	HMF003702A	none	0	0	1	0	HR_proficient	none	67	34	2	TRUE	Bone/Soft tissue	NA	TRUE
HMF	HMF000647A	none	0.002	0.002	0.996	0.004	HR_proficient	none	258	158	12	TRUE	Bone/Soft tissue	NA	TRUE
HMF	HMF000405A	none	0.002	0.02	0.978	0.022	HR_proficient	none	457	201	242	TRUE	Bone/Soft tissue	NA	TRUE
HMF	HMF002503A	none	0	0	1	0	HR_proficient	none	697	413	61	TRUE	Skin	NA	FALSE
HMF	HMF000466B	none	0.006	0.024	0.97	0.03	HR_proficient	none	99	57	107	FALSE	Lung	NA	TRUE
HMF	HMF000466A	none	0.006	0.006	0.988	0.012	HR_proficient	none	811	92	119	TRUE	Lung	NA	TRUE
HMF	HMF002358A	none	0	0	1	0	HR_proficient	none	813	674	177	TRUE	Breast	NA	FALSE
HMF	HMF001585A	none	0	0.004	0.996	0.004	HR_proficient	none	1379	1064	297	TRUE	Breast	NA	FALSE
HMF	HMF000896A	none	0	0	1	0	cannot_be_determined	cannot_be_determined	45	20	149	TRUE	Breast	NA	TRUE
HMF	HMF001367A	none	0	0	1	0	HR_proficient	none	679	493	66	TRUE	Skin	NA	TRUE
HMF	HMF003017A	none	0	0	1	0	HR_proficient	none	424	253	112	TRUE	Bone/Soft tissue	NA	TRUE
HMF	HMF001021A	none	0.008	0.002	0.99	0.01	HR_proficient	none	150	86	5	TRUE	NET	NA	TRUE
HMF	HMF002879A	none	0	0	1	0	HR_proficient	none	867	528	192	TRUE	Skin	NA	TRUE
HMF	HMF002734A	none	0	0	1	0	HR_proficient	none	210	146	386	TRUE	Breast	NA	FALSE
HMF	HMF003648A	none	0	0	1	0	HR_proficient	none	259	154	109	FALSE	Lung	NA	FALSE
HMF	HMF003648B	none	0	0	1	0	HR_proficient	none	572	338	181	TRUE	Lung	NA	FALSE
HMF	HMF000732A	none	0	0.002	0.998	0.002	HR_proficient	none	5157	4591	407	TRUE	Esophagus	NA	FALSE
HMF	HMF003052A	none	0.004	0.004	0.992	0.008	HR_proficient	none	385	164	6	TRUE	NET	NA	TRUE
HMF	HMF001764A	none	0	0	1	0	HR_proficient	none	366	224	106	TRUE	Breast	NA	TRUE
HMF	HMF000521A	none	0.002	0	0.998	0.002	HR_proficient	none	554	371	78	TRUE	Lung	NA	FALSE
HMF	HMF001282A	none	0	0.002	0.998	0.002	HR_proficient	none	332	216	42	TRUE	NET	NA	TRUE
HMF	HMF002627A	none	0	0	1	0	HR_proficient	none	767	632	41	TRUE	Colon/Rectum	NA	FALSE
HMF	HMF001815A	none	0.04	0.004	0.956	0.044	HR_proficient	none	338	165	66	TRUE	NET	NA	TRUE
HMF	HMF001704A	none	0	0	1	0	HR_proficient	none	3109	2691	221	TRUE	Colon/Rectum	NA	TRUE
HMF	HMF000609A	none	0	0.004	0.996	0.004	HR_proficient	none	1285	983	239	TRUE	Prostate	NA	FALSE
HMF	HMF000814A	none	0	0	1	0	HR_proficient	none	1354	1043	282	TRUE	Colon/Rectum	NA	FALSE
HMF	HMF003111A	none	0	0	1	0	HR_proficient	none	189	98	53	TRUE	NET	NA	TRUE
HMF	HMF000020B	none	0	0	1	0	HR_proficient	none	4066	3216	174	TRUE	Colon/Rectum	NA	FALSE
HMF	HMF001007A	none	0	0	1	0	HR_proficient	none	1244	937	226	TRUE	Stomach	NA	FALSE
HMF	HMF000761A	BRCA2	0.008	0.97	0.022	0.978	HR_deficient	BRCA2_type	745	309	451	TRUE	Breast	NA	TRUE
HMF	HMF002453A	none	0	0	1	0	HR_proficient	none	248	182	54	TRUE	Bone/Soft tissue	NA	TRUE
HMF	HMF003107A	none	0.002	0.008	0.99	0.01	HR_proficient	none	225	88	9	TRUE	NET	NA	TRUE
HMF	HMF000349A	none	0	0	1	0	HR_proficient	none	2675	2416	79	TRUE	Colon/Rectum	NA	TRUE
HMF	HMF000795A	none	0	0	1	0	HR_proficient	none	322	214	11	TRUE	Bone/Soft tissue	NA	TRUE
HMF	HMF000831A	none	0	0.002	0.998	0.002	HR_proficient	none	507	350	20	TRUE	Bone/Soft tissue	NA	TRUE
HMF	HMF003284A	none	0	0.008	0.992	0.008	HR_proficient	none	136	71	128	TRUE	Lung	NA	FALSE
HMF	HMF003462A	none	0.002	0	0.998	0.002	HR_proficient	none	1723	1272	176	TRUE	Lung	NA	FALSE
HMF	HMF001287A	none	0	0	1	0	HR_proficient	none	1090	867	387	TRUE	Colon/Rectum	NA	FALSE
HMF	HMF001658A	none	0	0	1	0	HR_proficient	none	2429	2159	74	TRUE	Colon/Rectum	NA	TRUE
HMF	HMF002136A	none	0.002	0	0.998	0.002	HR_proficient	none	3167	2292	436	TRUE	Lung	NA	FALSE
HMF	HMF003234A	none	0	0	1	0	HR_proficient	none	1972	1334	188	TRUE	Colon/Rectum	NA	FALSE
HMF	HMF000419A	none	0	0.002	0.998	0.002	HR_proficient	none	282	172	4	TRUE	NET	NA	TRUE
HMF	HMF002400B	none	0	0.002	0.998	0.002	HR_proficient	none	2076	1419	47	TRUE	Lung	NA	FALSE
HMF	HMF003078A	none	0.014	0.022	0.964	0.036	HR_proficient	none	115	59	9	TRUE	NET	NA	TRUE
HMF	HMF002893A	none	0	0	1	0	HR_proficient	none	3558	2568	195	TRUE	Lung	NA	TRUE
HMF	HMF002807A	none	0.016	0.002	0.982	0.018	HR_proficient	none	248	130	10	TRUE	NET	NA	TRUE
HMF	HMF001303A	none	0	0	1	0	HR_proficient	none	1119	744	115	TRUE	Colon/Rectum	NA	TRUE
HMF	HMF000666B	none	0	0	1	0	HR_proficient	none	1365	977	162	TRUE	Lung	NA	FALSE
HMF	HMF000094A	none	0	0.004	0.996	0.004	HR_proficient	none	439	247	101	TRUE	Lung	NA	TRUE
HMF	HMF000610A	none	0	0	1	0	HR_proficient	none	699	363	81	TRUE	Skin	NA	TRUE
HMF	HMF001927A	none	0	0	1	0	HR_proficient	none	4205	3446	262	TRUE	Colon/Rectum	NA	TRUE
HMF	HMF000167A	none	0	0	1	0	HR_proficient	none	2982	2607	331	TRUE	Colon/Rectum	NA	TRUE
HMF	HMF002570A	none	0	0	1	0	HR_proficient	none	442	314	28	TRUE	Bone/Soft tissue	NA	TRUE
HMF	HMF000577A	none	0.002	0.026	0.972	0.028	HR_proficient	none	959	663	315	TRUE	Breast	NA	FALSE
HMF	HMF003638A	none	0	0	1	0	HR_proficient	none	1045	693	246	TRUE	Prostate	NA	FALSE
HMF	HMF001376A	none	0	0.004	0.996	0.004	HR_proficient	none	209	106	32	TRUE	Mesothelioma	NA	TRUE
HMF	HMF001736A	none	0	0	1	0	HR_proficient	none	487	247	165	TRUE	Breast	NA	FALSE
HMF	HMF002109B	none	0	0.002	0.998	0.002	HR_proficient	none	827	433	33	FALSE	Thymus	NA	TRUE
HMF	HMF000411B	none	0.58	0.108	0.312	0.688	HR_deficient	BRCA1_type	1533	559	898	TRUE	Breast	NA	TRUE
HMF	HMF001822A	none	0	0	1	0	HR_proficient	none	175	85	648	FALSE	Skin	NA	TRUE
HMF	HMF001822B	none	0	0	1	0	HR_proficient	none	585	383	718	TRUE	Skin	NA	TRUE
HMF	HMF000331A	none	0	0	1	0	HR_proficient	none	782	554	167	TRUE	Breast	NA	FALSE
HMF	HMF002991A	none	0.002	0.014	0.984	0.016	HR_proficient	none	282	162	56	TRUE	NET	NA	TRUE
HMF	HMF001462A	none	0.008	0.008	0.984	0.016	HR_proficient	none	829	634	85	TRUE	Ovary	NA	TRUE
HMF	HMF003386A	none	0	0.082	0.918	0.082	HR_proficient	none	789	552	38	TRUE	Unknown	NA	FALSE
HMF	HMF002289A	none	0.124	0.496	0.38	0.62	HR_deficient	BRCA2_type	517	243	230	TRUE	Bone/Soft tissue	NA	FALSE
HMF	HMF001749A	none	0	0.004	0.996	0.004	HR_proficient	none	655	451	71	TRUE	Bone/Soft tissue	NA	TRUE
HMF	HMF002004A	none	0.004	0.008	0.988	0.012	HR_proficient	none	419	209	160	TRUE	Urinary tract	NA	TRUE
HMF	HMF000322A	none	0	0.014	0.986	0.014	HR_proficient	none	304	141	14	TRUE	NET	NA	TRUE
HMF	HMF000445A	none	0	0	1	0	cannot_be_determined	cannot_be_determined	75699	74015	83	TRUE	Prostate	NA	TRUE
HMF	HMF002736A	none	0.008	0.102	0.89	0.11	HR_proficient	none	484	311	99	TRUE	Lung	NA	TRUE
HMF	HMF001761A	none	0	0.012	0.988	0.012	HR_proficient	none	151	54	7	TRUE	NET	NA	TRUE
HMF	HMF002208A	none	0.002	0	0.998	0.002	HR_proficient	none	1029	623	161	TRUE	Lung	NA	TRUE
HMF	HMF003314A	none	0.044	0.056	0.9	0.1	HR_proficient	none	1061	508	389	TRUE	Breast	NA	FALSE
HMF	HMF003411A	none	0	0	1	0	HR_proficient	none	2072	1475	32	TRUE	Lung	NA	FALSE
HMF	HMF003113A	none	0	0.002	0.998	0.002	HR_proficient	none	1021	730	361	TRUE	Breast	NA	FALSE
HMF	HMF001562A	none	0.004	0	0.996	0.004	HR_proficient	none	2918	2085	261	TRUE	Esophagus	NA	FALSE
HMF	HMF000531A	none	0.002	0.01	0.988	0.012	HR_proficient	none	1220	689	321	TRUE	Urinary tract	NA	FALSE
HMF	HMF002889A	none	0.202	0.74	0.058	0.942	HR_deficient	BRCA2_type	1506	434	989	TRUE	Urinary tract	NA	FALSE
HMF	HMF003543A	none	0	0	1	0	HR_proficient	none	1620	1365	87	TRUE	Colon/Rectum	NA	TRUE
HMF	HMF003085A	none	0	0	1	0	HR_proficient	none	2056	1555	126	TRUE	Lung	NA	FALSE
HMF	HMF001742A	none	0	0	1	0	HR_proficient	none	2718	1913	217	TRUE	Lung	NA	TRUE
HMF	HMF003777A	none	0	0	1	0	HR_proficient	none	1979	1484	127	TRUE	Colon/Rectum	NA	TRUE
HMF	HMF000909A	none	0	0.016	0.984	0.016	HR_proficient	none	2379	1708	221	TRUE	Lung	NA	FALSE
HMF	HMF003164A	none	0.006	0.008	0.986	0.014	HR_proficient	none	395	26	28	TRUE	Skin	NA	TRUE
HMF	HMF001031A	none	0	0	1	0	HR_proficient	none	425	283	97	TRUE	Breast	NA	FALSE
HMF	HMF002838A	none	0.012	0.002	0.986	0.014	HR_proficient	none	223	92	37	TRUE	Ovary	NA	TRUE
HMF	HMF001122A	none	0	0	1	0	HR_proficient	none	330	185	11	TRUE	Bone/Soft tissue	NA	TRUE
HMF	HMF000632A	none	0	0	1	0	HR_proficient	none	753	344	22	TRUE	Breast	NA	FALSE
HMF	HMF003700A	none	0	0.002	0.998	0.002	HR_proficient	none	4231	3299	221	TRUE	Lung	NA	TRUE
HMF	HMF002080A	none	0	0	1	0	HR_proficient	none	434	209	480	TRUE	Breast	NA	FALSE
HMF	HMF002347A	none	0.004	0.012	0.984	0.016	HR_proficient	none	205	99	64	TRUE	NET	NA	TRUE
HMF	HMF000600A	none	0.002	0.002	0.996	0.004	HR_proficient	none	676	305	365	TRUE	Lung	NA	TRUE
HMF	HMF001244A	none	0	0.002	0.998	0.002	HR_proficient	none	781	526	204	TRUE	Breast	NA	TRUE
HMF	HMF001410A	none	0	0	1	0	HR_proficient	none	1062	797	222	FALSE	Prostate	NA	TRUE
HMF	HMF001410B	none	0	0.002	0.998	0.002	HR_proficient	none	1196	878	247	TRUE	Prostate	NA	TRUE
HMF	HMF001540A	none	0	0	1	0	HR_proficient	none	740	458	127	TRUE	Breast	NA	FALSE
HMF	HMF000079A	none	0	0	1	0	HR_proficient	none	861	635	192	TRUE	Prostate	NA	FALSE
HMF	HMF002365A	none	0.01	0.002	0.988	0.012	HR_proficient	none	275	148	4	TRUE	NET	NA	TRUE
HMF	HMF000972A	none	0	0.01	0.99	0.01	HR_proficient	none	413	255	183	TRUE	Mesothelioma	NA	FALSE
HMF	HMF000835B	none	0	0	1	0	HR_proficient	none	2389	1722	78	TRUE	Lung	NA	FALSE
HMF	HMF002620A	none	0	0	1	0	HR_proficient	none	1001	816	68	TRUE	Colon/Rectum	NA	FALSE
HMF	HMF001661A	none	0	0.004	0.996	0.004	HR_proficient	none	1081	726	137	TRUE	Lung	NA	FALSE
HMF	HMF001707A	none	0	0	1	0	HR_proficient	none	186	126	34	TRUE	Colon/Rectum	NA	TRUE
HMF	HMF001306A	none	0.004	0	0.996	0.004	HR_proficient	none	312	137	0	TRUE	NET	NA	TRUE
HMF	HMF003623A	none	0	0	1	0	HR_proficient	none	339	181	8	TRUE	NET	NA	TRUE
HMF	HMF001393A	none	0	0	1	0	HR_proficient	none	1801	1307	70	TRUE	Lung	NA	TRUE
HMF	HMF001851A	BRCA1	0.958	0.014	0.028	0.972	HR_deficient	BRCA1_type	927	404	596	TRUE	Breast	NA	TRUE
HMF	HMF001164A	none	0	0	1	0	HR_proficient	none	813	569	283	TRUE	Uterus	NA	FALSE
HMF	HMF000983A	none	0	0	1	0	HR_proficient	none	1207	995	813	TRUE	Prostate	NA	TRUE
HMF	HMF000513A	none	0	0	1	0	HR_proficient	none	2546	2132	110	TRUE	Urinary tract	NA	TRUE
HMF	HMF003485A	none	0.002	0.038	0.96	0.04	HR_proficient	none	402	156	26	TRUE	Bone/Soft tissue	NA	FALSE
HMF	HMF001100A	none	0	0	1	0	HR_proficient	none	1355	834	57	TRUE	Skin	NA	FALSE
HMF	HMF003203A	none	0	0	1	0	HR_proficient	none	1023	605	181	TRUE	Colon/Rectum	NA	TRUE
HMF	HMF000800A	none	0	0	1	0	HR_proficient	none	864	645	79	TRUE	Unknown	NA	TRUE
HMF	HMF002935A	none	0	0	1	0	HR_proficient	none	255	132	9	TRUE	Breast	NA	TRUE
HMF	HMF003168A	none	0	0	1	0	HR_proficient	none	383	274	31	TRUE	Breast	NA	TRUE
HMF	HMF000203B	none	0	0	1	0	HR_proficient	none	1952	1228	373	TRUE	Lung	NA	FALSE
HMF	HMF000203A	none	0	0	1	0	HR_proficient	none	1802	1143	366	FALSE	Lung	NA	FALSE
HMF	HMF001428A	none	0	0	1	0	HR_proficient	none	357	238	27	TRUE	Breast	NA	TRUE
HMF	HMF000448A	none	0	0	1	0	HR_proficient	none	4169	3396	113	TRUE	Lung	NA	TRUE
HMF	HMF000293A	none	0.004	0.01	0.986	0.014	HR_proficient	none	1099	515	85	TRUE	Lung	NA	FALSE
HMF	HMF002811A	none	0	0.006	0.994	0.006	HR_proficient	none	2665	2181	321	TRUE	Colon/Rectum	NA	FALSE
HMF	HMF002642A	none	0	0.002	0.998	0.002	HR_proficient	none	1462	1003	172	TRUE	Breast	NA	FALSE
HMF	HMF001999B	none	0.002	0.004	0.994	0.006	HR_proficient	none	556	349	115	TRUE	Bone/Soft tissue	NA	FALSE
HMF	HMF001583A	none	0	0	1	0	HR_proficient	none	1549	1346	210	TRUE	Colon/Rectum	NA	FALSE
HMF	HMF001648A	none	0	0	1	0	HR_proficient	none	2865	2249	165	TRUE	Lung	NA	FALSE
HMF	HMF000578A	none	0.002	0.002	0.996	0.004	HR_proficient	none	191	74	2	TRUE	NET	NA	TRUE
HMF	HMF000128A	none	0	0.012	0.988	0.012	HR_proficient	none	819	552	226	TRUE	Lung	NA	FALSE
HMF	HMF002865A	none	0	0	1	0	HR_proficient	none	1842	1573	218	TRUE	Colon/Rectum	NA	TRUE
HMF	HMF003669A	none	0	0	1	0	HR_proficient	none	2030	1588	52	TRUE	Colon/Rectum	NA	TRUE
HMF	HMF001163A	none	0	0	1	0	HR_proficient	none	1235	865	365	TRUE	Breast	NA	TRUE
HMF	HMF000606A	none	0	0	1	0	HR_proficient	none	1617	1349	49	TRUE	Colon/Rectum	NA	TRUE
HMF	HMF002974A	none	0	0.002	0.998	0.002	HR_proficient	none	193	94	56	TRUE	Lung	NA	TRUE
HMF	HMF003653A	none	0	0	1	0	HR_proficient	none	2175	1870	89	FALSE	Colon/Rectum	NA	FALSE
HMF	HMF003653B	none	0	0.004	0.996	0.004	HR_proficient	none	2653	2133	140	TRUE	Colon/Rectum	NA	FALSE
HMF	HMF003137A	none	0	0	1	0	HR_proficient	none	1018	821	122	TRUE	Colon/Rectum	NA	TRUE
HMF	HMF002033A	none	0.002	0	0.998	0.002	HR_proficient	none	842	581	348	TRUE	Stomach	NA	FALSE
HMF	HMF003798A	BRCA2	0.016	0.956	0.028	0.972	HR_deficient	BRCA2_type	3723	1663	1239	TRUE	Prostate	NA	TRUE
HMF	HMF002636A	none	0	0	1	0	HR_proficient	none	534	312	57	TRUE	Skin	NA	TRUE
HMF	HMF002636B	none	0	0	1	0	HR_proficient	none	704	364	102	FALSE	Skin	NA	TRUE
HMF	HMF002351A	none	0.002	0.002	0.996	0.004	HR_proficient	none	268	127	7	TRUE	NET	NA	TRUE
HMF	HMF000576A	none	0.006	0.032	0.962	0.038	HR_proficient	none	275	142	32	TRUE	Bone/Soft tissue	NA	TRUE
HMF	HMF002552A	none	0.072	0.114	0.814	0.186	HR_proficient	none	457	185	76	TRUE	Mesothelioma	NA	TRUE
HMF	HMF002330A	none	0	0.002	0.998	0.002	HR_proficient	none	2118	1622	147	TRUE	Lung	NA	FALSE
HMF	HMF001697A	none	0	0	1	0	HR_proficient	none	938	631	1157	TRUE	Prostate	NA	TRUE
HMF	HMF001654A	none	0.082	0.084	0.834	0.166	HR_proficient	none	1587	814	485	TRUE	Breast	NA	FALSE
HMF	HMF002584A	none	0	0	1	0	HR_proficient	none	247	100	118	TRUE	Lung	NA	TRUE
HMF	HMF000021A	none	0.09	0.81	0.1	0.9	HR_deficient	BRCA2_type	1188	482	452	TRUE	Breast	NA	FALSE
HMF	HMF003611A	none	0	0	1	0	HR_proficient	none	1576	1190	508	TRUE	Stomach	NA	TRUE
HMF	HMF002050A	none	0	0	1	0	HR_proficient	none	6251	4748	343	TRUE	Lung	NA	FALSE
HMF	HMF002896A	none	0.002	0	0.998	0.002	HR_proficient	none	683	362	964	TRUE	Breast	NA	FALSE
HMF	HMF002454A	none	0	0.002	0.998	0.002	HR_proficient	none	1391	977	786	TRUE	Breast	NA	FALSE
HMF	HMF000399A	none	0	0	1	0	HR_proficient	none	79	39	60	TRUE	Breast	NA	FALSE
HMF	HMF000350A	none	0	0.006	0.994	0.006	HR_proficient	none	418	205	293	FALSE	Lung	NA	FALSE
HMF	HMF000350B	none	0	0.012	0.988	0.012	HR_proficient	none	785	490	384	TRUE	Lung	NA	FALSE
HMF	HMF001265A	none	0.018	0.094	0.888	0.112	HR_proficient	none	1242	749	216	TRUE	Lung	NA	FALSE
HMF	HMF002689A	none	0	0	1	0	HR_proficient	none	5271	4011	430	TRUE	Lung	NA	FALSE
HMF	HMF001359A	none	0	0.004	0.996	0.004	HR_proficient	none	2079	1433	265	TRUE	Lung	NA	FALSE
HMF	HMF002955A	none	0	0.002	0.998	0.002	HR_proficient	none	3140	2398	92	TRUE	Lung	NA	FALSE
HMF	HMF002144A	none	0	0	1	0	cannot_be_determined	cannot_be_determined	153707	151252	111	TRUE	Colon/Rectum	NA	TRUE
HMF	HMF002647A	none	0	0	1	0	HR_proficient	none	776	464	213	TRUE	Urinary tract	NA	TRUE
HMF	HMF003376A	none	0.068	0.884	0.048	0.952	HR_deficient	BRCA2_type	1855	556	1652	TRUE	Breast	NA	FALSE
HMF	HMF001933A	none	0	0	1	0	HR_proficient	none	688	428	96	TRUE	Breast	NA	TRUE
HMF	HMF000418A	none	0	0	1	0	HR_proficient	none	2163	1289	131	TRUE	Skin	NA	FALSE
HMF	HMF000127A	none	0	0.014	0.986	0.014	HR_proficient	none	3519	2599	516	TRUE	Lung	NA	TRUE
HMF	HMF000592A	none	0.002	0.026	0.972	0.028	HR_proficient	none	926	695	561	TRUE	Skin	NA	FALSE
HMF	HMF001848A	none	0	0.004	0.996	0.004	HR_proficient	none	888	545	223	TRUE	Lung	NA	TRUE
HMF	HMF002842A	none	0	0.002	0.998	0.002	HR_proficient	none	1829	1401	159	TRUE	Lung	NA	FALSE
HMF	HMF001581A	none	0	0.002	0.998	0.002	HR_proficient	none	291	178	8	TRUE	NET	NA	FALSE
HMF	HMF003622A	none	0	0	1	0	HR_proficient	none	1320	902	306	TRUE	Lung	NA	FALSE
HMF	HMF001892A	none	0	0	1	0	HR_proficient	none	1628	1337	361	TRUE	Esophagus	NA	FALSE
HMF	HMF000344A	none	0	0	1	0	HR_proficient	none	4109	3563	1112	TRUE	Esophagus	NA	FALSE
HMF	HMF002568A	none	0	0	1	0	HR_proficient	none	569	389	924	TRUE	Breast	NA	FALSE
HMF	HMF000415A	none	0	0	1	0	HR_proficient	none	183	121	165	TRUE	Breast	NA	FALSE
HMF	HMF001385A	none	0	0	1	0	cannot_be_determined	cannot_be_determined	53306	52519	48	TRUE	Colon/Rectum	NA	FALSE
HMF	HMF001426A	none	0	0	1	0	HR_proficient	none	1602	1199	72	TRUE	Unknown	NA	FALSE
HMF	HMF001987A	none	0	0.002	0.998	0.002	HR_proficient	none	237	137	37	TRUE	Skin	NA	FALSE
HMF	HMF000486A	none	0	0.016	0.984	0.016	HR_proficient	none	2617	1893	301	TRUE	Unknown	NA	FALSE
HMF	HMF002378A	none	0	0	1	0	HR_proficient	none	2741	2287	309	TRUE	Esophagus	NA	TRUE
HMF	HMF003067A	none	0	0	1	0	HR_proficient	none	4346	3688	405	TRUE	Colon/Rectum	NA	FALSE
HMF	HMF002323A	none	0	0.004	0.996	0.004	HR_proficient	none	1007	724	40	TRUE	Lung	NA	FALSE
HMF	HMF000439A	none	0	0.002	0.998	0.002	HR_proficient	none	827	612	232	TRUE	Lung	NA	FALSE
HMF	HMF002655A	none	0	0	1	0	HR_proficient	none	274	175	100	TRUE	Breast	NA	FALSE
HMF	HMF000008B	none	0	0	1	0	HR_proficient	none	2035	1687	161	TRUE	Colon/Rectum	NA	TRUE
HMF	HMF000008A	none	0	0	1	0	HR_proficient	none	176	63	12	FALSE	Colon/Rectum	NA	TRUE
HMF	HMF001925B	BRCA2	0.006	0.99	0.004	0.996	HR_deficient	BRCA2_type	1681	746	361	FALSE	Prostate	NA	TRUE
HMF	HMF003786A	none	0	0	1	0	HR_proficient	none	2483	2003	166	TRUE	Colon/Rectum	NA	FALSE
HMF	HMF000262A	none	0	0	1	0	HR_proficient	none	1176	739	404	TRUE	Lung	NA	TRUE
HMF	HMF002886A	none	0	0.006	0.994	0.006	HR_proficient	none	362	173	66	TRUE	Mesothelioma	NA	FALSE
HMF	HMF001608A	none	0	0	1	0	HR_proficient	none	106	47	72	TRUE	Lung	NA	TRUE
HMF	HMF000624A	BRCA2	0.016	0.96	0.024	0.976	HR_deficient	BRCA2_type	1741	547	600	TRUE	Breast	NA	TRUE
HMF	HMF001958A	none	0	0.002	0.998	0.002	HR_proficient	none	5228	3428	744	TRUE	Lung	NA	FALSE
HMF	HMF003327A	none	0	0	1	0	HR_proficient	none	785	407	519	TRUE	Lung	NA	FALSE
HMF	HMF002338A	none	0.004	0	0.996	0.004	HR_proficient	none	267	118	5	TRUE	NET	NA	TRUE
HMF	HMF002512A	none	0	0	1	0	HR_proficient	none	3656	2701	285	TRUE	Lung	NA	FALSE
HMF	HMF003441A	none	0.004	0.984	0.012	0.988	HR_deficient	BRCA2_type	2115	936	346	TRUE	Lung	NA	FALSE
HMF	HMF001923A	none	0.002	0.002	0.996	0.004	HR_proficient	none	609	368	683	TRUE	Bone/Soft tissue	NA	FALSE
HMF	HMF001494A	none	0	0.004	0.996	0.004	HR_proficient	none	1315	1030	257	TRUE	Prostate	NA	FALSE
HMF	HMF002779A	none	0	0.018	0.982	0.018	HR_proficient	none	337	220	46	TRUE	Lung	NA	TRUE
HMF	HMF003334A	none	0	0	1	0	HR_proficient	none	1147	1000	45	TRUE	Colon/Rectum	NA	TRUE
HMF	HMF001995A	none	0	0	1	0	HR_proficient	none	1509	1241	114	TRUE	Colon/Rectum	NA	FALSE
HMF	HMF002579A	none	0.042	0.108	0.85	0.15	HR_proficient	none	484	286	327	TRUE	Breast	NA	FALSE
HMF	HMF002911A	none	0	0	1	0	HR_proficient	none	364	234	84	TRUE	Lung	NA	TRUE
HMF	HMF000290A	none	0	0.01	0.99	0.01	HR_proficient	none	2518	1905	208	FALSE	Head and neck	NA	FALSE
HMF	HMF000290B	none	0	0	1	0	HR_proficient	none	2705	2095	246	TRUE	Head and neck	NA	FALSE
HMF	HMF003604A	none	0	0	1	0	HR_proficient	none	10963	8358	311	TRUE	Lung	NA	FALSE
HMF	HMF001358A	none	0	0	1	0	HR_proficient	none	449	288	196	TRUE	Lung	NA	FALSE
HMF	HMF002939A	none	0	0	1	0	HR_proficient	none	5116	4157	344	TRUE	Lung	NA	FALSE
HMF	HMF003776A	none	0.006	0.01	0.984	0.016	HR_proficient	none	221	120	7	TRUE	NET	NA	TRUE
HMF	HMF003169A	none	0	0	1	0	HR_proficient	none	1322	1126	36	TRUE	Colon/Rectum	NA	TRUE
HMF	HMF002047A	none	0	0.002	0.998	0.002	HR_proficient	none	1822	1272	136	TRUE	Lung	NA	TRUE
HMF	HMF001039A	none	0	0.002	0.998	0.002	HR_proficient	none	1474	918	374	TRUE	Prostate	NA	TRUE
HMF	HMF002337A	none	0	0	1	0	HR_proficient	none	1170	904	219	TRUE	Prostate	NA	FALSE
HMF	HMF002052A	none	0	0.004	0.996	0.004	HR_proficient	none	646	396	41	TRUE	Penile	NA	FALSE
HMF	HMF002052B	none	0	0.004	0.996	0.004	HR_proficient	none	693	410	49	FALSE	Penile	NA	FALSE
HMF	HMF003048A	none	0	0.012	0.988	0.012	HR_proficient	none	1568	1219	105	TRUE	Colon/Rectum	NA	FALSE
HMF	HMF003128A	none	0	0	1	0	HR_proficient	none	1970	1679	225	TRUE	Small intestine	NA	FALSE
HMF	HMF002298A	none	0	0	1	0	cannot_be_determined	cannot_be_determined	266146	259609	193	TRUE	Small intestine	NA	TRUE
HMF	HMF002128A	none	0	0	1	0	HR_proficient	none	1582	964	231	TRUE	Colon/Rectum	NA	FALSE
HMF	HMF001295A	BRCA2	0.02	0.958	0.022	0.978	HR_deficient	BRCA2_type	963	479	360	TRUE	Prostate	NA	TRUE
HMF	HMF000701A	none	0.002	0	0.998	0.002	HR_proficient	none	1371	858	181	TRUE	Breast	NA	FALSE
HMF	HMF000464A	none	0.006	0.03	0.964	0.036	HR_proficient	none	813	604	555	TRUE	Prostate	NA	FALSE
HMF	HMF002846A	none	0	0	1	0	HR_proficient	none	306	163	487	TRUE	Breast	NA	FALSE
HMF	HMF000907A	none	0	0	1	0	HR_proficient	none	401	260	71	TRUE	Breast	NA	TRUE
HMF	HMF000028A	none	0.018	0.002	0.98	0.02	HR_proficient	none	904	681	113	FALSE	Lung	NA	FALSE
HMF	HMF000028B	none	0	0	1	0	HR_proficient	none	1259	1037	164	TRUE	Lung	NA	FALSE
HMF	HMF002944A	none	0	0	1	0	HR_proficient	none	3752	2685	514	TRUE	Lung	NA	FALSE
HMF	HMF001327A	none	0	0	1	0	HR_proficient	none	1642	1137	645	TRUE	Breast	NA	FALSE
HMF	HMF000289A	none	0	0	1	0	HR_proficient	none	1794	1303	110	TRUE	Lung	NA	FALSE
HMF	HMF002246A	none	0	0	1	0	HR_proficient	none	1014	800	90	TRUE	Colon/Rectum	NA	FALSE
HMF	HMF000727A	none	0.008	0.006	0.986	0.014	HR_proficient	none	827	457	140	TRUE	Breast	NA	FALSE
HMF	HMF003231A	none	0.036	0.944	0.02	0.98	HR_deficient	BRCA2_type	2213	720	764	TRUE	Breast	NA	FALSE
HMF	HMF001561B	none	0	0	1	0	HR_proficient	none	948	766	58	FALSE	Biliary	NA	TRUE
HMF	HMF003643A	none	0	0.002	0.998	0.002	HR_proficient	none	1118	901	160	TRUE	Lung	NA	FALSE
HMF	HMF000071A	none	0	0	1	0	HR_proficient	none	1280	905	138	TRUE	Lung	NA	FALSE
HMF	HMF002384A	none	0	0.012	0.988	0.012	HR_proficient	none	935	679	164	TRUE	Lung	NA	FALSE
HMF	HMF002157A	none	0	0	1	0	HR_proficient	none	7188	5331	544	TRUE	Lung	NA	FALSE
HMF	HMF003644A	none	0	0	1	0	HR_proficient	none	2380	1760	105	TRUE	Lung	NA	TRUE
HMF	HMF001703A	none	0	0	1	0	HR_proficient	none	264	152	7	TRUE	Thymus	NA	TRUE
HMF	HMF001447A	none	0	0.004	0.996	0.004	HR_proficient	none	726	357	184	TRUE	Breast	NA	FALSE
HMF	HMF000018A	none	0	0.002	0.998	0.002	HR_proficient	none	3578	2467	341	FALSE	Lung	NA	FALSE
HMF	HMF002345A	none	0	0	1	0	HR_proficient	none	307	146	38	TRUE	Lung	NA	TRUE
HMF	HMF000410A	none	0	0.006	0.994	0.006	HR_proficient	none	262	128	9	TRUE	Skin	NA	TRUE
HMF	HMF001919A	none	0	0	1	0	HR_proficient	none	1103	767	101	TRUE	Lung	NA	TRUE
HMF	HMF000505A	none	0	0	1	0	HR_proficient	none	2755	2095	462	TRUE	Lung	NA	FALSE
HMF	HMF000520A	none	0	0	1	0	HR_proficient	none	1719	1310	399	TRUE	Lung	NA	FALSE
HMF	HMF004382A	none	0	0.008	0.992	0.008	HR_proficient	none	1515	1074	138	TRUE	Lung	NA	FALSE
HMF	HMF000216B	none	0.002	0	0.998	0.002	HR_proficient	none	1444	992	89	TRUE	Lung	NA	FALSE
HMF	HMF000216A	none	0	0	1	0	HR_proficient	none	1404	974	139	FALSE	Lung	NA	FALSE
HMF	HMF000690B	none	0	0	1	0	HR_proficient	none	1112	787	277	FALSE	Lung	NA	FALSE
HMF	HMF000719A	none	0.05	0.704	0.246	0.754	HR_deficient	BRCA2_type	1051	465	549	TRUE	Breast	NA	FALSE
HMF	HMF002195A	none	0.008	0.074	0.918	0.082	HR_proficient	none	554	354	950	TRUE	Breast	NA	FALSE
HMF	HMF000319B	none	0	0	1	0	HR_proficient	none	1001	679	437	TRUE	Urinary tract	NA	FALSE
HMF	HMF001138A	none	0	0	1	0	HR_proficient	none	406	214	583	TRUE	Breast	NA	FALSE
HMF	HMF003353A	none	0	0.01	0.99	0.01	HR_proficient	none	332	208	316	TRUE	Lung	NA	FALSE
HMF	HMF003328A	none	0	0	1	0	HR_proficient	none	1554	1122	134	TRUE	Lung	NA	FALSE
HMF	HMF003528A	none	0.002	0	0.998	0.002	HR_proficient	none	1362	1048	356	TRUE	Breast	NA	TRUE
HMF	HMF000514A	none	0	0	1	0	HR_proficient	none	569	357	168	TRUE	Breast	NA	FALSE
HMF	HMF003162A	none	0.002	0.006	0.992	0.008	HR_proficient	none	1306	707	93	TRUE	Skin	NA	TRUE
HMF	HMF000703A	none	0.004	0.018	0.978	0.022	HR_proficient	none	182	103	198	TRUE	Lung	NA	TRUE
HMF	HMF000061C	none	0	0.006	0.994	0.006	HR_proficient	none	826	573	181	FALSE	Urinary tract	NA	TRUE
HMF	HMF000061A	none	0	0.004	0.996	0.004	HR_proficient	none	188	103	55	FALSE	Urinary tract	NA	TRUE
HMF	HMF000061B	none	0	0.004	0.996	0.004	HR_proficient	none	805	583	210	TRUE	Urinary tract	NA	TRUE
HMF	HMF003024A	none	0	0	1	0	HR_proficient	none	2472	1773	203	TRUE	Lung	NA	FALSE
HMF	HMF000879A	none	0	0.004	0.996	0.004	HR_proficient	none	776	561	66	TRUE	Prostate	NA	FALSE
HMF	HMF003632A	none	0	0.002	0.998	0.002	HR_proficient	none	186	51	131	TRUE	Lung	NA	FALSE
HMF	HMF001050A	none	0	0	1	0	HR_proficient	none	1542	1297	50	TRUE	Lung	NA	TRUE
HMF	HMF000593A	none	0	0.01	0.99	0.01	HR_proficient	none	4876	3331	503	TRUE	Lung	NA	FALSE
HMF	HMF004202A	none	0	0	1	0	HR_proficient	none	2658	2263	480	TRUE	Lung	NA	FALSE
HMF	HMF003407A	none	0	0	1	0	HR_proficient	none	1541	1258	324	TRUE	Prostate	NA	TRUE
HMF	HMF000460A	none	0	0.002	0.998	0.002	HR_proficient	none	289	178	212	TRUE	Lung	NA	FALSE
HMF	HMF001286A	none	0	0	1	0	HR_proficient	none	1319	981	229	TRUE	Urinary tract	NA	FALSE
HMF	HMF001286B	none	0	0.004	0.996	0.004	HR_proficient	none	1608	1137	297	FALSE	Urinary tract	NA	FALSE
HMF	HMF001567A	none	0	0	1	0	HR_proficient	none	1446	1051	315	TRUE	Lung	NA	TRUE
HMF	HMF001245A	none	0	0.002	0.998	0.002	HR_proficient	none	681	404	141	TRUE	Lung	NA	FALSE
HMF	HMF002191A	none	0	0.002	0.998	0.002	HR_proficient	none	2631	1902	141	TRUE	Lung	NA	TRUE
HMF	HMF001459A	none	0	0	1	0	HR_proficient	none	805	368	67	TRUE	Breast	NA	TRUE
HMF	HMF001398A	none	0	0.002	0.998	0.002	HR_proficient	none	776	580	135	TRUE	Prostate	NA	TRUE
HMF	HMF001456A	none	0	0	1	0	HR_proficient	none	890	697	250	TRUE	Prostate	NA	TRUE
HMF	HMF002165A	none	0	0.01	0.99	0.01	HR_proficient	none	1987	1531	244	TRUE	Lung	NA	FALSE
HMF	HMF003129A	none	0.002	0.002	0.996	0.004	HR_proficient	none	1495	1126	214	TRUE	Lung	NA	FALSE
HMF	HMF002964A	none	0	0	1	0	HR_proficient	none	1366	883	228	TRUE	Prostate	NA	FALSE
HMF	HMF001557A	none	0	0	1	0	HR_proficient	none	1777	1227	194	TRUE	Lung	NA	TRUE
HMF	HMF000307C	none	0	0	1	0	HR_proficient	none	603	404	215	TRUE	Lung	NA	FALSE
HMF	HMF002668A	none	0	0	1	0	HR_proficient	none	947	623	76	TRUE	Lung	NA	FALSE
HMF	HMF003273A	none	0	0.002	0.998	0.002	HR_proficient	none	553	366	150	TRUE	Lung	NA	FALSE
HMF	HMF001792A	none	0	0	1	0	HR_proficient	none	1551	1109	61	TRUE	Lung	NA	TRUE
HMF	HMF001091A	none	0	0.004	0.996	0.004	HR_proficient	none	1506	1056	140	TRUE	Lung	NA	FALSE
HMF	HMF002500A	none	0	0.002	0.998	0.002	HR_proficient	none	5400	4292	150	TRUE	Lung	NA	FALSE
HMF	HMF003397A	none	0	0.002	0.998	0.002	HR_proficient	none	271	183	183	TRUE	Lung	NA	TRUE
HMF	HMF000315A	none	0	0.006	0.994	0.006	HR_proficient	none	325	185	20	TRUE	Thyroid	NA	TRUE
HMF	HMF001737A	none	0.018	0.05	0.932	0.068	HR_proficient	none	712	407	384	TRUE	Lung	NA	FALSE
HMF	HMF001313A	none	0	0	1	0	HR_proficient	none	407	278	250	TRUE	Lung	NA	FALSE
HMF	HMF002962A	none	0	0.014	0.986	0.014	HR_proficient	none	100	42	107	TRUE	Lung	NA	TRUE
HMF	HMF000407A	none	0.01	0.018	0.972	0.028	HR_proficient	none	841	462	101	FALSE	Penile	NA	TRUE
HMF	HMF000407B	none	0.012	0.026	0.962	0.038	HR_proficient	none	805	436	124	TRUE	Penile	NA	TRUE
HMF	HMF002243A	none	0	0	1	0	HR_proficient	none	508	328	101	TRUE	Skin	NA	FALSE
HMF	HMF002472A	none	0	0.002	0.998	0.002	HR_proficient	none	608	411	131	TRUE	Unknown	NA	FALSE
HMF	HMF001037A	none	0	0	1	0	HR_proficient	none	707	554	132	TRUE	Prostate	NA	FALSE
HMF	HMF000574A	none	0	0.002	0.998	0.002	HR_proficient	none	1354	936	527	TRUE	Prostate	NA	TRUE
HMF	HMF002264A	none	0	0	1	0	HR_proficient	none	581	417	38	TRUE	Lung	NA	TRUE
HMF	HMF002187A	none	0	0.002	0.998	0.002	HR_proficient	none	1076	783	380	TRUE	Prostate	NA	FALSE
HMF	HMF000384A	BRCA2	0.02	0.954	0.026	0.974	HR_deficient	BRCA2_type	2930	1379	568	TRUE	Prostate	NA	TRUE
HMF	HMF002425A	none	0	0	1	0	HR_proficient	none	2067	1509	284	TRUE	Lung	NA	TRUE
HMF	HMF003959A	none	0	0	1	0	HR_proficient	none	1033	743	212	TRUE	Prostate	NA	TRUE
HMF	HMF000340A	none	0	0	1	0	HR_proficient	none	4774	3441	316	TRUE	Lung	NA	FALSE
HMF	HMF004399A	none	0	0.006	0.994	0.006	HR_proficient	none	621	463	216	TRUE	Lung	NA	FALSE
HMF	HMF001676A	none	0	0.008	0.992	0.008	HR_proficient	none	1219	887	248	TRUE	Lung	NA	FALSE
HMF	HMF001495A	none	0	0.002	0.998	0.002	HR_proficient	none	2053	1471	292	TRUE	Prostate	NA	TRUE
HMF	HMF003192A	none	0	0	1	0	HR_proficient	none	1404	1080	373	TRUE	Prostate	NA	FALSE
HMF	HMF001113A	none	0	0	1	0	HR_proficient	none	614	480	85	TRUE	Prostate	NA	TRUE
HMF	HMF004170A	none	0	0	1	0	HR_proficient	none	682	409	60	TRUE	Breast	NA	FALSE
HMF	HMF003149A	none	0	0.008	0.992	0.008	HR_proficient	none	1368	958	356	TRUE	Lung	NA	FALSE
HMF	HMF004359A	none	0	0.002	0.998	0.002	HR_proficient	none	10320	8098	362	TRUE	Lung	NA	FALSE
HMF	HMF004226A	none	0	0	1	0	HR_proficient	none	2311	1812	166	TRUE	Lung	NA	TRUE
HMF	HMF004279A	none	0	0.004	0.996	0.004	HR_proficient	none	1368	876	277	TRUE	Lung	NA	FALSE
HMF	HMF004219A	none	0.118	0.02	0.862	0.138	HR_proficient	none	1410	1080	380	TRUE	Lung	NA	FALSE
HMF	HMF004137B	none	0	0.02	0.98	0.02	HR_proficient	none	490	299	116	TRUE	Lung	NA	FALSE
HMF	HMF003872A	none	0	0.002	0.998	0.002	HR_proficient	none	340	226	130	TRUE	Lung	NA	TRUE
HMF	HMF004011A	none	0	0	1	0	HR_proficient	none	755	491	143	TRUE	Skin	NA	FALSE
HMF	HMF004256A	none	0	0.014	0.986	0.014	HR_proficient	none	1266	939	240	TRUE	Vulva	NA	TRUE
HMF	HMF004134A	none	0	0.002	0.998	0.002	HR_proficient	none	1055	840	371	TRUE	Lung	NA	FALSE
HMF	HMF003977A	none	0	0	1	0	HR_proficient	none	434	331	74	TRUE	Breast	NA	TRUE
HMF	HMF004122A	none	0.012	0.486	0.502	0.498	HR_proficient	none	1388	744	251	TRUE	Lung	NA	FALSE
HMF	HMF004369A	none	0	0.008	0.992	0.008	HR_proficient	none	525	351	284	TRUE	Lung	NA	FALSE
HMF	HMF003916A	none	0	0	1	0	HR_proficient	none	1158	817	70	TRUE	Lung	NA	TRUE
HMF	HMF004370A	none	0	0.002	0.998	0.002	HR_proficient	none	2071	1518	884	TRUE	Lung	NA	FALSE
HMF	HMF004230A	none	0	0	1	0	HR_proficient	none	1184	775	57	TRUE	Skin	NA	TRUE
HMF	HMF003880B	none	0.002	0	0.998	0.002	HR_proficient	none	91	46	2	TRUE	Lung	NA	TRUE
HMF	HMF003827B	none	0	0	1	0	HR_proficient	none	328	212	138	TRUE	Lung	NA	FALSE
HMF	HMF003844A	none	0	0.002	0.998	0.002	HR_proficient	none	407	266	172	TRUE	Lung	NA	FALSE
HMF	HMF003830A	none	0	0	1	0	HR_proficient	none	717	570	194	TRUE	Prostate	NA	FALSE
HMF	HMF004336A	none	0	0	1	0	HR_proficient	none	917	678	206	TRUE	Lung	NA	FALSE
HMF	HMF004161B	none	0	0	1	0	HR_proficient	none	530	384	187	TRUE	Skin	NA	TRUE
HMF	HMF004190A	none	0	0.002	0.998	0.002	HR_proficient	none	953	678	66	TRUE	Lung	NA	FALSE
HMF	HMF004058A	none	0	0.004	0.996	0.004	HR_proficient	none	747	503	446	TRUE	Lung	NA	FALSE
HMF	HMF004149A	none	0	0	1	0	cannot_be_determined	cannot_be_determined	60363	58712	83	TRUE	Lung	NA	FALSE
HMF	HMF004159A	none	0	0.002	0.998	0.002	HR_proficient	none	788	608	757	TRUE	Lung	NA	FALSE
HMF	HMF004320A	none	0	0.002	0.998	0.002	HR_proficient	none	4300	3196	215	TRUE	Lung	NA	FALSE
HMF	HMF003966A	none	0.004	0.004	0.992	0.008	HR_proficient	none	1472	1093	147	TRUE	Lung	NA	FALSE
HMF	HMF004139A	none	0	0	1	0	HR_proficient	none	2795	2041	220	TRUE	Lung	NA	TRUE
HMF	HMF003859A	none	0.006	0.112	0.882	0.118	HR_proficient	none	1383	980	337	TRUE	Lung	NA	FALSE
HMF	HMF004275A	none	0	0	1	0	HR_proficient	none	1478	1174	293	TRUE	Lung	NA	TRUE
HMF	HMF004039A	none	0.022	0.042	0.936	0.064	HR_proficient	none	1731	1147	246	TRUE	Breast	NA	TRUE
HMF	HMF004247A	none	0	0.008	0.992	0.008	HR_proficient	none	416	262	135	TRUE	Lung	NA	FALSE
HMF	HMF003813A	none	0	0	1	0	HR_proficient	none	1128	851	533	TRUE	Lung	NA	TRUE
HMF	HMF004344A	none	0	0	1	0	HR_proficient	none	1168	775	193	TRUE	Lung	NA	FALSE
HMF	HMF003600A	none	0	0	1	0	HR_proficient	none	1042	746	148	TRUE	Lung	NA	TRUE
HMF	HMF002778A	none	0	0.002	0.998	0.002	HR_proficient	none	1261	920	52	TRUE	Lung	NA	TRUE
HMF	HMF001437A	none	0	0	1	0	HR_proficient	none	560	368	192	TRUE	Ovary	NA	FALSE
HMF	HMF001179A	none	0.002	0	0.998	0.002	cannot_be_determined	cannot_be_determined	103696	100697	49	TRUE	Lung	NA	TRUE
HMF	HMF001702A	none	0	0.006	0.994	0.006	HR_proficient	none	631	383	46	TRUE	Bone/Soft tissue	NA	TRUE
HMF	HMF002989A	none	0.002	0.004	0.994	0.006	HR_proficient	none	1124	869	195	TRUE	Prostate	NA	FALSE
HMF	HMF001476A	none	0.014	0.056	0.93	0.07	HR_proficient	none	971	724	462	TRUE	Prostate	NA	FALSE
HMF	HMF001298A	none	0	0	1	0	HR_proficient	none	505	341	80	TRUE	Breast	NA	TRUE
HMF	HMF000270A	none	0	0	1	0	HR_proficient	none	858	588	72	TRUE	Liver	NA	TRUE
HMF	HMF002401A	none	0	0.002	0.998	0.002	HR_proficient	none	125	95	40	TRUE	Breast	NA	TRUE
HMF	HMF003153A	none	0	0	1	0	HR_proficient	none	329	191	40	TRUE	NET	NA	TRUE
HMF	HMF000816A	none	0	0	1	0	HR_proficient	none	619	518	164	TRUE	Biliary	NA	TRUE
HMF	HMF001548A	none	0	0	1	0	HR_proficient	none	2321	1945	142	TRUE	Colon/Rectum	NA	FALSE
HMF	HMF001743A	none	0	0	1	0	HR_proficient	none	861	584	290	TRUE	Skin	NA	FALSE
HMF	HMF001979A	none	0.02	0.014	0.966	0.034	HR_proficient	none	74	26	8	TRUE	Liver	NA	TRUE
HMF	HMF001443A	none	0	0	1	0	HR_proficient	none	306	210	89	TRUE	Breast	NA	TRUE
HMF	HMF000995A	none	0	0	1	0	cannot_be_determined	cannot_be_determined	20011	19590	76	TRUE	Prostate	NA	TRUE
HMF	HMF001639A	none	0	0.002	0.998	0.002	HR_proficient	none	376	211	89	TRUE	Bone/Soft tissue	NA	TRUE
HMF	HMF000700A	none	0	0.006	0.994	0.006	HR_proficient	none	838	606	52	TRUE	Liver	NA	TRUE
HMF	HMF001395A	none	0	0	1	0	HR_proficient	none	851	621	272	TRUE	Liver	NA	TRUE
HMF	HMF001093A	none	0.7	0.256	0.044	0.956	HR_deficient	BRCA1_type	1323	384	897	TRUE	Ovary	NA	FALSE
HMF	HMF002077A	none	0	0	1	0	HR_proficient	none	2090	1526	360	TRUE	Lung	NA	FALSE
HMF	HMF000009A	none	0	0.002	0.998	0.002	HR_proficient	none	2332	1773	154	TRUE	Lung	NA	TRUE
HMF	HMF003724A	none	0.036	0.074	0.89	0.11	HR_proficient	none	973	527	79	TRUE	Kidney	NA	TRUE
HMF	HMF000997A	none	0	0	1	0	HR_proficient	none	346	214	67	TRUE	Breast	NA	FALSE
HMF	HMF003635A	none	0	0	1	0	HR_proficient	none	679	416	219	TRUE	Skin	NA	TRUE
HMF	HMF002585A	none	0	0	1	0	HR_proficient	none	552	342	137	TRUE	Lung	NA	TRUE
HMF	HMF003072A	none	0	0	1	0	HR_proficient	none	670	387	108	TRUE	Breast	NA	TRUE
HMF	HMF003062B	none	0	0	1	0	HR_proficient	none	423	251	150	FALSE	Breast	NA	TRUE
HMF	HMF003062A	none	0	0	1	0	HR_proficient	none	719	533	102	TRUE	Breast	NA	TRUE
HMF	HMF000085A	none	0	0	1	0	HR_proficient	none	519	377	62	TRUE	Breast	NA	FALSE
HMF	HMF002297A	none	0	0	1	0	HR_proficient	none	666	531	318	TRUE	Prostate	NA	FALSE
HMF	HMF001766A	none	0	0	1	0	HR_proficient	none	303	180	27	TRUE	Thyroid	NA	FALSE
HMF	HMF000679A	none	0	0	1	0	HR_proficient	none	597	453	963	TRUE	Prostate	NA	TRUE
HMF	HMF000679B	none	0	0	1	0	HR_proficient	none	577	423	938	FALSE	Prostate	NA	TRUE
HMF	HMF002269A	none	0	0.002	0.998	0.002	HR_proficient	none	1968	1435	352	TRUE	Lung	NA	FALSE
HMF	HMF002046A	none	0.002	0.01	0.988	0.012	HR_proficient	none	505	374	35	TRUE	Head and neck	NA	TRUE
HMF	HMF003733A	none	0	0.004	0.996	0.004	HR_proficient	none	1489	1097	225	TRUE	Prostate	NA	FALSE
HMF	HMF003659A	none	0	0	1	0	HR_proficient	none	337	216	101	TRUE	Skin	NA	TRUE
HMF	HMF003683A	none	0.058	0.074	0.868	0.132	HR_proficient	none	231	103	121	TRUE	Skin	NA	TRUE
HMF	HMF001283A	none	0	0.008	0.992	0.008	HR_proficient	none	1513	1179	110	TRUE	Urinary tract	NA	TRUE
HMF	HMF001247A	none	0	0	1	0	HR_proficient	none	83	51	66	TRUE	Skin	NA	TRUE
HMF	HMF002765B	BRCA2	0.002	0.99	0.008	0.992	HR_deficient	BRCA2_type	1742	569	716	TRUE	Breast	NA	TRUE
HMF	HMF002110A	none	0	0.006	0.994	0.006	HR_proficient	none	1546	867	336	TRUE	Prostate	NA	FALSE
HMF	HMF003771A	none	0	0	1	0	HR_proficient	none	449	262	234	TRUE	Breast	NA	FALSE
HMF	HMF000792A	none	0	0.002	0.998	0.002	HR_proficient	none	633	382	109	TRUE	Skin	NA	FALSE
HMF	HMF003748A	none	0.004	0.026	0.97	0.03	HR_proficient	none	119	62	115	TRUE	Lung	NA	FALSE
HMF	HMF000425A	none	0.002	0.026	0.972	0.028	HR_proficient	none	553	352	66	TRUE	Kidney	NA	TRUE
HMF	HMF003077A	none	0	0.004	0.996	0.004	HR_proficient	none	417	207	30	TRUE	Breast	NA	FALSE
HMF	HMF003020A	none	0	0	1	0	HR_proficient	none	1217	982	258	TRUE	Prostate	NA	FALSE
HMF	HMF000589A	none	0	0	1	0	HR_proficient	none	1000	770	412	FALSE	Prostate	NA	TRUE
HMF	HMF000589B	none	0	0	1	0	HR_proficient	none	937	706	561	TRUE	Prostate	NA	TRUE
HMF	HMF002350B	none	0.016	0.976	0.008	0.992	HR_deficient	BRCA2_type	1792	526	623	FALSE	Breast	NA	TRUE
HMF	HMF001724A	none	0	0.002	0.998	0.002	HR_proficient	none	1954	1512	247	TRUE	Colon/Rectum	NA	TRUE
HMF	HMF002775A	none	0.038	0.234	0.728	0.272	HR_proficient	none	1798	1171	809	TRUE	Breast	NA	FALSE
HMF	HMF001547A	BRCA2	0.028	0.934	0.038	0.962	HR_deficient	BRCA2_type	1661	782	588	TRUE	Prostate	NA	TRUE
HMF	HMF002029A	none	0	0	1	0	cannot_be_determined	cannot_be_determined	138162	135381	523	TRUE	Prostate	NA	FALSE
HMF	HMF003585A	none	0.01	0.914	0.076	0.924	HR_deficient	BRCA2_type	1721	842	432	TRUE	Prostate	NA	FALSE
HMF	HMF001824A	none	0	0	1	0	HR_proficient	none	584	458	215	TRUE	Uterus	NA	TRUE
HMF	HMF003155A	none	0.004	0.012	0.984	0.016	HR_proficient	none	63	37	17	TRUE	Unknown	NA	TRUE
HMF	HMF003310A	none	0	0	1	0	HR_proficient	none	109	75	65	TRUE	Biliary	NA	TRUE
HMF	HMF002380A	none	0	0	1	0	HR_proficient	none	410	320	63	TRUE	Vulva	NA	TRUE
HMF	HMF002496A	none	0.026	0.012	0.962	0.038	HR_proficient	none	841	549	30	TRUE	Ovary	NA	TRUE
HMF	HMF002427A	none	0	0.002	0.998	0.002	HR_proficient	none	865	710	150	TRUE	Prostate	NA	FALSE
HMF	HMF001882A	none	0.212	0.074	0.714	0.286	HR_proficient	none	294	164	320	TRUE	Bone/Soft tissue	NA	FALSE
HMF	HMF001381A	none	0	0	1	0	HR_proficient	none	2517	2081	303	TRUE	NET	NA	FALSE
HMF	HMF002799A	none	0	0	1	0	HR_proficient	none	50	23	15	TRUE	Kidney	NA	TRUE
HMF	HMF002042A	none	0	0	1	0	HR_proficient	none	1381	1019	576	TRUE	Breast	NA	FALSE
HMF	HMF000749A	none	0.002	0.004	0.994	0.006	HR_proficient	none	762	506	82	TRUE	Liver	NA	TRUE
HMF	HMF001750A	none	0.002	0	0.998	0.002	HR_proficient	none	1088	790	559	TRUE	Biliary	NA	FALSE
HMF	HMF000923A	none	0	0	1	0	HR_proficient	none	451	316	169	TRUE	Biliary	NA	FALSE
HMF	HMF000295A	none	0	0	1	0	HR_proficient	none	1112	602	209	TRUE	Breast	NA	TRUE
HMF	HMF002661A	none	0	0	1	0	HR_proficient	none	622	361	158	TRUE	Skin	NA	TRUE
HMF	HMF003341A	BRCA2	0.002	0.994	0.004	0.996	HR_deficient	BRCA2_type	3028	1116	916	TRUE	Prostate	NA	TRUE
HMF	HMF002749A	none	0	0	1	0	HR_proficient	none	567	372	73	TRUE	Skin	NA	FALSE
HMF	HMF003094A	none	0	0	1	0	HR_proficient	none	672	434	29	TRUE	Skin	NA	TRUE
HMF	HMF001811A	none	0.022	0.028	0.95	0.05	HR_proficient	none	1965	794	139	TRUE	Liver	NA	TRUE
HMF	HMF001811B	none	0.016	0.024	0.96	0.04	HR_proficient	none	1346	538	165	FALSE	Liver	NA	TRUE
HMF	HMF002471A	none	0.004	0.006	0.99	0.01	HR_proficient	none	991	601	62	TRUE	Kidney	NA	TRUE
HMF	HMF000091A	none	0	0	1	0	HR_proficient	none	228	143	27	TRUE	NET	NA	TRUE
HMF	HMF003457A	none	0	0.002	0.998	0.002	HR_proficient	none	1225	835	464	TRUE	Lung	NA	TRUE
HMF	HMF000565A	none	0	0	1	0	HR_proficient	none	888	705	344	TRUE	Prostate	NA	TRUE
HMF	HMF000280A	none	0	0.008	0.992	0.008	HR_proficient	none	442	288	17	TRUE	Ovary	NA	TRUE
HMF	HMF000484A	none	0.002	0.026	0.972	0.028	HR_proficient	none	886	587	153	TRUE	Liver	NA	FALSE
HMF	HMF003028A	none	0	0	1	0	HR_proficient	none	1341	1095	232	TRUE	Prostate	NA	TRUE
HMF	HMF002815A	none	0.012	0.004	0.984	0.016	HR_proficient	none	1294	711	63	TRUE	Skin	NA	TRUE
HMF	HMF000697A	none	0.002	0.012	0.986	0.014	HR_proficient	none	203	114	15	TRUE	NET	NA	FALSE
HMF	HMF003348A	none	0	0.004	0.996	0.004	HR_proficient	none	318	231	28	TRUE	Liver	NA	TRUE
HMF	HMF003330A	none	0	0	1	0	HR_proficient	none	4384	2967	544	TRUE	Skin	NA	TRUE
HMF	HMF002488A	none	0.006	0.048	0.946	0.054	HR_proficient	none	248	162	568	TRUE	Breast	NA	FALSE
HMF	HMF000712A	none	0	0.002	0.998	0.002	HR_proficient	none	484	390	24	TRUE	Bone/Soft tissue	NA	TRUE
HMF	HMF001629A	none	0	0	1	0	HR_proficient	none	1251	924	461	TRUE	Lung	NA	FALSE
HMF	HMF001299A	BRCA2	0	0.994	0.006	0.994	HR_deficient	BRCA2_type	1179	445	329	TRUE	Prostate	NA	TRUE
HMF	HMF003070A	none	0	0	1	0	HR_proficient	none	395	326	130	TRUE	Biliary	NA	TRUE
HMF	HMF002629A	none	0.138	0.026	0.836	0.164	HR_proficient	none	219	134	18	TRUE	NET	NA	FALSE
HMF	HMF001224A	none	0.006	0.062	0.932	0.068	HR_proficient	none	747	492	284	TRUE	Ovary	NA	FALSE
HMF	HMF001656A	none	0	0	1	0	HR_proficient	none	1253	752	137	TRUE	Breast	NA	FALSE
HMF	HMF001422A	none	0.084	0.35	0.566	0.434	HR_proficient	none	572	301	108	TRUE	Unknown	NA	FALSE
HMF	HMF003753A	none	0	0	1	0	HR_proficient	none	555	405	306	TRUE	Breast	NA	TRUE
HMF	HMF002787A	none	0	0.002	0.998	0.002	HR_proficient	none	2258	1861	245	TRUE	Colon/Rectum	NA	TRUE
HMF	HMF003032A	none	0.012	0.008	0.98	0.02	HR_proficient	none	852	387	73	TRUE	NET	NA	FALSE
HMF	HMF002333A	none	0	0	1	0	HR_proficient	none	411	275	962	TRUE	Skin	NA	TRUE
HMF	HMF001936A	none	0	0	1	0	HR_proficient	none	735	508	27	TRUE	Kidney	NA	TRUE
HMF	HMF003373A	none	0.024	0.026	0.95	0.05	HR_proficient	none	256	126	35	TRUE	Liver	NA	TRUE
HMF	HMF003647A	none	0	0	1	0	HR_proficient	none	1500	1277	375	TRUE	Prostate	NA	FALSE
HMF	HMF002172A	none	0.002	0.02	0.978	0.022	HR_proficient	none	150	94	82	TRUE	Bone/Soft tissue	NA	FALSE
HMF	HMF003355A	none	0.042	0.006	0.952	0.048	HR_proficient	none	1726	1216	527	TRUE	Lung	NA	FALSE
HMF	HMF000756A	none	0	0	1	0	HR_proficient	none	2614	2074	229	TRUE	Colon/Rectum	NA	FALSE
HMF	HMF003603A	none	0.008	0.018	0.974	0.026	HR_proficient	none	1122	682	190	TRUE	Lung	NA	FALSE
HMF	HMF003335A	BRCA1	0.834	0.126	0.04	0.96	HR_deficient	BRCA1_type	752	229	742	TRUE	Ovary	NA	TRUE
HMF	HMF001876A	none	0	0.004	0.996	0.004	HR_proficient	none	283	181	43	TRUE	Biliary	NA	FALSE
HMF	HMF003313A	none	0.002	0.002	0.996	0.004	HR_proficient	none	228	150	88	TRUE	Uterus	NA	TRUE
HMF	HMF002527A	none	0.03	0	0.97	0.03	HR_proficient	none	262	144	25	TRUE	Skin	NA	FALSE
HMF	HMF000706A	none	0.002	0.006	0.992	0.008	HR_proficient	none	188	95	30	TRUE	Bone/Soft tissue	NA	FALSE
HMF	HMF003084A	BRCA1	0.954	0.024	0.022	0.978	HR_deficient	BRCA1_type	999	404	592	TRUE	Ovary	NA	TRUE
HMF	HMF001959A	none	0.006	0	0.994	0.006	HR_proficient	none	118	63	15	TRUE	Skin	NA	TRUE
HMF	HMF002885A	none	0	0.02	0.98	0.02	HR_proficient	none	182	101	103	TRUE	Breast	NA	FALSE
HMF	HMF001002A	none	0	0	1	0	HR_proficient	none	83	47	174	TRUE	Skin	NA	TRUE
HMF	HMF002061A	none	0	0	1	0	HR_proficient	none	193	118	34	TRUE	Head and neck	NA	TRUE
HMF	HMF003182A	none	0.02	0.052	0.928	0.072	HR_proficient	none	263	148	111	TRUE	Mesothelioma	NA	TRUE
HMF	HMF003090A	none	0.002	0.008	0.99	0.01	HR_proficient	none	471	339	438	TRUE	Breast	NA	FALSE
HMF	HMF002389A	none	0	0	1	0	HR_proficient	none	4436	4022	704	TRUE	Prostate	NA	TRUE
HMF	HMF001418A	none	0	0	1	0	HR_proficient	none	720	488	301	TRUE	Breast	NA	FALSE
HMF	HMF002469A	none	0.004	0.026	0.97	0.03	HR_proficient	none	794	506	28	TRUE	Kidney	NA	TRUE
HMF	HMF003553A	none	0.002	0.002	0.996	0.004	HR_proficient	none	1332	984	213	TRUE	Lung	NA	FALSE
HMF	HMF001874A	none	0	0	1	0	HR_proficient	none	1076	931	202	TRUE	Pancreas	NA	TRUE
HMF	HMF002419A	none	0	0.004	0.996	0.004	HR_proficient	none	1339	944	392	TRUE	Lung	NA	FALSE
HMF	HMF001856A	none	0	0.004	0.996	0.004	HR_proficient	none	5388	4775	181	TRUE	Colon/Rectum	NA	FALSE
HMF	HMF001473A	none	0.002	0	0.998	0.002	HR_proficient	none	1041	871	315	TRUE	Breast	NA	FALSE
HMF	HMF001706A	none	0.024	0.036	0.94	0.06	HR_proficient	none	121	36	50	TRUE	Lung	NA	TRUE
HMF	HMF001940A	none	0	0	1	0	HR_proficient	none	527	366	95	TRUE	Breast	NA	FALSE
HMF	HMF002762A	none	0	0.002	0.998	0.002	HR_proficient	none	7306	6018	214	TRUE	Unknown	NA	FALSE
HMF	HMF000343A	none	0	0.012	0.988	0.012	HR_proficient	none	812	418	240	TRUE	Uterus	NA	FALSE
HMF	HMF000195B	BRCA2	0	0.998	0.002	0.998	HR_deficient	BRCA2_type	1436	548	381	FALSE	Breast	NA	TRUE
HMF	HMF000195A	BRCA2	0.014	0.966	0.02	0.98	HR_deficient	BRCA2_type	2203	642	471	TRUE	Breast	NA	TRUE
HMF	HMF000847A	none	0	0	1	0	HR_proficient	none	696	525	118	TRUE	Prostate	NA	TRUE
HMF	HMF002716A	none	0	0.002	0.998	0.002	HR_proficient	none	971	701	121	TRUE	Colon/Rectum	NA	FALSE
HMF	HMF001073A	none	0	0	1	0	HR_proficient	none	387	233	97	TRUE	Mesothelioma	NA	TRUE
HMF	HMF001543A	none	0	0	1	0	HR_proficient	none	1744	1457	313	TRUE	Prostate	NA	FALSE
HMF	HMF001047A	none	0	0	1	0	HR_proficient	none	881	612	605	TRUE	Prostate	NA	TRUE
HMF	HMF002547A	none	0	0.002	0.998	0.002	HR_proficient	none	588	486	220	TRUE	Prostate	NA	FALSE
HMF	HMF000905A	none	0.008	0.044	0.948	0.052	HR_proficient	none	1381	807	190	TRUE	Uterus	NA	FALSE
HMF	HMF001090A	none	0.034	0.044	0.922	0.078	HR_proficient	none	848	425	169	TRUE	NET	NA	TRUE
HMF	HMF002591B	none	0	0	1	0	HR_proficient	none	1261	795	190	TRUE	Skin	NA	TRUE
HMF	HMF002591A	none	0	0	1	0	HR_proficient	none	1460	815	73	FALSE	Skin	NA	TRUE
HMF	HMF000003A	none	0.006	0.008	0.986	0.014	HR_proficient	none	780	524	189	TRUE	Colon/Rectum	NA	TRUE
HMF	HMF002985A	none	0.01	0.094	0.896	0.104	HR_proficient	none	1192	853	369	TRUE	Breast	NA	FALSE
HMF	HMF001898A	none	0	0	1	0	HR_proficient	none	231	142	268	TRUE	Skin	NA	TRUE
HMF	HMF002134A	none	0	0	1	0	HR_proficient	none	1375	854	63	TRUE	Skin	NA	TRUE
HMF	HMF000883A	none	0	0	1	0	HR_proficient	none	1180	1037	230	TRUE	Stomach	NA	TRUE
HMF	HMF002038A	none	0	0	1	0	HR_proficient	none	364	282	77	TRUE	Ovary	NA	TRUE
HMF	HMF002355A	BRCA2	0	0	1	0	cannot_be_determined	cannot_be_determined	55831	53831	674	TRUE	Breast	NA	FALSE
HMF	HMF000613B	none	0.03	0.084	0.886	0.114	HR_proficient	none	882	670	467	FALSE	Ovary	NA	FALSE
HMF	HMF000782A	none	0	0	1	0	HR_proficient	none	678	416	276	TRUE	Skin	NA	TRUE
HMF	HMF000743A	none	0	0	1	0	HR_proficient	none	1051	651	111	TRUE	Skin	NA	TRUE
HMF	HMF001748A	none	0	0	1	0	HR_proficient	none	1180	733	98	TRUE	Skin	NA	TRUE
HMF	HMF001297A	none	0	0	1	0	HR_proficient	none	1114	877	27	TRUE	Colon/Rectum	NA	TRUE
HMF	HMF002876A	none	0	0.002	0.998	0.002	HR_proficient	none	130	83	70	TRUE	Mesothelioma	NA	TRUE
HMF	HMF003343A	none	0.016	0.038	0.946	0.054	HR_proficient	none	562	335	138	TRUE	Unknown	NA	FALSE
HMF	HMF002630A	none	0	0.002	0.998	0.002	HR_proficient	none	821	590	439	TRUE	Prostate	NA	FALSE
HMF	HMF001003A	none	0	0	1	0	HR_proficient	none	2855	2289	454	TRUE	Esophagus	NA	TRUE
HMF	HMF003640A	none	0	0	1	0	HR_proficient	none	669	495	325	TRUE	Esophagus	NA	FALSE
HMF	HMF003065A	none	0.002	0.046	0.952	0.048	HR_proficient	none	98	37	118	TRUE	Biliary	NA	TRUE
HMF	HMF003194A	none	0	0	1	0	HR_proficient	none	817	638	148	TRUE	Liver	NA	FALSE
HMF	HMF002946A	none	0	0	1	0	HR_proficient	none	2389	1711	256	TRUE	Lung	NA	FALSE
HMF	HMF002443B	none	0	0.002	0.998	0.002	HR_proficient	none	2043	1412	646	FALSE	Esophagus	NA	FALSE
HMF	HMF002086A	none	0	0	1	0	HR_proficient	none	596	457	639	TRUE	Breast	NA	FALSE
HMF	HMF002832A	none	0	0	1	0	HR_proficient	none	1603	1190	223	TRUE	Unknown	NA	TRUE
HMF	HMF002307A	none	0	0.002	0.998	0.002	HR_proficient	none	361	226	120	TRUE	Breast	NA	TRUE
HMF	HMF000076A	none	0.03	0.118	0.852	0.148	HR_proficient	none	609	410	2446	TRUE	Skin	NA	FALSE
HMF	HMF000050A	none	0	0	1	0	HR_proficient	none	1051	775	309	TRUE	Prostate	NA	TRUE
HMF	HMF000194A	none	0.06	0.91	0.03	0.97	HR_deficient	BRCA2_type	951	260	650	TRUE	Ovary	NA	FALSE
HMF	HMF000314A	none	0	0	1	0	HR_proficient	none	1074	756	391	TRUE	Breast	NA	FALSE
HMF	HMF000259A	none	0	0.01	0.99	0.01	HR_proficient	none	288	168	74	TRUE	Liver	NA	FALSE
HMF	HMF002556A	none	0.092	0.296	0.612	0.388	HR_proficient	none	68	32	58	TRUE	Skin	NA	FALSE
HMF	HMF002167A	none	0	0.002	0.998	0.002	HR_proficient	none	2690	1981	99	TRUE	Lung	NA	TRUE
HMF	HMF002141A	none	0	0.006	0.994	0.006	HR_proficient	none	311	216	197	TRUE	Skin	NA	FALSE
HMF	HMF002492A	none	0	0	1	0	HR_proficient	none	3607	2849	374	TRUE	Colon/Rectum	NA	TRUE
HMF	HMF001482A	none	0	0	1	0	HR_proficient	none	2810	1970	303	TRUE	Lung	NA	FALSE
HMF	HMF002798A	none	0	0.002	0.998	0.002	HR_proficient	none	1194	717	100	TRUE	NET	NA	TRUE
HMF	HMF001189A	none	0	0	1	0	HR_proficient	none	566	378	245	TRUE	Prostate	NA	TRUE
HMF	HMF003456A	none	0	0	1	0	HR_proficient	none	2548	2299	370	TRUE	Breast	NA	FALSE
HMF	HMF000544A	none	0	0	1	0	HR_proficient	none	591	438	248	TRUE	Uterus	NA	TRUE
HMF	HMF001576A	none	0.018	0.022	0.96	0.04	HR_proficient	none	155	39	3	TRUE	Kidney	NA	TRUE
HMF	HMF000763A	none	0	0.004	0.996	0.004	HR_proficient	none	365	239	255	TRUE	Mesothelioma	NA	FALSE
HMF	HMF003668A	BRCA1	0.996	0	0.004	0.996	HR_deficient	BRCA1_type	1397	532	520	TRUE	Ovary	NA	TRUE
HMF	HMF001147A	none	0	0	1	0	HR_proficient	none	403	237	65	TRUE	Skin	NA	TRUE
HMF	HMF002868A	none	0	0.004	0.996	0.004	HR_proficient	none	157	53	10	TRUE	Skin	NA	TRUE
HMF	HMF001321A	none	0	0	1	0	HR_proficient	none	668	432	145	TRUE	Biliary	NA	TRUE
HMF	HMF000253A	none	0	0	1	0	HR_proficient	none	2231	1328	121	TRUE	Skin	NA	TRUE
HMF	HMF000739A	none	0	0.002	0.998	0.002	HR_proficient	none	322	176	79	TRUE	NET	NA	FALSE
HMF	HMF000611A	none	0	0	1	0	HR_proficient	none	646	362	44	TRUE	Kidney	NA	TRUE
HMF	HMF001240A	none	0	0	1	0	HR_proficient	none	358	195	22	TRUE	NET	NA	TRUE
HMF	HMF002069A	none	0	0	1	0	HR_proficient	none	2719	2233	630	TRUE	Urinary tract	NA	FALSE
HMF	HMF002069B	none	0	0	1	0	HR_proficient	none	2239	1842	496	FALSE	Urinary tract	NA	FALSE
HMF	HMF002597A	none	0	0	1	0	HR_proficient	none	1364	1026	456	TRUE	Urinary tract	NA	TRUE
HMF	HMF003636A	none	0.018	0.026	0.956	0.044	HR_proficient	none	1122	456	133	TRUE	NET	NA	TRUE
HMF	HMF001889B	BRCA2	0.032	0.91	0.058	0.942	HR_deficient	BRCA2_type	881	405	349	TRUE	Biliary	NA	TRUE
HMF	HMF001820A	none	0	0	1	0	HR_proficient	none	420	269	52	TRUE	Breast	NA	TRUE
HMF	HMF001554A	none	0.002	0.018	0.98	0.02	HR_proficient	none	349	131	16	TRUE	Kidney	NA	TRUE
HMF	HMF000243A	none	0	0.008	0.992	0.008	HR_proficient	none	1101	804	480	TRUE	Ovary	NA	FALSE
HMF	HMF000601A	none	0.118	0.122	0.76	0.24	HR_proficient	none	523	192	281	TRUE	Breast	NA	FALSE
HMF	HMF000475A	none	0	0	1	0	HR_proficient	none	1155	848	271	TRUE	Prostate	NA	TRUE
HMF	HMF000718A	none	0	0.002	0.998	0.002	HR_proficient	none	784	431	511	FALSE	Breast	NA	FALSE
HMF	HMF000718B	none	0	0	1	0	HR_proficient	none	1077	689	441	TRUE	Breast	NA	FALSE
HMF	HMF000250A	none	0	0	1	0	HR_proficient	none	504	297	187	TRUE	Uterus	NA	TRUE
HMF	HMF000713A	none	0	0	1	0	HR_proficient	none	1405	1041	567	TRUE	Breast	NA	FALSE
HMF	HMF000999A	none	0	0.002	0.998	0.002	HR_proficient	none	1927	1533	195	TRUE	Urinary tract	NA	FALSE
HMF	HMF001289A	none	0	0.032	0.968	0.032	HR_proficient	none	126	35	5	TRUE	Nervous system	NA	TRUE
HMF	HMF000029A	none	0	0.002	0.998	0.002	HR_proficient	none	277	113	14	TRUE	NET	NA	TRUE
HMF	HMF002866A	none	0.002	0	0.998	0.002	HR_proficient	none	2993	1863	137	TRUE	Skin	NA	TRUE
HMF	HMF002260A	BRCA2	0	0.948	0.052	0.948	HR_deficient	BRCA2_type	1391	563	383	TRUE	Prostate	NA	TRUE
HMF	HMF001832B	none	0	0.002	0.998	0.002	HR_proficient	none	3151	2395	145	FALSE	Colon/Rectum	NA	TRUE
HMF	HMF002403A	none	0	0	1	0	HR_proficient	none	666	407	90	TRUE	NET	NA	TRUE
HMF	HMF001523A	none	0	0	1	0	HR_proficient	none	1768	1423	619	TRUE	Urinary tract	NA	TRUE
HMF	HMF001120A	none	0	0	1	0	HR_proficient	none	1145	720	243	TRUE	Skin	NA	TRUE
HMF	HMF001169A	none	0.016	0	0.984	0.016	HR_proficient	none	154	56	100	TRUE	Lung	NA	TRUE
HMF	HMF003392A	none	0.024	0.02	0.956	0.044	HR_proficient	none	939	392	243	TRUE	Breast	NA	FALSE
HMF	HMF001542A	none	0	0	1	0	HR_proficient	none	300	174	467	TRUE	Urinary tract	NA	FALSE
HMF	HMF003160A	none	0	0	1	0	HR_proficient	none	1518	998	655	TRUE	Urinary tract	NA	TRUE
HMF	HMF002518A	none	0	0	1	0	HR_proficient	none	1178	831	646	TRUE	Prostate	NA	FALSE
HMF	HMF000516A	none	0	0.006	0.994	0.006	HR_proficient	none	1004	730	186	FALSE	Urinary tract	NA	TRUE
HMF	HMF000516B	none	0.004	0.004	0.992	0.008	HR_proficient	none	1245	867	167	TRUE	Urinary tract	NA	TRUE
HMF	HMF001397A	none	0	0.002	0.998	0.002	HR_proficient	none	5331	4346	1210	TRUE	Esophagus	NA	FALSE
HMF	HMF001705A	none	0	0	1	0	HR_proficient	none	1133	887	191	TRUE	Uterus	NA	FALSE
HMF	HMF000844A	none	0	0	1	0	HR_proficient	none	724	430	62	TRUE	Skin	NA	TRUE
HMF	HMF001129A	none	0	0	1	0	HR_proficient	none	1950	1660	186	TRUE	Prostate	NA	TRUE
HMF	HMF000129A	none	0	0	1	0	HR_proficient	none	1073	720	1068	TRUE	Urinary tract	NA	TRUE
HMF	HMF002829A	none	0	0.006	0.994	0.006	HR_proficient	none	6631	4537	630	TRUE	Lung	NA	FALSE
HMF	HMF003499A	none	0	0	1	0	HR_proficient	none	1940	1471	1028	TRUE	Urinary tract	NA	TRUE
HMF	HMF003280A	none	0	0	1	0	HR_proficient	none	812	586	160	TRUE	Urinary tract	NA	TRUE
HMF	HMF003280B	none	0	0.002	0.998	0.002	HR_proficient	none	1356	944	204	FALSE	Urinary tract	NA	TRUE
HMF	HMF002099A	none	0	0	1	0	HR_proficient	none	543	291	97	TRUE	Breast	NA	TRUE
HMF	HMF003040A	none	0.012	0.006	0.982	0.018	HR_proficient	none	1127	632	120	TRUE	Uterus	NA	TRUE
HMF	HMF001969A	none	0	0	1	0	HR_proficient	none	923	605	240	TRUE	Breast	NA	FALSE
HMF	HMF002228A	none	0	0.002	0.998	0.002	HR_proficient	none	2341	1706	165	TRUE	Lung	NA	FALSE
HMF	HMF000353A	none	0	0.016	0.984	0.016	HR_proficient	none	348	158	195	TRUE	Mesothelioma	NA	TRUE
HMF	HMF002909A	none	0	0	1	0	HR_proficient	none	166	43	57	TRUE	Urinary tract	NA	TRUE
HMF	HMF001605B	none	0	0	1	0	HR_proficient	none	883	538	68	TRUE	Skin	NA	TRUE
HMF	HMF000530A	none	0	0	1	0	HR_proficient	none	161	52	1	TRUE	Skin	NA	TRUE
HMF	HMF002888A	none	0	0	1	0	HR_proficient	none	552	346	112	TRUE	Skin	NA	FALSE
HMF	HMF003737A	none	0.002	0.038	0.96	0.04	HR_proficient	none	367	216	150	TRUE	Mesothelioma	NA	TRUE
HMF	HMF000227A	none	0	0	1	0	HR_proficient	none	932	621	491	TRUE	Urinary tract	NA	FALSE
HMF	HMF001715A	none	0	0.008	0.992	0.008	HR_proficient	none	784	374	71	TRUE	Bone/Soft tissue	NA	TRUE
HMF	HMF001951A	none	0	0	1	0	HR_proficient	none	2990	2421	219	TRUE	Colon/Rectum	NA	TRUE
HMF	HMF003476A	none	0.004	0.028	0.968	0.032	HR_proficient	none	541	308	338	TRUE	Mesothelioma	NA	TRUE
HMF	HMF001682A	none	0	0	1	0	HR_proficient	none	1293	851	169	TRUE	Prostate	NA	FALSE
HMF	HMF001682B	none	0	0	1	0	HR_proficient	none	1410	881	171	FALSE	Prostate	NA	FALSE
HMF	HMF000736A	none	0.012	0	0.988	0.012	HR_proficient	none	301	143	27	TRUE	NET	NA	TRUE
HMF	HMF000114A	none	0	0	1	0	HR_proficient	none	558	390	251	TRUE	Prostate	NA	TRUE
HMF	HMF000676A	none	0.036	0.614	0.35	0.65	HR_deficient	BRCA2_type	525	240	369	TRUE	Ovary	NA	FALSE
HMF	HMF001914A	none	0	0	1	0	HR_proficient	none	404	201	147	TRUE	Skin	NA	FALSE
HMF	HMF000962A	none	0.002	0.004	0.994	0.006	HR_proficient	none	612	357	275	TRUE	Breast	NA	FALSE
HMF	HMF000725A	none	0	0	1	0	HR_proficient	none	590	340	185	TRUE	Skin	NA	FALSE
HMF	HMF000374A	none	0	0	1	0	HR_proficient	none	447	257	54	TRUE	Breast	NA	TRUE
HMF	HMF001827A	none	0	0	1	0	HR_proficient	none	545	369	45	TRUE	Biliary	NA	FALSE
HMF	HMF002506A	none	0	0	1	0	HR_proficient	none	1717	1153	77	FALSE	Skin	NA	TRUE
HMF	HMF002506B	none	0	0	1	0	HR_proficient	none	1791	1197	72	TRUE	Skin	NA	TRUE
HMF	HMF000519A	none	0	0	1	0	HR_proficient	none	9912	7733	933	TRUE	Lung	NA	FALSE
HMF	HMF003657A	none	0.006	0.03	0.964	0.036	HR_proficient	none	342	170	452	TRUE	Skin	NA	TRUE
HMF	HMF002434A	BRCA2	0.004	0.976	0.02	0.98	HR_deficient	BRCA2_type	1781	742	296	TRUE	Prostate	NA	TRUE
HMF	HMF002663A	BRCA2	0.014	0.972	0.014	0.986	HR_deficient	BRCA2_type	1417	482	439	FALSE	Prostate	NA	TRUE
HMF	HMF002663B	BRCA2	0.002	0.996	0.002	0.998	HR_deficient	BRCA2_type	1568	534	442	TRUE	Prostate	NA	TRUE
HMF	HMF002272A	BRCA2	0	0.006	0.994	0.006	cannot_be_determined	cannot_be_determined	63926	61559	395	TRUE	Breast	NA	FALSE
HMF	HMF002300A	none	0	0.004	0.996	0.004	HR_proficient	none	2313	2009	348	TRUE	Uterus	NA	FALSE
HMF	HMF001675A	none	0.022	0.036	0.942	0.058	HR_proficient	none	1432	548	764	TRUE	Bone/Soft tissue	NA	FALSE
HMF	HMF003770A	none	0.004	0.01	0.986	0.014	HR_proficient	none	308	134	17	TRUE	Urinary tract	NA	TRUE
HMF	HMF002813A	none	0	0.002	0.998	0.002	HR_proficient	none	1271	910	162	TRUE	Breast	NA	FALSE
HMF	HMF002690A	none	0.002	0.004	0.994	0.006	HR_proficient	none	1336	836	688	TRUE	Prostate	NA	TRUE
HMF	HMF001344A	none	0	0.002	0.998	0.002	HR_proficient	none	408	262	128	TRUE	Prostate	NA	FALSE
HMF	HMF001641A	none	0	0	1	0	HR_proficient	none	810	559	313	TRUE	Breast	NA	FALSE
HMF	HMF002635A	none	0.002	0	0.998	0.002	HR_proficient	none	970	635	62	TRUE	Liver	NA	TRUE
HMF	HMF000827A	none	0.006	0.008	0.986	0.014	HR_proficient	none	896	511	884	TRUE	Bone/Soft tissue	NA	FALSE
HMF	HMF002796A	none	0	0	1	0	HR_proficient	none	771	497	136	TRUE	Breast	NA	FALSE
HMF	HMF002743A	none	0.902	0.076	0.022	0.978	HR_deficient	BRCA1_type	953	343	810	TRUE	Breast	NA	FALSE
HMF	HMF003281A	none	0	0	1	0	HR_proficient	none	726	409	130	TRUE	Skin	NA	TRUE
HMF	HMF003805A	none	0	0.002	0.998	0.002	HR_proficient	none	2110	1556	185	TRUE	Colon/Rectum	NA	FALSE
HMF	HMF000404A	none	0	0	1	0	HR_proficient	none	348	183	212	TRUE	Mesothelioma	NA	TRUE
HMF	HMF002566A	none	0	0	1	0	HR_proficient	none	599	349	94	TRUE	Skin	NA	TRUE
HMF	HMF002341A	none	0	0	1	0	HR_proficient	none	58	24	90	TRUE	Urinary tract	NA	TRUE
HMF	HMF003356A	none	0.002	0.002	0.996	0.004	HR_proficient	none	1194	709	569	TRUE	Urinary tract	NA	TRUE
HMF	HMF003074A	none	0	0	1	0	cannot_be_determined	cannot_be_determined	93895	91343	155	TRUE	Prostate	NA	TRUE
HMF	HMF003074B	none	0	0	1	0	cannot_be_determined	cannot_be_determined	98280	95651	163	FALSE	Prostate	NA	TRUE
HMF	HMF003469A	none	0.012	0.004	0.984	0.016	HR_proficient	none	225	72	42	TRUE	Bone/Soft tissue	NA	TRUE
HMF	HMF002025A	BRCA1	0.984	0.01	0.006	0.994	HR_deficient	BRCA1_type	935	378	886	TRUE	Breast	NA	TRUE
HMF	HMF000481A	none	0.002	0	0.998	0.002	HR_proficient	none	2361	1689	318	TRUE	Esophagus	NA	FALSE
HMF	HMF002015A	none	0	0.002	0.998	0.002	HR_proficient	none	470	208	111	TRUE	Skin	NA	TRUE
HMF	HMF001913A	none	0	0	1	0	HR_proficient	none	1072	856	316	TRUE	Prostate	NA	FALSE
HMF	HMF003612A	none	0	0	1	0	HR_proficient	none	495	362	130	TRUE	Uterus	NA	FALSE
HMF	HMF002912A	none	0	0	1	0	HR_proficient	none	2263	1451	240	TRUE	Urinary tract	NA	TRUE
HMF	HMF002531A	none	0	0.002	0.998	0.002	HR_proficient	none	752	457	80	TRUE	Kidney	NA	TRUE
HMF	HMF003518A	none	0.668	0.31	0.022	0.978	HR_deficient	BRCA1_type	2763	900	1481	TRUE	Breast	NA	FALSE
HMF	HMF000454A	none	0	0.006	0.994	0.006	HR_proficient	none	196	111	11	TRUE	NET	NA	TRUE
HMF	HMF000668A	none	0	0	1	0	HR_proficient	none	508	328	34	TRUE	Breast	NA	TRUE
HMF	HMF001809A	none	0	0	1	0	HR_proficient	none	272	162	72	TRUE	Skin	NA	FALSE
HMF	HMF000198A	none	0.028	0.024	0.948	0.052	HR_proficient	none	821	382	69	TRUE	NET	NA	TRUE
HMF	HMF001623A	none	0	0.002	0.998	0.002	HR_proficient	none	1209	852	313	TRUE	Prostate	NA	TRUE
HMF	HMF003532A	none	0	0	1	0	HR_proficient	none	864	608	58	TRUE	Uterus	NA	FALSE
HMF	HMF003011A	none	0	0	1	0	HR_proficient	none	840	533	69	TRUE	Skin	NA	TRUE
HMF	HMF000292A	none	0	0	1	0	HR_proficient	none	981	757	104	TRUE	Stomach	NA	TRUE
HMF	HMF002849A	none	0.004	0.002	0.994	0.006	HR_proficient	none	1630	945	105	TRUE	Skin	NA	TRUE
HMF	HMF000884A	BRCA1	0.956	0.032	0.012	0.988	HR_deficient	BRCA1_type	1491	547	590	TRUE	Ovary	NA	TRUE
HMF	HMF001208A	none	0.036	0.076	0.888	0.112	HR_proficient	none	668	365	334	TRUE	Ovary	NA	FALSE
HMF	HMF001441A	none	0	0	1	0	HR_proficient	none	446	267	28	TRUE	Skin	NA	TRUE
HMF	HMF000785A	none	0	0	1	0	HR_proficient	none	500	318	352	TRUE	Breast	NA	FALSE
HMF	HMF000252A	none	0	0.01	0.99	0.01	HR_proficient	none	191	98	20	TRUE	Bone/Soft tissue	NA	FALSE
HMF	HMF003276A	none	0	0	1	0	HR_proficient	none	156	59	35	TRUE	Skin	NA	TRUE
HMF	HMF000047A	none	0.004	0.006	0.99	0.01	HR_proficient	none	574	373	95	TRUE	Kidney	NA	TRUE
HMF	HMF001034A	none	0.008	0.014	0.978	0.022	HR_proficient	none	472	212	49	TRUE	NET	NA	TRUE
HMF	HMF003289A	none	0	0	1	0	HR_proficient	none	3698	3043	207	TRUE	Colon/Rectum	NA	TRUE
HMF	HMF003177A	none	0	0	1	0	HR_proficient	none	723	592	17	TRUE	Colon/Rectum	NA	TRUE
HMF	HMF002190A	none	0	0.002	0.998	0.002	HR_proficient	none	1173	837	107	TRUE	Liver	NA	TRUE
HMF	HMF002699A	none	0	0	1	0	HR_proficient	none	578	414	133	TRUE	Prostate	NA	TRUE
HMF	HMF002999A	none	0.002	0.006	0.992	0.008	HR_proficient	none	299	125	236	TRUE	Breast	NA	FALSE
HMF	HMF003076A	none	0.002	0	0.998	0.002	HR_proficient	none	460	240	167	TRUE	Biliary	NA	FALSE
HMF	HMF002486A	none	0	0.004	0.996	0.004	HR_proficient	none	1248	783	40	TRUE	Kidney	NA	TRUE
HMF	HMF002511A	BRCA2	0.008	0.97	0.022	0.978	HR_deficient	BRCA2_type	739	254	150	TRUE	Mesothelioma	NA	TRUE
HMF	HMF002737A	none	0	0	1	0	HR_proficient	none	450	278	55	TRUE	Urinary tract	NA	TRUE
HMF	HMF003093A	none	0	0	1	0	HR_proficient	none	909	536	32	TRUE	Skin	NA	TRUE
HMF	HMF000298A	none	0	0	1	0	HR_proficient	none	280	149	17	TRUE	Kidney	NA	TRUE
HMF	HMF003712A	none	0.012	0.006	0.982	0.018	HR_proficient	none	922	461	242	TRUE	Breast	NA	FALSE
HMF	HMF003163A	none	0	0.002	0.998	0.002	HR_proficient	none	342	238	43	TRUE	Bone/Soft tissue	NA	TRUE
HMF	HMF003524A	none	0.002	0.004	0.994	0.006	HR_proficient	none	1970	1615	265	TRUE	Urinary tract	NA	TRUE
HMF	HMF000599A	none	0	0	1	0	HR_proficient	none	950	742	49	TRUE	Prostate	NA	TRUE
HMF	HMF002288A	none	0	0	1	0	HR_proficient	none	2814	1975	1030	TRUE	Stomach	NA	TRUE
HMF	HMF000976A	none	0	0.006	0.994	0.006	HR_proficient	none	439	289	188	TRUE	Lung	NA	FALSE
HMF	HMF000324A	none	0	0	1	0	HR_proficient	none	811	494	101	TRUE	Urinary tract	NA	TRUE
HMF	HMF000912A	none	0	0	1	0	HR_proficient	none	1254	847	439	TRUE	Lung	NA	TRUE
HMF	HMF000804A	none	0	0	1	0	HR_proficient	none	2197	1431	172	TRUE	Skin	NA	TRUE
HMF	HMF002162A	none	0	0	1	0	HR_proficient	none	357	213	13	TRUE	Bone/Soft tissue	NA	TRUE
HMF	HMF000625A	none	0.004	0.01	0.986	0.014	HR_proficient	none	925	544	206	TRUE	Breast	NA	FALSE
HMF	HMF003679A	none	0.008	0.008	0.984	0.016	HR_proficient	none	1027	592	83	TRUE	Bone/Soft tissue	NA	TRUE
HMF	HMF000988A	none	0	0	1	0	HR_proficient	none	1125	902	264	TRUE	Breast	NA	FALSE
HMF	HMF003357A	none	0	0	1	0	HR_proficient	none	1139	695	111	TRUE	Skin	NA	TRUE
HMF	HMF000538A	none	0	0.006	0.994	0.006	HR_proficient	none	197	96	12	TRUE	NET	NA	TRUE
HMF	HMF000711A	none	0	0	1	0	HR_proficient	none	613	395	414	TRUE	Urinary tract	NA	FALSE
HMF	HMF002359A	none	0	0	1	0	HR_proficient	none	550	365	154	TRUE	Breast	NA	FALSE
HMF	HMF000231A	none	0	0	1	0	HR_proficient	none	2185	1893	170	TRUE	Colon/Rectum	NA	TRUE
HMF	HMF000279A	none	0	0	1	0	HR_proficient	none	680	517	239	TRUE	Prostate	NA	TRUE
HMF	HMF002196A	none	0	0	1	0	HR_proficient	none	794	597	124	TRUE	Breast	NA	TRUE
HMF	HMF002150A	none	0	0	1	0	HR_proficient	none	2406	1877	348	TRUE	Stomach	NA	TRUE
HMF	HMF003680A	none	0	0	1	0	HR_proficient	none	440	215	59	TRUE	Skin	NA	FALSE
HMF	HMF002303A	none	0.002	0.044	0.954	0.046	HR_proficient	none	320	211	27	TRUE	Bone/Soft tissue	NA	TRUE
HMF	HMF003762A	none	0	0	1	0	HR_proficient	none	649	402	99	TRUE	Skin	NA	TRUE
HMF	HMF001416A	none	0	0	1	0	HR_proficient	none	7421	5723	191	TRUE	Unknown	NA	TRUE
HMF	HMF003571A	none	0	0	1	0	HR_proficient	none	634	492	104	TRUE	Urinary tract	NA	TRUE
HMF	HMF000423A	none	0	0.002	0.998	0.002	HR_proficient	none	132	78	52	TRUE	Lung	NA	FALSE
HMF	HMF001449A	none	0	0	1	0	HR_proficient	none	633	399	40	TRUE	Skin	NA	TRUE
HMF	HMF001524A	none	0.036	0.086	0.878	0.122	HR_proficient	none	432	206	60	TRUE	Bone/Soft tissue	NA	FALSE
HMF	HMF001308A	none	0	0.006	0.994	0.006	HR_proficient	none	972	528	68	TRUE	Skin	NA	TRUE
HMF	HMF001445A	none	0	0	1	0	HR_proficient	none	1285	669	137	TRUE	Skin	NA	TRUE
HMF	HMF003701A	none	0	0	1	0	HR_proficient	none	641	460	986	TRUE	Breast	NA	FALSE
HMF	HMF003101A	none	0.004	0	0.996	0.004	HR_proficient	none	183	65	38	TRUE	Skin	NA	TRUE
HMF	HMF001866A	BRCA2	0.002	0.964	0.034	0.966	HR_deficient	BRCA2_type	1450	610	372	TRUE	Prostate	NA	TRUE
HMF	HMF002142A	none	0	0	1	0	HR_proficient	none	263	139	64	TRUE	Skin	NA	TRUE
HMF	HMF003519A	none	0	0	1	0	HR_proficient	none	577	418	165	TRUE	Breast	NA	FALSE
HMF	HMF003236A	none	0	0	1	0	HR_proficient	none	414	255	136	TRUE	Breast	NA	TRUE
HMF	HMF000172A	none	0.002	0.008	0.99	0.01	HR_proficient	none	1145	885	94	TRUE	Urinary tract	NA	TRUE
HMF	HMF002375A	none	0.002	0.004	0.994	0.006	HR_proficient	none	186	80	203	TRUE	Breast	NA	TRUE
HMF	HMF003247A	none	0.002	0.012	0.986	0.014	HR_proficient	none	275	163	248	TRUE	Urinary tract	NA	FALSE
HMF	HMF001253A	none	0	0	1	0	HR_proficient	none	341	176	145	FALSE	Skin	NA	FALSE
HMF	HMF001253B	none	0.016	0.112	0.872	0.128	HR_proficient	none	605	294	176	TRUE	Skin	NA	FALSE
HMF	HMF003516A	none	0.016	0.002	0.982	0.018	HR_proficient	none	184	106	16	TRUE	Liver	NA	TRUE
HMF	HMF003223A	none	0	0	1	0	HR_proficient	none	679	517	215	TRUE	Urinary tract	NA	TRUE
HMF	HMF000622A	none	0	0	1	0	HR_proficient	none	200	74	35	TRUE	Skin	NA	TRUE
HMF	HMF001412A	none	0.002	0.078	0.92	0.08	HR_proficient	none	1615	1214	115	TRUE	Prostate	NA	FALSE
HMF	HMF002278A	none	0	0.008	0.992	0.008	HR_proficient	none	285	117	11	TRUE	Bone/Soft tissue	NA	TRUE
HMF	HMF002920A	none	0	0	1	0	HR_proficient	none	1077	748	150	TRUE	Liver	NA	TRUE
HMF	HMF000027A	none	0	0	1	0	HR_proficient	none	392	233	58	TRUE	Skin	NA	FALSE
HMF	HMF000183A	none	0	0	1	0	HR_proficient	none	363	168	196	TRUE	Skin	NA	TRUE
HMF	HMF000734A	none	0	0	1	0	HR_proficient	none	666	378	368	TRUE	Breast	NA	FALSE
HMF	HMF001887A	none	0	0.002	0.998	0.002	HR_proficient	none	528	302	339	TRUE	Urinary tract	NA	TRUE
HMF	HMF001565A	none	0	0.004	0.996	0.004	HR_proficient	none	959	633	28	TRUE	Liver	NA	TRUE
HMF	HMF000878A	none	0	0	1	0	HR_proficient	none	1249	717	319	TRUE	Skin	NA	TRUE
HMF	HMF002140A	none	0.006	0.016	0.978	0.022	HR_proficient	none	103	55	29	TRUE	Liver	NA	FALSE
HMF	HMF003715A	none	0.018	0.054	0.928	0.072	HR_proficient	none	1502	928	20	TRUE	Kidney	NA	FALSE
HMF	HMF003525A	none	0	0.002	0.998	0.002	HR_proficient	none	648	345	39	TRUE	Kidney	NA	TRUE
HMF	HMF001638A	BRCA1	0.102	0.742	0.156	0.844	HR_deficient	BRCA2_type	1296	561	1058	TRUE	Urinary tract	NA	TRUE
HMF	HMF000846A	none	0	0.004	0.996	0.004	HR_proficient	none	417	272	42	TRUE	Skin	NA	TRUE
HMF	HMF000815A	none	0	0.002	0.998	0.002	HR_proficient	none	4025	3225	67	TRUE	Lung	NA	FALSE
HMF	HMF002794A	none	0.118	0.014	0.868	0.132	HR_proficient	none	79	38	24	TRUE	Mesothelioma	NA	FALSE
HMF	HMF004289A	none	0	0	1	0	HR_proficient	none	165	113	63	TRUE	Lung	NA	TRUE
HMF	HMF004187A	none	0.046	0.168	0.786	0.214	HR_proficient	none	281	174	176	TRUE	Mesothelioma	NA	FALSE
HMF	HMF000550A	none	0	0	1	0	HR_proficient	none	504	327	176	TRUE	Mesothelioma	NA	TRUE
HMF	HMF004036A	none	0	0.022	0.978	0.022	HR_proficient	none	76	33	2	TRUE	Liver	NA	TRUE
HMF	HMF002277A	none	0	0.008	0.992	0.008	HR_proficient	none	853	527	33	TRUE	Kidney	NA	FALSE
HMF	HMF002845A	none	0	0.002	0.998	0.002	HR_proficient	none	575	391	32	TRUE	Lung	NA	TRUE
HMF	HMF004024A	none	0	0.004	0.996	0.004	HR_proficient	none	1070	713	183	TRUE	Liver	NA	FALSE
HMF	HMF004310A	none	0	0.002	0.998	0.002	HR_proficient	none	332	168	154	TRUE	Lung	NA	FALSE
HMF	HMF004001A	none	0	0.002	0.998	0.002	HR_proficient	none	800	641	376	TRUE	Prostate	NA	FALSE
HMF	HMF004301A	none	0	0	1	0	HR_proficient	none	616	434	66	TRUE	Skin	NA	FALSE
HMF	HMF004385A	none	0	0	1	0	HR_proficient	none	853	669	103	TRUE	Urinary tract	NA	TRUE
HMF	HMF003967B	none	0	0.002	0.998	0.002	HR_proficient	none	461	285	165	TRUE	Skin	NA	TRUE
HMF	HMF003958A	none	0	0	1	0	HR_proficient	none	624	484	189	TRUE	Urinary tract	NA	TRUE
HMF	HMF004332A	none	0	0	1	0	HR_proficient	none	349	217	116	TRUE	Skin	NA	FALSE
HMF	HMF004042A	none	0	0.002	0.998	0.002	HR_proficient	none	339	211	67	TRUE	Breast	NA	TRUE
HMF	HMF004167A	none	0	0	1	0	HR_proficient	none	652	394	190	TRUE	Skin	NA	TRUE
HMF	HMF003863A	none	0	0.01	0.99	0.01	HR_proficient	none	1533	887	281	TRUE	Urinary tract	NA	TRUE
HMF	HMF003994A	none	0.016	0.112	0.872	0.128	HR_proficient	none	353	213	907	TRUE	Unknown	NA	FALSE
HMF	HMF004281A	BRCA2	0.002	0.976	0.022	0.978	HR_deficient	BRCA2_type	3980	1773	1081	TRUE	Lung	NA	TRUE
HMF	HMF003852A	none	0	0	1	0	HR_proficient	none	730	487	56	TRUE	Skin	NA	TRUE
HMF	HMF004243A	none	0	0.002	0.998	0.002	HR_proficient	none	832	597	49	TRUE	Lung	NA	TRUE
HMF	HMF003894A	none	0	0	1	0	HR_proficient	none	621	432	61	TRUE	Skin	NA	TRUE
HMF	HMF003891A	none	0	0	1	0	HR_proficient	none	686	545	89	TRUE	Urinary tract	NA	TRUE
HMF	HMF004337A	none	0	0.014	0.986	0.014	HR_proficient	none	1026	750	284	TRUE	Urinary tract	NA	FALSE
HMF	HMF004373A	none	0	0	1	0	HR_proficient	none	817	661	95	TRUE	Prostate	NA	TRUE
HMF	HMF003986A	none	0.028	0.122	0.85	0.15	HR_proficient	none	349	180	159	TRUE	Mesothelioma	NA	FALSE
HMF	HMF003931A	none	0	0.01	0.99	0.01	HR_proficient	none	250	165	61	TRUE	Mesothelioma	NA	TRUE
HMF	HMF004047A	none	0	0.002	0.998	0.002	HR_proficient	none	869	667	322	TRUE	Prostate	NA	FALSE
HMF	HMF004304A	none	0	0.002	0.998	0.002	HR_proficient	none	3244	2499	364	TRUE	Lung	NA	FALSE
HMF	HMF003978A	none	0.002	0.004	0.994	0.006	HR_proficient	none	192	112	145	TRUE	Urinary tract	NA	FALSE
HMF	HMF004217A	none	0	0.008	0.992	0.008	HR_proficient	none	675	374	164	TRUE	Skin	NA	FALSE
HMF	HMF004113A	none	0	0	1	0	HR_proficient	none	814	643	295	TRUE	Prostate	NA	FALSE
HMF	HMF004392A	none	0.008	0.026	0.966	0.034	HR_proficient	none	455	267	51	TRUE	Skin	NA	TRUE
HMF	HMF004108A	none	0	0.004	0.996	0.004	HR_proficient	none	1058	612	362	TRUE	Skin	NA	TRUE
HMF	HMF004014A	none	0	0	1	0	HR_proficient	none	389	272	36	TRUE	Bone/Soft tissue	NA	FALSE
HMF	HMF004221A	none	0	0	1	0	HR_proficient	none	1058	746	224	TRUE	Prostate	NA	FALSE
HMF	HMF004274A	none	0	0	1	0	HR_proficient	none	375	233	170	TRUE	Skin	NA	TRUE
HMF	HMF003901B	none	0	0.002	0.998	0.002	HR_proficient	none	517	335	50	TRUE	Urinary tract	NA	TRUE
HMF	HMF001439A	none	0	0.006	0.994	0.006	HR_proficient	none	1165	766	90	TRUE	Esophagus	NA	TRUE
HMF	HMF000357A	none	0.008	0.01	0.982	0.018	HR_proficient	none	860	520	476	TRUE	Esophagus	NA	FALSE
HMF	HMF000714B	none	0	0	1	0	HR_proficient	none	377	214	290	FALSE	Bone/Soft tissue	NA	TRUE
HMF	HMF000714A	none	0	0	1	0	HR_proficient	none	406	259	300	TRUE	Bone/Soft tissue	NA	TRUE
HMF	HMF002314A	none	0	0.002	0.998	0.002	HR_proficient	none	477	281	184	TRUE	Skin	NA	TRUE
HMF	HMF002702A	none	0	0	1	0	HR_proficient	none	232	137	761	TRUE	Breast	NA	FALSE
HMF	HMF000684A	none	0.036	0.112	0.852	0.148	HR_proficient	none	721	431	339	TRUE	Ovary	NA	FALSE
HMF	HMF001368A	none	0	0	1	0	HR_proficient	none	278	180	245	TRUE	Skin	NA	TRUE
HMF	HMF003385A	none	0	0	1	0	HR_proficient	none	3580	3148	583	TRUE	Esophagus	NA	FALSE
HMF	HMF000817A	none	0	0	1	0	HR_proficient	none	1234	811	408	TRUE	Breast	NA	FALSE
HMF	HMF001102A	none	0.858	0.102	0.04	0.96	HR_deficient	BRCA1_type	885	358	688	TRUE	Ovary	NA	FALSE
HMF	HMF001102B	none	0.88	0.088	0.032	0.968	HR_deficient	BRCA1_type	802	339	694	FALSE	Ovary	NA	FALSE
HMF	HMF002608A	none	0.012	0.012	0.976	0.024	HR_proficient	none	758	450	319	TRUE	Breast	NA	FALSE
HMF	HMF002336A	none	0	0	1	0	HR_proficient	none	386	283	144	TRUE	Pancreas	NA	TRUE
HMF	HMF002360A	none	0	0	1	0	HR_proficient	none	201	115	111	TRUE	Breast	NA	FALSE
HMF	HMF002573B	none	0	0	1	0	HR_proficient	none	357	254	38	TRUE	Breast	NA	FALSE
HMF	HMF002573A	none	0	0	1	0	HR_proficient	none	369	238	62	FALSE	Breast	NA	FALSE
HMF	HMF000361A	none	0	0.002	0.998	0.002	HR_proficient	none	500	351	109	TRUE	Urinary tract	NA	FALSE
HMF	HMF001387A	none	0.026	0.068	0.906	0.094	HR_proficient	none	322	179	179	TRUE	Skin	NA	TRUE
HMF	HMF000309A	BRCA1	0.008	0.026	0.966	0.034	HR_proficient	none	1225	892	670	TRUE	Breast	NA	TRUE
HMF	HMF000897A	none	0	0	1	0	HR_proficient	none	661	373	161	TRUE	Skin	NA	TRUE
HMF	HMF000515A	none	0	0	1	0	HR_proficient	none	484	327	328	TRUE	Breast	NA	FALSE
HMF	HMF003022A	none	0.002	0.014	0.984	0.016	HR_proficient	none	955	570	100	TRUE	Head and neck	NA	TRUE
HMF	HMF003368A	none	0	0.002	0.998	0.002	HR_proficient	none	702	428	617	TRUE	Breast	NA	FALSE
HMF	HMF000774A	none	0	0	1	0	HR_proficient	none	4837	4139	1534	TRUE	Esophagus	NA	TRUE
HMF	HMF002251A	BRCA2	0.02	0.974	0.006	0.994	HR_deficient	BRCA2_type	1572	474	891	TRUE	Ovary	NA	TRUE
HMF	HMF000274A	none	0	0.004	0.996	0.004	HR_proficient	none	360	245	98	TRUE	Skin	NA	FALSE
HMF	HMF003430A	none	0.382	0.53	0.088	0.912	HR_deficient	BRCA2_type	1873	818	943	TRUE	Ovary	NA	FALSE
HMF	HMF003258A	none	0	0	1	0	HR_proficient	none	748	507	27	TRUE	Skin	NA	TRUE
HMF	HMF003598A	none	0	0	1	0	HR_proficient	none	323	246	789	TRUE	Prostate	NA	TRUE
HMF	HMF002948A	none	0	0	1	0	HR_proficient	none	2700	2341	431	TRUE	Esophagus	NA	TRUE
HMF	HMF003781A	none	0.83	0.154	0.016	0.984	HR_deficient	BRCA1_type	402	85	631	TRUE	Ovary	NA	FALSE
HMF	HMF000889B	none	0	0.002	0.998	0.002	HR_proficient	none	1944	1413	300	FALSE	Breast	NA	FALSE
HMF	HMF000889C	none	0	0	1	0	HR_proficient	none	1590	1027	237	TRUE	Breast	NA	FALSE
HMF	HMF002574A	BRCA2	0	0.874	0.126	0.874	HR_deficient	BRCA2_type	1879	787	902	TRUE	Pancreas	NA	TRUE
HMF	HMF001154A	none	0	0.002	0.998	0.002	HR_proficient	none	1340	802	77	TRUE	Skin	NA	FALSE
HMF	HMF003365A	none	0.002	0	0.998	0.002	HR_proficient	none	469	323	22	TRUE	Colon/Rectum	NA	TRUE
HMF	HMF000316B	none	0.002	0.026	0.972	0.028	HR_proficient	none	1086	650	502	FALSE	Head and neck	NA	FALSE
HMF	HMF002413A	BRCA2	0.022	0.97	0.008	0.992	HR_deficient	BRCA2_type	1214	333	468	TRUE	Ovary	NA	TRUE
HMF	HMF000581A	BRCA1	0.304	0.174	0.522	0.478	HR_proficient	none	1243	794	965	TRUE	Esophagus	NA	TRUE
HMF	HMF001326A	none	0	0.002	0.998	0.002	cannot_be_determined	cannot_be_determined	48	9	9	TRUE	Skin	NA	TRUE
HMF	HMF003260A	none	0.8	0.162	0.038	0.962	HR_deficient	BRCA1_type	1137	361	708	TRUE	Ovary	NA	FALSE
HMF	HMF001731A	none	0	0	1	0	HR_proficient	none	763	581	281	TRUE	Prostate	NA	FALSE
HMF	HMF001141A	none	0	0.004	0.996	0.004	HR_proficient	none	507	377	64	TRUE	Head and neck	NA	TRUE
HMF	HMF000508A	BRCA1	0.944	0.05	0.006	0.994	HR_deficient	BRCA1_type	1025	308	532	TRUE	Ovary	NA	TRUE
HMF	HMF002490A	none	0.004	0.016	0.98	0.02	HR_proficient	none	1111	860	118	TRUE	Esophagus	NA	FALSE
HMF	HMF002267A	none	0.006	0.01	0.984	0.016	HR_proficient	none	382	213	144	TRUE	Breast	NA	TRUE
HMF	HMF002606A	none	0	0	1	0	HR_proficient	none	2710	2153	365	TRUE	Colon/Rectum	NA	TRUE
HMF	HMF003491A	none	0	0	1	0	HR_proficient	none	2761	2347	416	TRUE	Esophagus	NA	TRUE
HMF	HMF003075A	none	0	0	1	0	HR_proficient	none	762	632	265	TRUE	Esophagus	NA	TRUE
HMF	HMF001074A	none	0	0	1	0	HR_proficient	none	2458	1990	274	TRUE	Esophagus	NA	FALSE
HMF	HMF002874A	none	0	0	1	0	HR_proficient	none	248	162	17	TRUE	NET	NA	TRUE
HMF	HMF001588A	BRCA2	0.03	0.91	0.06	0.94	HR_deficient	BRCA2_type	1206	523	263	TRUE	Liver	NA	TRUE
HMF	HMF002880A	none	0	0	1	0	HR_proficient	none	3588	3136	1430	TRUE	Stomach	NA	FALSE
HMF	HMF002555A	none	0	0	1	0	HR_proficient	none	1586	1247	253	TRUE	Colon/Rectum	NA	TRUE
HMF	HMF002482A	none	0	0	1	0	HR_proficient	none	1393	1198	149	TRUE	Uterus	NA	TRUE
HMF	HMF003767A	none	0	0.004	0.996	0.004	HR_proficient	none	469	334	187	TRUE	Esophagus	NA	FALSE
HMF	HMF001871A	none	0.026	0	0.974	0.026	HR_proficient	none	4390	3376	395	TRUE	Colon/Rectum	NA	TRUE
HMF	HMF003381A	none	0	0.002	0.998	0.002	HR_proficient	none	1405	1062	258	TRUE	Head and neck	NA	TRUE
HMF	HMF002131A	none	0	0	1	0	HR_proficient	none	473	318	218	TRUE	Bone/Soft tissue	NA	TRUE
HMF	HMF000409A	none	0	0	1	0	HR_proficient	none	1912	1590	521	TRUE	Stomach	NA	TRUE
HMF	HMF003548A	none	0	0	1	0	HR_proficient	none	493	384	490	TRUE	Uterus	NA	TRUE
HMF	HMF000355A	none	0	0	1	0	HR_proficient	none	2395	2072	131	TRUE	Colon/Rectum	NA	FALSE
HMF	HMF000857A	none	0	0	1	0	HR_proficient	none	429	307	221	TRUE	Breast	NA	FALSE
HMF	HMF000557A	none	0	0	1	0	HR_proficient	none	1671	1148	971	TRUE	Head and neck	NA	TRUE
HMF	HMF001142A	none	0	0	1	0	HR_proficient	none	1912	1618	77	TRUE	Colon/Rectum	NA	TRUE
HMF	HMF001722A	none	0.034	0.004	0.962	0.038	HR_proficient	none	761	475	92	TRUE	Kidney	NA	FALSE
HMF	HMF001329A	none	0	0	1	0	HR_proficient	none	3867	3234	892	TRUE	Esophagus	NA	TRUE
HMF	HMF002675A	none	0	0.004	0.996	0.004	HR_proficient	none	1084	713	123	TRUE	Liver	NA	FALSE
HMF	HMF001515B	none	0	0	1	0	HR_proficient	none	902	451	359	TRUE	Breast	NA	TRUE
HMF	HMF002603B	none	0	0	1	0	HR_proficient	none	664	433	98	FALSE	Skin	NA	TRUE
HMF	HMF002603A	none	0	0	1	0	HR_proficient	none	1011	610	234	TRUE	Skin	NA	TRUE
HMF	HMF003670A	none	0	0	1	0	HR_proficient	none	401	277	82	TRUE	Breast	NA	FALSE
HMF	HMF002777A	none	0	0	1	0	HR_proficient	none	903	752	300	TRUE	Colon/Rectum	NA	FALSE
HMF	HMF003237A	none	0	0	1	0	HR_proficient	none	433	350	164	TRUE	Esophagus	NA	FALSE
HMF	HMF001981A	none	0	0	1	0	cannot_be_determined	cannot_be_determined	237748	233956	121	TRUE	Stomach	NA	TRUE
HMF	HMF002677A	none	0.002	0	0.998	0.002	HR_proficient	none	166	54	132	TRUE	Skin	NA	TRUE
HMF	HMF000498B	none	0	0	1	0	cannot_be_determined	cannot_be_determined	74584	73102	119	TRUE	Double primary	NA	FALSE
HMF	HMF001795A	none	0	0.002	0.998	0.002	HR_proficient	none	456	311	1515	TRUE	Skin	NA	FALSE
HMF	HMF000633A	none	0	0.002	0.998	0.002	HR_proficient	none	1318	691	243	TRUE	Head and neck	NA	TRUE
HMF	HMF003225A	none	0	0.016	0.984	0.016	HR_proficient	none	1061	531	236	TRUE	Colon/Rectum	NA	TRUE
HMF	HMF000839A	none	0.034	0.918	0.048	0.952	HR_deficient	BRCA2_type	2553	1308	912	TRUE	NET	NA	TRUE
HMF	HMF000457A	none	0.006	0.056	0.938	0.062	HR_proficient	none	399	270	328	TRUE	Uterus	NA	FALSE
HMF	HMF003329A	none	0.006	0.028	0.966	0.034	HR_proficient	none	362	243	88	TRUE	Ovary	NA	FALSE
HMF	HMF001181A	none	0.002	0.006	0.992	0.008	HR_proficient	none	801	467	32	TRUE	Kidney	NA	TRUE
HMF	HMF001107B	none	0	0	1	0	cannot_be_determined	cannot_be_determined	297595	289860	296	TRUE	Colon/Rectum	NA	TRUE
HMF	HMF003591A	none	0.006	0	0.994	0.006	HR_proficient	none	126	42	3	TRUE	Ovary	NA	TRUE
HMF	HMF001259A	none	0.144	0.174	0.682	0.318	HR_proficient	none	181	48	74	TRUE	Head and neck	NA	TRUE
HMF	HMF002612A	none	0	0.008	0.992	0.008	HR_proficient	none	3278	2348	292	TRUE	Colon/Rectum	NA	TRUE
HMF	HMF003608A	none	0	0	1	0	HR_proficient	none	1499	1345	195	TRUE	Esophagus	NA	FALSE
HMF	HMF003685A	none	0	0	1	0	HR_proficient	none	311	165	76	TRUE	NET	NA	TRUE
HMF	HMF002561A	none	0	0	1	0	HR_proficient	none	226	98	4	TRUE	NET	NA	TRUE
HMF	HMF001814A	none	0	0.002	0.998	0.002	HR_proficient	none	1102	963	186	TRUE	Pancreas	NA	TRUE
HMF	HMF000192A	none	0	0.002	0.998	0.002	HR_proficient	none	1214	604	156	TRUE	Breast	NA	TRUE
HMF	HMF001611A	none	0	0	1	0	HR_proficient	none	893	547	75	TRUE	Nervous system	NA	TRUE
HMF	HMF003616A	none	0	0	1	0	HR_proficient	none	657	392	52	TRUE	Nervous system	NA	TRUE
HMF	HMF002254A	none	0	0.002	0.998	0.002	HR_proficient	none	457	264	139	TRUE	Skin	NA	TRUE
HMF	HMF003627A	none	0	0	1	0	HR_proficient	none	2406	1650	395	TRUE	Colon/Rectum	NA	TRUE
HMF	HMF000148A	none	0	0	1	0	HR_proficient	none	2432	2015	653	TRUE	Biliary	NA	TRUE
HMF	HMF003686A	none	0	0	1	0	HR_proficient	none	507	305	69	TRUE	Nervous system	NA	FALSE
HMF	HMF001855A	none	0	0	1	0	HR_proficient	none	692	425	56	TRUE	Nervous system	NA	TRUE
HMF	HMF000590A	none	0	0	1	0	HR_proficient	none	1386	1088	599	TRUE	Stomach	NA	FALSE
HMF	HMF003415A	none	0	0	1	0	HR_proficient	none	306	162	25	TRUE	Nervous system	NA	TRUE
HMF	HMF003379B	BRCA2	0.028	0.95	0.022	0.978	HR_deficient	BRCA2_type	1488	560	424	FALSE	Prostate	NA	TRUE
HMF	HMF003379A	BRCA2	0.02	0.966	0.014	0.986	HR_deficient	BRCA2_type	1530	592	468	TRUE	Prostate	NA	TRUE
HMF	HMF000199A	none	0.012	0.01	0.978	0.022	HR_proficient	none	768	427	126	TRUE	Uterus	NA	TRUE
HMF	HMF002194A	none	0	0	1	0	HR_proficient	none	1943	1638	356	TRUE	Colon/Rectum	NA	TRUE
HMF	HMF001478A	none	0	0	1	0	HR_proficient	none	574	379	321	TRUE	Breast	NA	FALSE
HMF	HMF001730A	none	0	0	1	0	HR_proficient	none	676	388	59	TRUE	Breast	NA	TRUE
HMF	HMF000925A	none	0.002	0.006	0.992	0.008	HR_proficient	none	1184	623	121	TRUE	Nervous system	NA	TRUE
HMF	HMF003406A	none	0	0	1	0	HR_proficient	none	627	407	95	TRUE	Nervous system	NA	FALSE
HMF	HMF002371A	none	0	0	1	0	HR_proficient	none	805	447	93	TRUE	Nervous system	NA	TRUE
HMF	HMF002174A	none	0.016	0.02	0.964	0.036	HR_proficient	none	217	99	289	TRUE	Lung	NA	FALSE
HMF	HMF003589A	none	0	0	1	0	cannot_be_determined	cannot_be_determined	36476	34433	39	TRUE	Nervous system	NA	FALSE
HMF	HMF001725A	none	0	0	1	0	HR_proficient	none	710	448	73	TRUE	Breast	NA	FALSE
HMF	HMF002478A	none	0	0	1	0	HR_proficient	none	773	468	179	TRUE	Nervous system	NA	TRUE
HMF	HMF002821A	none	0	0.004	0.996	0.004	HR_proficient	none	618	411	180	TRUE	Nervous system	NA	FALSE
HMF	HMF000245A	none	0	0	1	0	HR_proficient	none	788	601	194	TRUE	Biliary	NA	TRUE
HMF	HMF002651A	none	0	0	1	0	HR_proficient	none	621	389	76	TRUE	Nervous system	NA	TRUE
HMF	HMF003405A	none	0.002	0	0.998	0.002	HR_proficient	none	914	621	52	TRUE	Nervous system	NA	TRUE
HMF	HMF002639A	none	0.002	0	0.998	0.002	HR_proficient	none	159	44	59	TRUE	Nervous system	NA	FALSE
HMF	HMF003217A	none	0	0	1	0	HR_proficient	none	401	237	147	TRUE	Ovary	NA	FALSE
HMF	HMF002266A	none	0	0	1	0	HR_proficient	none	672	378	82	TRUE	Nervous system	NA	TRUE
HMF	HMF000291A	none	0	0	1	0	HR_proficient	none	672	501	282	TRUE	Uterus	NA	TRUE
HMF	HMF003204A	none	0	0	1	0	HR_proficient	none	3495	3125	161	TRUE	Colon/Rectum	NA	FALSE
HMF	HMF002993A	none	0.002	0.004	0.994	0.006	HR_proficient	none	1746	788	116	TRUE	Bone/Soft tissue	NA	TRUE
HMF	HMF003026A	none	0	0	1	0	HR_proficient	none	576	390	64	TRUE	Nervous system	NA	TRUE
HMF	HMF001624A	none	0	0	1	0	HR_proficient	none	661	383	157	TRUE	Nervous system	NA	FALSE
HMF	HMF000649A	none	0	0	1	0	HR_proficient	none	829	506	211	TRUE	Nervous system	NA	FALSE
HMF	HMF002633A	none	0	0	1	0	HR_proficient	none	252	131	8	TRUE	Bone/Soft tissue	NA	TRUE
HMF	HMF001000A	none	0	0.002	0.998	0.002	HR_proficient	none	1183	903	261	TRUE	NET	NA	FALSE
HMF	HMF000570A	none	0	0	1	0	HR_proficient	none	768	502	154	TRUE	Nervous system	NA	TRUE
HMF	HMF002756A	none	0	0.002	0.998	0.002	HR_proficient	none	444	311	11	TRUE	Breast	NA	TRUE
HMF	HMF003436A	none	0	0	1	0	cannot_be_determined	cannot_be_determined	23067	21955	67	TRUE	Nervous system	NA	TRUE
HMF	HMF000190A	none	0	0	1	0	HR_proficient	none	612	398	82	TRUE	Kidney	NA	TRUE
HMF	HMF001167A	none	0.006	0.008	0.986	0.014	HR_proficient	none	696	477	285	TRUE	Nervous system	NA	TRUE
HMF	HMF001444A	none	0	0	1	0	HR_proficient	none	2984	1930	291	TRUE	Colon/Rectum	NA	FALSE
HMF	HMF003718A	none	0	0	1	0	HR_proficient	none	466	251	67	TRUE	Skin	NA	TRUE
HMF	HMF003496A	none	0.048	0.116	0.836	0.164	HR_proficient	none	764	460	556	TRUE	Ovary	NA	FALSE
HMF	HMF000329A	none	0	0	1	0	HR_proficient	none	903	592	57	TRUE	Nervous system	NA	TRUE
HMF	HMF002429A	none	0	0	1	0	HR_proficient	none	3799	2810	466	TRUE	Colon/Rectum	NA	FALSE
HMF	HMF002679A	none	0	0	1	0	HR_proficient	none	2486	1802	230	TRUE	Colon/Rectum	NA	FALSE
HMF	HMF000043A	none	0	0	1	0	HR_proficient	none	570	380	86	TRUE	Nervous system	NA	FALSE
HMF	HMF003783A	none	0	0.004	0.996	0.004	HR_proficient	none	1088	392	400	TRUE	Breast	NA	FALSE
HMF	HMF002244A	none	0.014	0.094	0.892	0.108	HR_proficient	none	442	287	108	TRUE	Breast	NA	FALSE
HMF	HMF002160A	none	0	0	1	0	HR_proficient	none	126	60	25	TRUE	Skin	NA	FALSE
HMF	HMF002354A	none	0	0.006	0.994	0.006	HR_proficient	none	191	80	58	TRUE	NET	NA	TRUE
HMF	HMF001271A	none	0.004	0.01	0.986	0.014	HR_proficient	none	759	382	173	TRUE	Breast	NA	FALSE
HMF	HMF003044A	none	0	0	1	0	HR_proficient	none	799	547	287	TRUE	Nervous system	NA	FALSE
HMF	HMF000037A	none	0	0	1	0	HR_proficient	none	2295	1941	167	TRUE	Colon/Rectum	NA	TRUE
HMF	HMF000509A	BRCA1	0.998	0	0.002	0.998	HR_deficient	BRCA1_type	1083	481	657	TRUE	Ovary	NA	TRUE
HMF	HMF002945A	none	0	0.016	0.984	0.016	HR_proficient	none	299	152	37	TRUE	Bone/Soft tissue	NA	FALSE
HMF	HMF001414B	none	0	0	1	0	HR_proficient	none	921	673	181	FALSE	Skin	NA	TRUE
HMF	HMF001414A	none	0	0	1	0	HR_proficient	none	1048	809	175	TRUE	Skin	NA	TRUE
HMF	HMF000214A	none	0	0	1	0	HR_proficient	none	4525	2586	437	TRUE	Skin	NA	TRUE
HMF	HMF003754A	none	0	0.008	0.992	0.008	HR_proficient	none	271	146	379	TRUE	Breast	NA	FALSE
HMF	HMF003449A	none	0.008	0.314	0.678	0.322	HR_proficient	none	2026	1301	330	TRUE	Breast	NA	TRUE
HMF	HMF000921A	none	0	0	1	0	HR_proficient	none	719	472	143	TRUE	Nervous system	NA	FALSE
HMF	HMF003001A	none	0	0	1	0	HR_proficient	none	308	148	73	TRUE	Breast	NA	TRUE
HMF	HMF001070A	none	0	0	1	0	HR_proficient	none	765	481	113	TRUE	Nervous system	NA	TRUE
HMF	HMF002768A	none	0	0	1	0	HR_proficient	none	640	380	23	TRUE	Skin	NA	TRUE
HMF	HMF000985A	none	0	0	1	0	HR_proficient	none	84	33	1	TRUE	NET	NA	TRUE
HMF	HMF002758A	none	0	0	1	0	HR_proficient	none	487	202	15	TRUE	NET	NA	TRUE
HMF	HMF003374A	none	0	0.002	0.998	0.002	HR_proficient	none	1443	777	176	TRUE	Breast	NA	TRUE
HMF	HMF003504A	none	0	0	1	0	HR_proficient	none	978	589	166	TRUE	Nervous system	NA	TRUE
HMF	HMF000524A	none	0	0.004	0.996	0.004	HR_proficient	none	227	118	3	TRUE	Ovary	NA	TRUE
HMF	HMF000941A	none	0.002	0.01	0.988	0.012	HR_proficient	none	765	564	352	TRUE	Breast	NA	FALSE
HMF	HMF002379A	none	0	0	1	0	HR_proficient	none	1234	636	82	TRUE	Skin	NA	TRUE
HMF	HMF000449A	none	0.026	0.028	0.946	0.054	HR_proficient	none	827	531	335	TRUE	Ovary	NA	FALSE
HMF	HMF002343A	none	0	0	1	0	HR_proficient	none	613	409	140	TRUE	Nervous system	NA	TRUE
HMF	HMF002073A	none	0	0	1	0	HR_proficient	none	392	242	112	TRUE	Breast	NA	TRUE
HMF	HMF001235A	none	0	0	1	0	HR_proficient	none	667	436	330	TRUE	Nervous system	NA	TRUE
HMF	HMF002853A	none	0	0	1	0	HR_proficient	none	1670	1503	286	TRUE	Prostate	NA	TRUE
HMF	HMF003196A	none	0	0	1	0	HR_proficient	none	903	510	227	TRUE	Skin	NA	TRUE
HMF	HMF002954A	none	0.022	0.096	0.882	0.118	HR_proficient	none	1660	1166	534	TRUE	Ovary	NA	FALSE
HMF	HMF000852A	none	0	0	1	0	HR_proficient	none	850	665	100	TRUE	Colon/Rectum	NA	TRUE
HMF	HMF001136A	none	0	0.002	0.998	0.002	HR_proficient	none	349	177	238	TRUE	Ovary	NA	FALSE
HMF	HMF000493A	none	0	0.002	0.998	0.002	HR_proficient	none	2526	1835	139	TRUE	NET	NA	FALSE
HMF	HMF001380A	none	0.024	0.05	0.926	0.074	HR_proficient	none	508	316	12	TRUE	Ovary	NA	TRUE
HMF	HMF000535A	none	0	0	1	0	HR_proficient	none	550	322	44	TRUE	Skin	NA	TRUE
HMF	HMF003005A	none	0	0	1	0	HR_proficient	none	1535	1093	42	TRUE	Breast	NA	TRUE
HMF	HMF003547A	none	0	0	1	0	HR_proficient	none	527	410	54	TRUE	Pancreas	NA	FALSE
HMF	HMF003038A	none	0.124	0.02	0.856	0.144	HR_proficient	none	439	291	208	TRUE	Adrenal	NA	FALSE
HMF	HMF001849A	none	0.004	0.056	0.94	0.06	HR_proficient	none	89	8	196	TRUE	Ovary	NA	TRUE
HMF	HMF001312A	BRCA1	0.862	0.118	0.02	0.98	HR_deficient	BRCA1_type	759	280	630	TRUE	Ovary	NA	TRUE
HMF	HMF001888A	none	0	0	1	0	HR_proficient	none	564	356	219	TRUE	Nervous system	NA	TRUE
HMF	HMF003774A	none	0	0.002	0.998	0.002	HR_proficient	none	692	531	304	TRUE	Vulva	NA	FALSE
HMF	HMF003301A	none	0	0	1	0	HR_proficient	none	3502	2414	174	TRUE	Lung	NA	TRUE
HMF	HMF002825A	BRCA2	0.052	0.906	0.042	0.958	HR_deficient	BRCA2_type	685	192	352	TRUE	Ovary	NA	TRUE
HMF	HMF002152A	none	0	0	1	0	HR_proficient	none	485	311	51	TRUE	Nervous system	NA	FALSE
HMF	HMF001810A	none	0.018	0.072	0.91	0.09	HR_proficient	none	578	326	546	TRUE	Bone/Soft tissue	NA	TRUE
HMF	HMF002281A	none	0.008	0.038	0.954	0.046	HR_proficient	none	3111	2206	234	TRUE	Colon/Rectum	NA	FALSE
HMF	HMF001434A	none	0	0	1	0	HR_proficient	none	824	516	427	TRUE	Nervous system	NA	FALSE
HMF	HMF001177A	none	0	0	1	0	HR_proficient	none	869	584	275	TRUE	Ovary	NA	FALSE
HMF	HMF000177A	none	0	0	1	0	HR_proficient	none	4192	3637	166	TRUE	Esophagus	NA	TRUE
HMF	HMF000447A	none	0	0	1	0	HR_proficient	none	717	486	138	TRUE	NET	NA	FALSE
HMF	HMF002657A	none	0	0.008	0.992	0.008	HR_proficient	none	490	239	177	TRUE	Breast	NA	FALSE
HMF	HMF003362A	none	0	0.002	0.998	0.002	HR_proficient	none	678	428	202	TRUE	Breast	NA	FALSE
HMF	HMF003596A	none	0	0.006	0.994	0.006	HR_proficient	none	328	163	84	TRUE	Kidney	NA	TRUE
HMF	HMF002532A	none	0	0	1	0	HR_proficient	none	3147	2213	314	TRUE	Colon/Rectum	NA	FALSE
HMF	HMF000842A	none	0	0	1	0	HR_proficient	none	541	348	111	TRUE	Nervous system	NA	TRUE
HMF	HMF002814A	none	0	0	1	0	HR_proficient	none	267	140	57	TRUE	Head and neck	NA	TRUE
HMF	HMF001369A	none	0	0	1	0	HR_proficient	none	1692	1223	101	TRUE	Lung	NA	FALSE
HMF	HMF002509A	none	0	0	1	0	cannot_be_determined	cannot_be_determined	136872	133326	20	TRUE	Nervous system	NA	TRUE
HMF	HMF000294A	none	0	0	1	0	HR_proficient	none	849	581	54	TRUE	Nervous system	NA	TRUE
HMF	HMF002785A	none	0	0	1	0	HR_proficient	none	330	164	140	TRUE	Kidney	NA	FALSE
HMF	HMF001853A	none	0.076	0.118	0.806	0.194	HR_proficient	none	1138	616	114	TRUE	Kidney	NA	TRUE
HMF	HMF002730A	none	0.092	0.482	0.426	0.574	HR_deficient	BRCA2_type	1353	823	348	TRUE	Prostate	NA	FALSE
HMF	HMF002548A	none	0	0.006	0.994	0.006	cannot_be_determined	cannot_be_determined	138820	134113	270	TRUE	Lung	NA	FALSE
HMF	HMF001067A	none	0	0	1	0	HR_proficient	none	405	214	52	TRUE	Skin	NA	TRUE
HMF	HMF003740A	none	0	0.002	0.998	0.002	HR_proficient	none	527	290	111	TRUE	Skin	NA	TRUE
HMF	HMF002432A	none	0	0	1	0	HR_proficient	none	1433	1080	118	TRUE	Breast	NA	FALSE
HMF	HMF002179A	none	0	0	1	0	HR_proficient	none	962	697	185	TRUE	Breast	NA	TRUE
HMF	HMF002835A	none	0	0	1	0	HR_proficient	none	213	103	52	FALSE	Kidney	NA	TRUE
HMF	HMF002835B	none	0	0.002	0.998	0.002	HR_proficient	none	1342	859	89	TRUE	Kidney	NA	FALSE
HMF	HMF002808A	none	0	0	1	0	HR_proficient	none	540	318	33	TRUE	Skin	NA	FALSE
HMF	HMF002956A	none	0	0	1	0	HR_proficient	none	1988	1103	118	TRUE	Skin	NA	TRUE
HMF	HMF000753A	none	0	0	1	0	HR_proficient	none	2272	1900	79	TRUE	Colon/Rectum	NA	TRUE
HMF	HMF000753B	none	0	0	1	0	HR_proficient	none	2882	2454	164	FALSE	Colon/Rectum	NA	FALSE
HMF	HMF000382A	none	0.112	0.044	0.844	0.156	HR_proficient	none	67	23	26	TRUE	Kidney	NA	FALSE
HMF	HMF000760A	none	0	0	1	0	HR_proficient	none	3121	2710	198	TRUE	Colon/Rectum	NA	TRUE
HMF	HMF001533A	none	0.004	0.042	0.954	0.046	HR_proficient	none	985	676	750	TRUE	Breast	NA	FALSE
HMF	HMF000874A	none	0	0	1	0	HR_proficient	none	66	21	42	TRUE	Lung	NA	TRUE
HMF	HMF002744A	none	0	0.002	0.998	0.002	HR_proficient	none	419	286	100	TRUE	Breast	NA	FALSE
HMF	HMF000558A	none	0	0	1	0	HR_proficient	none	749	456	148	TRUE	Breast	NA	FALSE
HMF	HMF000001A	none	0	0	1	0	HR_proficient	none	2429	1448	88	TRUE	NET	NA	TRUE
HMF	HMF000223A	BRCA2	0.026	0.968	0.006	0.994	HR_deficient	BRCA2_type	1217	314	819	TRUE	Ovary	NA	TRUE
HMF	HMF002164A	none	0	0	1	0	HR_proficient	none	1036	781	191	TRUE	Lung	NA	FALSE
HMF	HMF000036A	none	0	0	1	0	HR_proficient	none	2533	2101	153	TRUE	Colon/Rectum	NA	TRUE
HMF	HMF003222A	none	0	0	1	0	HR_proficient	none	1331	1052	184	TRUE	Esophagus	NA	FALSE
HMF	HMF000024A	none	0	0	1	0	HR_proficient	none	3931	2808	220	TRUE	Lung	NA	TRUE
HMF	HMF001477A	none	0	0	1	0	HR_proficient	none	841	674	160	TRUE	Prostate	NA	TRUE
HMF	HMF003509A	none	0	0	1	0	HR_proficient	none	1268	911	847	TRUE	Breast	NA	FALSE
HMF	HMF003060A	none	0	0.004	0.996	0.004	HR_proficient	none	1889	1202	45	TRUE	Kidney	NA	TRUE
HMF	HMF003766A	none	0	0	1	0	HR_proficient	none	1258	872	320	TRUE	Lung	NA	FALSE
HMF	HMF003403A	BRCA2	0.036	0.948	0.016	0.984	HR_deficient	BRCA2_type	589	224	425	TRUE	Ovary	NA	TRUE
HMF	HMF001290A	none	0	0	1	0	HR_proficient	none	2014	1509	64	TRUE	Lung	NA	FALSE
HMF	HMF002618A	none	0	0.004	0.996	0.004	HR_proficient	none	148	56	43	TRUE	Lung	NA	TRUE
HMF	HMF002958A	none	0	0	1	0	HR_proficient	none	1073	792	259	TRUE	Lung	NA	TRUE
HMF	HMF002461A	BRCA2	0.054	0.112	0.834	0.166	HR_proficient	none	1011	590	335	TRUE	Breast	NA	TRUE
HMF	HMF000869A	none	0	0	1	0	HR_proficient	none	2872	2349	731	TRUE	Colon/Rectum	NA	FALSE
HMF	HMF001022A	none	0	0	1	0	HR_proficient	none	1993	1733	204	TRUE	Colon/Rectum	NA	TRUE
HMF	HMF000217A	none	0	0.006	0.994	0.006	HR_proficient	none	1412	1008	147	TRUE	Liver	NA	FALSE
HMF	HMF001151A	none	0	0	1	0	HR_proficient	none	436	271	109	TRUE	Urinary tract	NA	FALSE
HMF	HMF000011A	none	0	0.002	0.998	0.002	HR_proficient	none	2080	1757	84	TRUE	Colon/Rectum	NA	TRUE
HMF	HMF000166A	none	0	0	1	0	HR_proficient	none	1442	1128	414	TRUE	Colon/Rectum	NA	TRUE
HMF	HMF001061A	none	0	0	1	0	HR_proficient	none	971	743	591	TRUE	Breast	NA	FALSE
HMF	HMF003252A	none	0.008	0.008	0.984	0.016	HR_proficient	none	1005	580	358	TRUE	Breast	NA	FALSE
HMF	HMF001902B	none	0	0	1	0	HR_proficient	none	414	257	75	TRUE	Breast	NA	TRUE
HMF	HMF001902A	none	0	0	1	0	HR_proficient	none	724	405	207	FALSE	Breast	NA	TRUE
HMF	HMF003723A	none	0.008	0.012	0.98	0.02	HR_proficient	none	481	279	126	TRUE	Bone/Soft tissue	NA	FALSE
HMF	HMF001205A	none	0	0	1	0	HR_proficient	none	2102	1797	131	TRUE	Colon/Rectum	NA	TRUE
HMF	HMF000617A	none	0	0.002	0.998	0.002	HR_proficient	none	1456	1085	120	TRUE	Lung	NA	FALSE
HMF	HMF000818A	none	0	0	1	0	HR_proficient	none	913	712	207	TRUE	Breast	NA	FALSE
HMF	HMF002293A	none	0.002	0.018	0.98	0.02	HR_proficient	none	283	190	27	TRUE	Head and neck	NA	TRUE
HMF	HMF001934A	none	0	0	1	0	HR_proficient	none	622	482	235	TRUE	Pancreas	NA	FALSE
HMF	HMF000144A	none	0	0	1	0	HR_proficient	none	821	676	236	TRUE	Breast	NA	FALSE
HMF	HMF002970A	none	0.012	0.052	0.936	0.064	HR_proficient	none	200	108	13	TRUE	Uterus	NA	FALSE
HMF	HMF000207A	none	0	0	1	0	HR_proficient	none	3404	2998	110	TRUE	Colon/Rectum	NA	TRUE
HMF	HMF000225A	none	0	0.002	0.998	0.002	HR_proficient	none	1593	1163	199	TRUE	Lung	NA	TRUE
HMF	HMF003224A	none	0	0	1	0	HR_proficient	none	1603	1283	154	TRUE	Lung	NA	FALSE
HMF	HMF003172A	none	0.012	0.068	0.92	0.08	HR_proficient	none	813	544	445	TRUE	Ovary	NA	FALSE
HMF	HMF003446A	none	0.004	0.012	0.984	0.016	HR_proficient	none	788	506	1140	TRUE	Breast	NA	FALSE
HMF	HMF001869A	none	0	0	1	0	HR_proficient	none	1825	1564	204	TRUE	Colon/Rectum	NA	TRUE
HMF	HMF000348A	none	0	0	1	0	HR_proficient	none	4720	3601	318	TRUE	Colon/Rectum	NA	TRUE
HMF	HMF003609A	none	0	0	1	0	HR_proficient	none	7203	4488	752	TRUE	Lung	NA	TRUE
HMF	HMF000060A	none	0	0	1	0	HR_proficient	none	904	700	413	TRUE	Urinary tract	NA	TRUE
HMF	HMF000208A	none	0	0	1	0	HR_proficient	none	1624	1244	203	TRUE	Lung	NA	FALSE
HMF	HMF002065A	none	0	0.004	0.996	0.004	HR_proficient	none	666	525	147	TRUE	Prostate	NA	FALSE
HMF	HMF001831A	none	0	0	1	0	HR_proficient	none	2026	1651	397	TRUE	Esophagus	NA	TRUE
HMF	HMF001757A	none	0.006	0.052	0.942	0.058	HR_proficient	none	202	125	33	TRUE	Kidney	NA	FALSE
HMF	HMF000991A	none	0	0	1	0	HR_proficient	none	337	221	185	FALSE	Lung	NA	FALSE
HMF	HMF000873A	none	0	0.002	0.998	0.002	HR_proficient	none	2730	2057	84	TRUE	Lung	NA	FALSE
HMF	HMF003498A	BRCA2	0.04	0.948	0.012	0.988	HR_deficient	BRCA2_type	2314	822	815	TRUE	Breast	NA	TRUE
HMF	HMF002763B	none	0	0.002	0.998	0.002	HR_proficient	none	934	603	81	TRUE	Lung	NA	FALSE
HMF	HMF002763A	none	0	0.004	0.996	0.004	HR_proficient	none	987	533	107	FALSE	Lung	NA	FALSE
HMF	HMF001738A	none	0	0.008	0.992	0.008	HR_proficient	none	2941	2169	431	TRUE	Lung	NA	FALSE
HMF	HMF002001A	none	0	0	1	0	HR_proficient	none	1331	1010	535	TRUE	Esophagus	NA	FALSE
HMF	HMF003219A	none	0	0	1	0	HR_proficient	none	2197	1706	401	TRUE	Lung	NA	FALSE
HMF	HMF001026A	none	0	0	1	0	HR_proficient	none	1711	1285	189	TRUE	Colon/Rectum	NA	TRUE
HMF	HMF000077A	none	0	0	1	0	HR_proficient	none	645	502	241	TRUE	Breast	NA	FALSE
HMF	HMF000247A	none	0.002	0.01	0.988	0.012	HR_proficient	none	365	248	62	TRUE	Lung	NA	FALSE
HMF	HMF002780A	none	0.004	0.002	0.994	0.006	HR_proficient	none	755	489	451	TRUE	Ovary	NA	FALSE
HMF	HMF003588A	none	0.012	0.022	0.966	0.034	HR_proficient	none	156	91	154	TRUE	Ovary	NA	FALSE
HMF	HMF000119A	none	0.002	0.006	0.992	0.008	HR_proficient	none	590	315	182	TRUE	Breast	NA	FALSE
HMF	HMF002447A	none	0	0	1	0	HR_proficient	none	2331	1703	49	TRUE	Lung	NA	FALSE
HMF	HMF002311A	BRCA1	0.964	0.02	0.016	0.984	HR_deficient	BRCA1_type	995	411	855	TRUE	Breast	NA	TRUE
HMF	HMF001653A	none	0	0	1	0	HR_proficient	none	1047	761	72	TRUE	Colon/Rectum	NA	TRUE
HMF	HMF000139A	none	0	0.032	0.968	0.032	HR_proficient	none	503	235	39	TRUE	Bone/Soft tissue	NA	TRUE
HMF	HMF000608A	none	0.054	0.014	0.932	0.068	HR_proficient	none	487	259	140	TRUE	Skin	NA	FALSE
HMF	HMF002158A	none	0.062	0.084	0.854	0.146	HR_proficient	none	449	269	312	TRUE	Ovary	NA	FALSE
HMF	HMF002905A	none	0.13	0.65	0.22	0.78	HR_deficient	BRCA2_type	2113	1016	778	TRUE	Ovary	NA	FALSE
HMF	HMF002554A	none	0	0	1	0	HR_proficient	none	420	207	384	TRUE	Breast	NA	TRUE
HMF	HMF000853A	none	0	0	1	0	HR_proficient	none	4149	3687	277	TRUE	Colon/Rectum	NA	TRUE
HMF	HMF002901A	none	0	0.002	0.998	0.002	HR_proficient	none	1814	1317	60	TRUE	Lung	NA	TRUE
HMF	HMF002005A	none	0	0	1	0	HR_proficient	none	1652	1292	142	TRUE	Colon/Rectum	NA	TRUE
HMF	HMF003188A	none	0	0	1	0	HR_proficient	none	2138	1874	143	TRUE	Colon/Rectum	NA	TRUE
HMF	HMF002558A	none	0	0.002	0.998	0.002	HR_proficient	none	127	28	88	TRUE	Urinary tract	NA	TRUE
HMF	HMF002626A	none	0	0	1	0	HR_proficient	none	715	558	90	TRUE	Biliary	NA	TRUE
HMF	HMF000103A	none	0	0	1	0	HR_proficient	none	2431	2068	347	TRUE	Esophagus	NA	FALSE
HMF	HMF003027A	none	0	0.002	0.998	0.002	HR_proficient	none	857	642	400	TRUE	Lung	NA	FALSE
HMF	HMF001190A	none	0	0.004	0.996	0.004	HR_proficient	none	698	459	666	TRUE	Breast	NA	FALSE
HMF	HMF001488A	none	0	0	1	0	HR_proficient	none	2780	2004	663	TRUE	Urinary tract	NA	TRUE
HMF	HMF003267A	none	0	0.006	0.994	0.006	HR_proficient	none	2201	1692	116	TRUE	Colon/Rectum	NA	TRUE
HMF	HMF002854A	none	0	0	1	0	cannot_be_determined	cannot_be_determined	18005	16805	163	TRUE	Urinary tract	NA	TRUE
HMF	HMF002713A	none	0	0	1	0	HR_proficient	none	949	637	246	TRUE	Stomach	NA	TRUE
HMF	HMF000618A	none	0	0	1	0	HR_proficient	none	1584	1124	22	TRUE	Lung	NA	FALSE
HMF	HMF001124A	none	0	0.002	0.998	0.002	HR_proficient	none	2246	1776	260	TRUE	Lung	NA	FALSE
HMF	HMF001637A	none	0	0	1	0	HR_proficient	none	2317	1788	135	TRUE	Lung	NA	FALSE
HMF	HMF002405A	none	0	0	1	0	HR_proficient	none	219	89	44	TRUE	Breast	NA	FALSE
HMF	HMF003166A	none	0.028	0.078	0.894	0.106	HR_proficient	none	1248	707	56	TRUE	Kidney	NA	TRUE
HMF	HMF000741A	none	0	0.002	0.998	0.002	HR_proficient	none	545	372	245	TRUE	Colon/Rectum	NA	FALSE
HMF	HMF000507A	none	0	0.004	0.996	0.004	HR_proficient	none	3109	2314	216	TRUE	Lung	NA	FALSE
HMF	HMF000595A	none	0	0	1	0	HR_proficient	none	1961	1527	129	TRUE	Colon/Rectum	NA	TRUE
HMF	HMF001341A	none	0	0	1	0	HR_proficient	none	348	220	285	TRUE	Breast	NA	TRUE
HMF	HMF002173A	BRCA2	0.004	0.992	0.004	0.996	HR_deficient	BRCA2_type	738	289	147	TRUE	Ovary	NA	TRUE
HMF	HMF003736A	none	0	0.004	0.996	0.004	HR_proficient	none	1761	1319	71	TRUE	Lung	NA	TRUE
HMF	HMF003681A	none	0	0	1	0	HR_proficient	none	5072	4356	810	TRUE	Esophagus	NA	TRUE
HMF	HMF002331A	none	0	0	1	0	HR_proficient	none	649	354	245	TRUE	Breast	NA	FALSE
HMF	HMF002631A	none	0	0	1	0	HR_proficient	none	3111	2158	171	TRUE	Lung	NA	FALSE
HMF	HMF000789A	none	0	0.002	0.998	0.002	HR_proficient	none	1164	881	564	TRUE	Lung	NA	FALSE
HMF	HMF000786A	none	0	0.006	0.994	0.006	HR_proficient	none	1028	739	207	TRUE	Lung	NA	FALSE
HMF	HMF000401A	none	0	0	1	0	HR_proficient	none	2219	1643	254	TRUE	Colon/Rectum	NA	TRUE
HMF	HMF000614A	none	0	0	1	0	HR_proficient	none	2142	1743	249	TRUE	Colon/Rectum	NA	TRUE
HMF	HMF002850A	none	0	0.002	0.998	0.002	HR_proficient	none	110	25	79	TRUE	Lung	NA	TRUE
HMF	HMF001125A	none	0	0.002	0.998	0.002	HR_proficient	none	623	493	121	TRUE	Breast	NA	FALSE
HMF	HMF001419A	none	0	0	1	0	HR_proficient	none	424	230	12	TRUE	Lung	NA	TRUE
HMF	HMF000862A	none	0	0	1	0	HR_proficient	none	424	221	68	TRUE	Lung	NA	TRUE
HMF	HMF002959A	none	0	0.006	0.994	0.006	HR_proficient	none	1623	1194	125	TRUE	Lung	NA	FALSE
HMF	HMF000178A	none	0	0	1	0	HR_proficient	none	1854	1365	122	TRUE	Lung	NA	FALSE
HMF	HMF000307A	none	0	0	1	0	HR_proficient	none	500	262	180	FALSE	Lung	NA	FALSE
HMF	HMF000307B	none	0	0	1	0	HR_proficient	none	636	406	262	TRUE	Lung	NA	FALSE
HMF	HMF000866A	none	0	0	1	0	HR_proficient	none	746	554	143	TRUE	Lung	NA	TRUE
HMF	HMF002862A	none	0	0	1	0	HR_proficient	none	447	294	31	TRUE	Breast	NA	TRUE
HMF	HMF003570A	none	0.006	0.054	0.94	0.06	HR_proficient	none	492	285	258	TRUE	Mesothelioma	NA	FALSE
HMF	HMF003660A	none	0	0	1	0	HR_proficient	none	1772	1353	189	TRUE	Lung	NA	TRUE
HMF	HMF000654A	none	0	0.01	0.99	0.01	HR_proficient	none	591	335	431	TRUE	Ovary	NA	FALSE
HMF	HMF000586A	none	0.86	0.082	0.058	0.942	HR_deficient	BRCA1_type	966	421	745	TRUE	Ovary	NA	FALSE
HMF	HMF000929A	none	0	0	1	0	HR_proficient	none	3037	2207	248	TRUE	Lung	NA	FALSE
HMF	HMF002748A	none	0	0	1	0	HR_proficient	none	2568	2278	454	TRUE	Colon/Rectum	NA	FALSE
HMF	HMF003590A	none	0.002	0	0.998	0.002	HR_proficient	none	389	229	263	TRUE	NET	NA	TRUE
HMF	HMF002747A	none	0	0	1	0	HR_proficient	none	619	374	67	TRUE	Breast	NA	TRUE
HMF	HMF003183A	none	0	0	1	0	HR_proficient	none	2032	1436	50	TRUE	Lung	NA	FALSE
HMF	HMF001391A	none	0	0.004	0.996	0.004	HR_proficient	none	1264	869	823	TRUE	Breast	NA	TRUE
HMF	HMF003242A	none	0	0	1	0	HR_proficient	none	463	301	84	TRUE	Lung	NA	FALSE
HMF	HMF003497A	none	0	0	1	0	HR_proficient	none	797	498	89	TRUE	Skin	NA	TRUE
HMF	HMF002117A	none	0	0	1	0	HR_proficient	none	2479	1858	392	TRUE	Esophagus	NA	TRUE
HMF	HMF003424A	none	0	0	1	0	HR_proficient	none	1808	1546	265	TRUE	Biliary	NA	TRUE
HMF	HMF000090A	none	0	0	1	0	HR_proficient	none	667	378	358	TRUE	Skin	NA	TRUE
HMF	HMF003340A	none	0	0	1	0	HR_proficient	none	1192	872	221	TRUE	Lung	NA	FALSE
HMF	HMF002860A	none	0.014	0.044	0.942	0.058	HR_proficient	none	726	426	80	TRUE	Kidney	NA	TRUE
HMF	HMF000414A	none	0	0	1	0	HR_proficient	none	1040	834	134	TRUE	Urinary tract	NA	TRUE
HMF	HMF003046A	none	0	0.008	0.992	0.008	HR_proficient	none	436	284	210	TRUE	Mesothelioma	NA	TRUE
HMF	HMF003775A	none	0	0.002	0.998	0.002	HR_proficient	none	539	327	254	TRUE	Lung	NA	TRUE
HMF	HMF002995A	none	0	0	1	0	HR_proficient	none	699	455	457	TRUE	Breast	NA	FALSE
HMF	HMF001671A	none	0	0.002	0.998	0.002	HR_proficient	none	647	469	69	TRUE	Breast	NA	FALSE
HMF	HMF003146A	none	0	0	1	0	HR_proficient	none	3571	2201	424	TRUE	Colon/Rectum	NA	TRUE
HMF	HMF003533A	none	0	0.002	0.998	0.002	HR_proficient	none	2228	1798	113	TRUE	Colon/Rectum	NA	FALSE
HMF	HMF002664A	none	0.002	0.004	0.994	0.006	HR_proficient	none	357	209	140	TRUE	Stomach	NA	FALSE
HMF	HMF002414A	BRCA2	0.112	0.84	0.048	0.952	HR_deficient	BRCA2_type	1318	417	556	TRUE	Breast	NA	TRUE
HMF	HMF003450A	none	0	0	1	0	HR_proficient	none	549	407	495	TRUE	Breast	NA	TRUE
HMF	HMF003127A	none	0	0	1	0	HR_proficient	none	1709	1469	374	TRUE	Stomach	NA	TRUE
HMF	HMF002998A	none	0	0.072	0.928	0.072	HR_proficient	none	2342	1733	204	TRUE	Colon/Rectum	NA	FALSE
HMF	HMF001206A	none	0	0.002	0.998	0.002	HR_proficient	none	327	208	160	TRUE	Esophagus	NA	TRUE
HMF	HMF001825A	none	0.018	0.048	0.934	0.066	HR_proficient	none	410	176	148	TRUE	Mesothelioma	NA	TRUE
HMF	HMF003033A	none	0.014	0.01	0.976	0.024	HR_proficient	none	483	313	161	TRUE	Mesothelioma	NA	FALSE
HMF	HMF003656A	none	0	0	1	0	HR_proficient	none	1677	1416	79	TRUE	Lymphoid	NA	TRUE
HMF	HMF001442A	BRCA2	0.01	0.862	0.128	0.872	HR_deficient	BRCA2_type	1154	633	239	FALSE	Prostate	NA	TRUE
HMF	HMF001442B	none	0	0	1	0	HR_proficient	none	6658	5137	184	TRUE	Prostate	NA	FALSE
HMF	HMF000275A	none	0	0	1	0	HR_proficient	none	694	442	140	TRUE	Breast	NA	TRUE
HMF	HMF003130A	BRCA2	0.016	0.964	0.02	0.98	HR_deficient	BRCA2_type	1256	480	340	TRUE	Prostate	NA	TRUE
HMF	HMF002894A	none	0	0	1	0	HR_proficient	none	3064	2172	563	TRUE	Lung	NA	TRUE
HMF	HMF002494A	none	0	0	1	0	HR_proficient	none	1152	700	70	TRUE	Breast	NA	FALSE
HMF	HMF003382A	none	0	0.002	0.998	0.002	HR_proficient	none	398	280	113	TRUE	Breast	NA	TRUE
HMF	HMF003271A	none	0	0	1	0	HR_proficient	none	1091	680	202	TRUE	Biliary	NA	FALSE
HMF	HMF000755A	BRCA2	0.004	0.966	0.03	0.97	HR_deficient	BRCA2_type	3673	1680	897	TRUE	Prostate	NA	TRUE
HMF	HMF000875A	none	0	0.004	0.996	0.004	HR_proficient	none	695	535	385	TRUE	Prostate	NA	TRUE
HMF	HMF001578A	none	0	0.002	0.998	0.002	HR_proficient	none	207	116	30	TRUE	Lung	NA	TRUE
HMF	HMF000271A	none	0	0.02	0.98	0.02	HR_proficient	none	1844	1349	255	TRUE	Lung	NA	FALSE
HMF	HMF000126A	none	0	0	1	0	HR_proficient	none	2168	1596	62	TRUE	Lung	NA	FALSE
HMF	HMF004017B	none	0	0	1	0	HR_proficient	none	976	852	72	TRUE	Lung	NA	TRUE
HMF	HMF002937A	none	0.006	0	0.994	0.006	HR_proficient	none	2152	1724	202	TRUE	Lung	NA	FALSE
HMF	HMF003763A	none	0	0.002	0.998	0.002	HR_proficient	none	3228	2451	141	TRUE	Lung	NA	FALSE
HMF	HMF003545A	none	0.002	0.01	0.988	0.012	HR_proficient	none	656	373	83	TRUE	Breast	NA	FALSE
HMF	HMF004121A	none	0.012	0.02	0.968	0.032	HR_proficient	none	778	475	163	TRUE	Breast	NA	FALSE
HMF	HMF003108A	none	0	0	1	0	HR_proficient	none	905	651	20	TRUE	Lung	NA	FALSE
HMF	HMF003637A	none	0	0.002	0.998	0.002	HR_proficient	none	197	106	271	TRUE	Lung	NA	TRUE
HMF	HMF003963A	none	0	0	1	0	HR_proficient	none	622	449	164	TRUE	Lung	NA	TRUE
HMF	HMF004086A	none	0	0	1	0	HR_proficient	none	983	707	61	TRUE	Lung	NA	FALSE
HMF	HMF004115A	none	0	0.002	0.998	0.002	HR_proficient	none	1780	1302	39	TRUE	Lung	NA	TRUE
HMF	HMF003969A	none	0	0	1	0	HR_proficient	none	610	461	257	TRUE	Prostate	NA	TRUE
HMF	HMF003831A	none	0	0.004	0.996	0.004	HR_proficient	none	2533	1933	53	TRUE	Lung	NA	FALSE
HMF	HMF004342A	none	0	0	1	0	HR_proficient	none	2593	1971	771	TRUE	Lung	NA	TRUE
HMF	HMF004071A	none	0.024	0.964	0.012	0.988	HR_deficient	BRCA2_type	1308	538	572	TRUE	Breast	NA	FALSE
HMF	HMF003871A	none	0	0	1	0	HR_proficient	none	345	222	25	TRUE	Breast	NA	TRUE
HMF	HMF001257A	none	0	0	1	0	HR_proficient	none	6217	4923	889	TRUE	Esophagus	NA	TRUE
HMF	HMF003695A	none	0	0	1	0	HR_proficient	none	321	226	444	TRUE	Skin	NA	TRUE
HMF	HMF003261A	none	0.012	0	0.988	0.012	HR_proficient	none	897	565	26	TRUE	Skin	NA	FALSE
HMF	HMF002587A	none	0	0	1	0	HR_proficient	none	685	431	109	TRUE	Skin	NA	FALSE
HMF	HMF000744A	none	0	0	1	0	HR_proficient	none	657	499	1467	TRUE	Skin	NA	TRUE
HMF	HMF003061A	none	0	0	1	0	HR_proficient	none	1978	1617	261	TRUE	Colon/Rectum	NA	TRUE
HMF	HMF001248A	none	0	0.002	0.998	0.002	HR_proficient	none	243	144	19	TRUE	Unknown	NA	TRUE
HMF	HMF001994A	none	0	0.002	0.998	0.002	HR_proficient	none	146	75	54	TRUE	Liver	NA	TRUE
HMF	HMF002903A	none	0	0	1	0	HR_proficient	none	769	464	104	TRUE	Kidney	NA	TRUE
HMF	HMF000078A	none	0	0	1	0	HR_proficient	none	703	466	87	TRUE	Skin	NA	TRUE
HMF	HMF000078B	none	0	0	1	0	HR_proficient	none	771	548	114	FALSE	Skin	NA	TRUE
HMF	HMF002063A	none	0	0.002	0.998	0.002	HR_proficient	none	1114	820	293	TRUE	Breast	NA	FALSE
HMF	HMF000004B	none	0	0	1	0	HR_proficient	none	995	714	236	FALSE	Skin	NA	TRUE
HMF	HMF000004A	none	0	0	1	0	HR_proficient	none	1267	916	240	TRUE	Skin	NA	TRUE
HMF	HMF003079A	none	0	0	1	0	HR_proficient	none	669	373	166	TRUE	Skin	NA	TRUE
HMF	HMF003322A	none	0	0	1	0	HR_proficient	none	3273	2936	86	TRUE	Colon/Rectum	NA	TRUE
HMF	HMF001509A	none	0.036	0.166	0.798	0.202	HR_proficient	none	1248	822	1010	TRUE	Ovary	NA	FALSE
HMF	HMF001546A	none	0	0.006	0.994	0.006	HR_proficient	none	843	624	294	TRUE	Breast	NA	FALSE
HMF	HMF000559A	none	0	0	1	0	HR_proficient	none	1381	1150	223	TRUE	Colon/Rectum	NA	TRUE
HMF	HMF003520A	none	0	0.004	0.996	0.004	HR_proficient	none	729	399	90	TRUE	Head and neck	NA	TRUE
HMF	HMF003675A	none	0	0.002	0.998	0.002	HR_proficient	none	1093	873	240	TRUE	Colon/Rectum	NA	TRUE
HMF	HMF002963A	none	0	0	1	0	HR_proficient	none	275	165	115	TRUE	Skin	NA	FALSE
HMF	HMF000808A	none	0	0	1	0	HR_proficient	none	365	224	114	TRUE	Pancreas	NA	TRUE
HMF	HMF002290A	none	0	0	1	0	HR_proficient	none	512	315	883	TRUE	Breast	NA	FALSE
HMF	HMF000300A	none	0	0	1	0	HR_proficient	none	404	266	161	TRUE	Skin	NA	TRUE
HMF	HMF000300B	none	0	0	1	0	HR_proficient	none	492	310	137	FALSE	Skin	NA	TRUE
HMF	HMF000806A	none	0	0	1	0	HR_proficient	none	445	303	22	TRUE	Breast	NA	FALSE
HMF	HMF001590A	none	0	0	1	0	HR_proficient	none	3015	2237	127	TRUE	Colon/Rectum	NA	TRUE
HMF	HMF003743A	none	0	0	1	0	HR_proficient	none	1484	1250	71	TRUE	Biliary	NA	TRUE
HMF	HMF002487A	none	0.064	0.068	0.868	0.132	HR_proficient	none	999	620	55	TRUE	Kidney	NA	FALSE
HMF	HMF002681B	none	0	0	1	0	HR_proficient	none	191	91	23	TRUE	Skin	NA	TRUE
HMF	HMF002681A	none	0	0	1	0	HR_proficient	none	216	106	20	FALSE	Skin	NA	TRUE
HMF	HMF002199A	none	0	0	1	0	HR_proficient	none	359	230	46	TRUE	Breast	NA	TRUE
HMF	HMF001144A	none	0	0	1	0	HR_proficient	none	240	181	96	TRUE	Biliary	NA	TRUE
HMF	HMF003218A	none	0	0	1	0	HR_proficient	none	3046	2457	212	TRUE	Colon/Rectum	NA	TRUE
HMF	HMF003452A	none	0	0	1	0	HR_proficient	none	502	370	79	TRUE	Urinary tract	NA	TRUE
HMF	HMF002352A	none	0	0	1	0	HR_proficient	none	584	373	33	TRUE	Kidney	NA	TRUE
HMF	HMF001323A	none	0	0	1	0	HR_proficient	none	337	250	7	TRUE	Breast	NA	TRUE
HMF	HMF003012A	none	0	0	1	0	HR_proficient	none	6186	5841	176	TRUE	Pancreas	NA	FALSE
HMF	HMF003572A	none	0	0	1	0	HR_proficient	none	316	233	75	TRUE	Biliary	NA	FALSE
HMF	HMF002346A	none	0	0	1	0	HR_proficient	none	562	343	471	TRUE	Skin	NA	TRUE
HMF	HMF001505A	none	0	0	1	0	HR_proficient	none	3223	2708	161	TRUE	Colon/Rectum	NA	TRUE
HMF	HMF002441B	none	0	0	1	0	HR_proficient	none	2001	1627	233	TRUE	Colon/Rectum	NA	TRUE
HMF	HMF003241A	none	0.948	0.034	0.018	0.982	HR_deficient	BRCA1_type	816	318	494	TRUE	Breast	NA	FALSE
HMF	HMF000032A	none	0	0	1	0	HR_proficient	none	2127	1870	157	TRUE	Colon/Rectum	NA	TRUE
HMF	HMF002054A	none	0	0	1	0	HR_proficient	none	1850	1575	198	TRUE	Esophagus	NA	TRUE
HMF	HMF001080A	none	0	0.002	0.998	0.002	HR_proficient	none	782	594	119	TRUE	Urinary tract	NA	FALSE
HMF	HMF001804A	none	0	0	1	0	HR_proficient	none	5437	2289	404	TRUE	Colon/Rectum	NA	TRUE
HMF	HMF000499A	none	0.022	0.01	0.968	0.032	HR_proficient	none	1413	808	149	TRUE	Skin	NA	TRUE
HMF	HMF002978A	none	0.002	0.01	0.988	0.012	HR_proficient	none	1373	948	310	TRUE	Thyroid	NA	FALSE
HMF	HMF003576A	none	0	0	1	0	HR_proficient	none	1002	834	58	TRUE	Colon/Rectum	NA	TRUE
HMF	HMF000046A	none	0.08	0.886	0.034	0.966	HR_deficient	BRCA2_type	491	152	289	TRUE	Prostate	NA	FALSE
HMF	HMF000196A	none	0	0	1	0	HR_proficient	none	331	208	303	TRUE	Breast	NA	FALSE
HMF	HMF003039A	none	0	0	1	0	HR_proficient	none	2778	2275	396	TRUE	Stomach	NA	TRUE
HMF	HMF002719A	none	0	0	1	0	HR_proficient	none	1558	1241	121	TRUE	Colon/Rectum	NA	TRUE
HMF	HMF001049A	none	0.002	0.026	0.972	0.028	HR_proficient	none	2338	1870	1790	TRUE	Colon/Rectum	NA	TRUE
HMF	HMF003324A	none	0	0	1	0	HR_proficient	none	2653	2206	169	TRUE	Colon/Rectum	NA	FALSE
HMF	HMF002436B	none	0	0	1	0	HR_proficient	none	95	42	76	FALSE	Head and neck	NA	FALSE
HMF	HMF002932A	none	0	0	1	0	HR_proficient	none	420	282	173	TRUE	Breast	NA	FALSE
HMF	HMF002057A	none	0	0	1	0	HR_proficient	none	2210	1834	602	TRUE	Colon/Rectum	NA	FALSE
HMF	HMF000323C	none	0	0	1	0	HR_proficient	none	814	609	997	FALSE	Breast	NA	FALSE
HMF	HMF000323B	none	0	0	1	0	HR_proficient	none	884	510	799	FALSE	Breast	NA	FALSE
HMF	HMF001433A	none	0.016	0.028	0.956	0.044	HR_proficient	none	1473	725	147	TRUE	NET	NA	FALSE
HMF	HMF000819A	none	0	0	1	0	HR_proficient	none	1191	897	626	TRUE	Urinary tract	NA	TRUE
HMF	HMF003507A	none	0	0.002	0.998	0.002	HR_proficient	none	427	240	52	TRUE	Breast	NA	FALSE
HMF	HMF001783A	none	0	0	1	0	HR_proficient	none	4533	3982	138	TRUE	Colon/Rectum	NA	FALSE
HMF	HMF002440A	none	0	0	1	0	HR_proficient	none	1528	1338	181	TRUE	Biliary	NA	FALSE
HMF	HMF003175A	BRCA2	0.002	0.92	0.078	0.922	HR_deficient	BRCA2_type	2325	1065	525	TRUE	Pancreas	NA	TRUE
HMF	HMF001957A	none	0	0	1	0	HR_proficient	none	2449	1883	894	TRUE	Small intestine	NA	TRUE
HMF	HMF000492A	none	0	0	1	0	HR_proficient	none	988	758	296	TRUE	Breast	NA	FALSE
HMF	HMF001498A	none	0	0	1	0	HR_proficient	none	2498	1966	476	TRUE	Colon/Rectum	NA	TRUE
HMF	HMF001996A	none	0	0.006	0.994	0.006	HR_proficient	none	147	85	28	TRUE	Kidney	NA	TRUE
HMF	HMF002130A	none	0	0	1	0	HR_proficient	none	573	371	109	TRUE	Skin	NA	TRUE
HMF	HMF001409A	none	0	0	1	0	HR_proficient	none	420	270	63	TRUE	NET	NA	TRUE
HMF	HMF001466A	none	0	0	1	0	HR_proficient	none	884	642	296	TRUE	Breast	NA	FALSE
HMF	HMF001264A	none	0	0	1	0	HR_proficient	none	4204	3621	360	TRUE	Biliary	NA	FALSE
HMF	HMF003206A	none	0	0.002	0.998	0.002	HR_proficient	none	382	255	265	TRUE	Breast	NA	FALSE
HMF	HMF001527A	none	0	0	1	0	HR_proficient	none	3999	3459	656	TRUE	Esophagus	NA	FALSE
HMF	HMF001277A	none	0	0	1	0	HR_proficient	none	2255	1978	71	TRUE	Colon/Rectum	NA	TRUE
HMF	HMF000855A	none	0.022	0.064	0.914	0.086	HR_proficient	none	487	365	330	TRUE	Skin	NA	FALSE
HMF	HMF000138A	none	0	0	1	0	HR_proficient	none	323	231	40	TRUE	Head and neck	NA	FALSE
HMF	HMF000159A	none	0	0	1	0	HR_proficient	none	136	92	571	TRUE	Breast	NA	FALSE
HMF	HMF002501A	none	0	0	1	0	HR_proficient	none	694	531	54	TRUE	Breast	NA	TRUE
HMF	HMF003096A	none	0	0	1	0	HR_proficient	none	677	525	580	TRUE	Breast	NA	FALSE
HMF	HMF000173A	none	0	0.004	0.996	0.004	HR_proficient	none	643	419	89	TRUE	Skin	NA	TRUE
HMF	HMF002234A	none	0	0	1	0	HR_proficient	none	1349	939	72	TRUE	Skin	NA	TRUE
HMF	HMF000982A	none	0	0.004	0.996	0.004	HR_proficient	none	736	479	527	TRUE	Breast	NA	FALSE
HMF	HMF001268B	none	0	0.008	0.992	0.008	HR_proficient	none	870	610	228	FALSE	Head and neck	NA	FALSE
HMF	HMF000692A	none	0	0	1	0	HR_proficient	none	2424	1846	624	TRUE	Esophagus	NA	FALSE
HMF	HMF002135A	none	0	0	1	0	HR_proficient	none	1079	739	289	TRUE	Breast	NA	TRUE
HMF	HMF001345A	none	0	0	1	0	HR_proficient	none	1163	972	672	TRUE	Esophagus	NA	FALSE
HMF	HMF002759A	none	0	0	1	0	HR_proficient	none	657	479	37	TRUE	Breast	NA	TRUE
HMF	HMF000932A	none	0.006	0.038	0.956	0.044	HR_proficient	none	320	209	294	TRUE	Bone/Soft tissue	NA	FALSE
HMF	HMF002791A	none	0	0	1	0	HR_proficient	none	743	496	109	TRUE	Skin	NA	TRUE
HMF	HMF000456A	none	0	0.002	0.998	0.002	HR_proficient	none	203	106	13	TRUE	Kidney	NA	TRUE
HMF	HMF001534A	none	0	0	1	0	cannot_be_determined	cannot_be_determined	29399	28393	17	TRUE	Skin	NA	FALSE
HMF	HMF002066B	none	0	0.006	0.994	0.006	HR_proficient	none	2189	1464	649	TRUE	Head and neck	NA	FALSE
HMF	HMF000626A	none	0	0	1	0	HR_proficient	none	154	79	72	TRUE	Kidney	NA	TRUE
HMF	HMF002076A	none	0	0	1	0	HR_proficient	none	430	294	78	TRUE	Head and neck	NA	TRUE
HMF	HMF002361B	none	0	0	1	0	HR_proficient	none	2021	1679	168	TRUE	Colon/Rectum	NA	FALSE
HMF	HMF003339A	none	0.002	0	0.998	0.002	HR_proficient	none	1305	656	263	TRUE	Nervous system	NA	TRUE
HMF	HMF003257A	none	0	0	1	0	HR_proficient	none	4112	3630	790	TRUE	Stomach	NA	TRUE
HMF	HMF001035A	none	0	0	1	0	HR_proficient	none	479	349	87	TRUE	Biliary	NA	FALSE
HMF	HMF002578A	none	0	0	1	0	HR_proficient	none	518	351	68	TRUE	Breast	NA	TRUE
HMF	HMF000628C	none	0	0.004	0.996	0.004	HR_proficient	none	3530	2718	432	FALSE	Colon/Rectum	NA	FALSE
HMF	HMF003259A	none	0	0.002	0.998	0.002	HR_proficient	none	1596	1276	553	TRUE	Head and neck	NA	TRUE
HMF	HMF003759A	none	0	0	1	0	HR_proficient	none	2441	2055	324	TRUE	Colon/Rectum	NA	TRUE
HMF	HMF000716A	none	0.054	0.094	0.852	0.148	HR_proficient	none	386	207	175	TRUE	Kidney	NA	FALSE
HMF	HMF003144A	none	0	0.008	0.992	0.008	HR_proficient	none	341	120	7	TRUE	NET	NA	TRUE
HMF	HMF003755A	none	0	0	1	0	HR_proficient	none	927	595	124	TRUE	Skin	NA	TRUE
HMF	HMF002006A	none	0	0	1	0	HR_proficient	none	898	586	68	TRUE	Skin	NA	TRUE
HMF	HMF002322A	none	0.002	0	0.998	0.002	HR_proficient	none	517	332	63	TRUE	Pancreas	NA	FALSE
HMF	HMF000630A	none	0.006	0.05	0.944	0.056	HR_proficient	none	2107	1611	120	TRUE	Colon/Rectum	NA	TRUE
HMF	HMF002183A	none	0	0.01	0.99	0.01	HR_proficient	none	431	266	18	TRUE	NET	NA	FALSE
HMF	HMF000019B	BRCA2	0.012	0.978	0.01	0.99	HR_deficient	BRCA2_type	1515	436	1152	TRUE	Ovary	NA	TRUE
HMF	HMF002263A	none	0.026	0.014	0.96	0.04	HR_proficient	none	79	14	74	TRUE	Skin	NA	TRUE
HMF	HMF002692A	none	0	0.002	0.998	0.002	HR_proficient	none	1057	767	511	TRUE	Breast	NA	FALSE
HMF	HMF000781A	none	0	0	1	0	HR_proficient	none	454	289	280	TRUE	Breast	NA	TRUE
HMF	HMF000781B	none	0	0.006	0.994	0.006	HR_proficient	none	198	54	244	FALSE	Breast	NA	TRUE
HMF	HMF003361A	none	0	0	1	0	cannot_be_determined	cannot_be_determined	150965	147932	40	TRUE	Colon/Rectum	NA	TRUE
HMF	HMF000346A	none	0	0	1	0	HR_proficient	none	814	486	41	TRUE	Skin	NA	TRUE
HMF	HMF002678A	none	0	0.002	0.998	0.002	HR_proficient	none	455	260	30	TRUE	Thyroid	NA	TRUE
HMF	HMF001828A	none	0	0	1	0	HR_proficient	none	365	254	33	TRUE	Skin	NA	TRUE
HMF	HMF001384A	none	0	0.026	0.974	0.026	HR_proficient	none	1114	765	374	TRUE	Breast	NA	FALSE
HMF	HMF002305A	none	0	0	1	0	HR_proficient	none	726	546	64	TRUE	Urinary tract	NA	TRUE
HMF	HMF001846A	none	0	0.004	0.996	0.004	HR_proficient	none	347	176	37	TRUE	Skin	NA	TRUE
HMF	HMF002093A	none	0	0	1	0	HR_proficient	none	802	560	241	TRUE	Breast	NA	FALSE
HMF	HMF000369A	none	0	0	1	0	HR_proficient	none	1702	1248	249	TRUE	Colon/Rectum	NA	FALSE
HMF	HMF002700A	none	0	0	1	0	HR_proficient	none	741	581	98	TRUE	Pancreas	NA	FALSE
HMF	HMF000048A	none	0	0	1	0	HR_proficient	none	1315	956	43	TRUE	Liver	NA	FALSE
HMF	HMF002023B	none	0	0.004	0.996	0.004	HR_proficient	none	439	288	29	TRUE	Bone/Soft tissue	NA	TRUE
HMF	HMF002023A	none	0	0	1	0	HR_proficient	none	404	250	26	FALSE	Bone/Soft tissue	NA	TRUE
HMF	HMF002213A	none	0	0	1	0	HR_proficient	none	857	664	162	TRUE	Colon/Rectum	NA	FALSE
HMF	HMF003354A	none	0	0.004	0.996	0.004	HR_proficient	none	243	139	18	TRUE	Adrenal	NA	TRUE
HMF	HMF002653A	BRCA1	0.554	0.358	0.088	0.912	HR_deficient	BRCA1_type	985	503	721	TRUE	Biliary	NA	TRUE
HMF	HMF000640A	none	0	0	1	0	HR_proficient	none	366	206	669	TRUE	Skin	NA	FALSE
HMF	HMF002908B	none	0	0	1	0	HR_proficient	none	2503	1930	977	FALSE	Esophagus	NA	FALSE
HMF	HMF002000A	none	0	0	1	0	HR_proficient	none	3004	2696	236	TRUE	Colon/Rectum	NA	TRUE
HMF	HMF000584A	none	0	0	1	0	HR_proficient	none	2316	1671	486	TRUE	Skin	NA	TRUE
HMF	HMF000367A	none	0.006	0	0.994	0.006	HR_proficient	none	1416	808	28	TRUE	Skin	NA	TRUE
HMF	HMF002082A	none	0	0	1	0	HR_proficient	none	1234	984	43	TRUE	Colon/Rectum	NA	TRUE
HMF	HMF002572A	none	0	0	1	0	HR_proficient	none	954	744	197	TRUE	Pancreas	NA	TRUE
HMF	HMF002166B	none	0	0	1	0	HR_proficient	none	3679	2435	365	FALSE	Skin	NA	FALSE
HMF	HMF000285A	none	0	0.002	0.998	0.002	HR_proficient	none	1757	1233	331	TRUE	Colon/Rectum	NA	TRUE
HMF	HMF002180A	none	0	0	1	0	HR_proficient	none	503	326	157	TRUE	Skin	NA	TRUE
HMF	HMF003613A	none	0	0	1	0	HR_proficient	none	1300	1024	110	TRUE	Pancreas	NA	TRUE
HMF	HMF001353A	none	0	0.002	0.998	0.002	HR_proficient	none	985	698	113	TRUE	Skin	NA	TRUE
HMF	HMF003693A	none	0.004	0.002	0.994	0.006	HR_proficient	none	1167	947	104	TRUE	Pancreas	NA	TRUE
HMF	HMF002545A	none	0	0	1	0	HR_proficient	none	840	518	666	TRUE	Skin	NA	TRUE
HMF	HMF003426A	none	0	0	1	0	HR_proficient	none	702	589	83	TRUE	Biliary	NA	TRUE
HMF	HMF002992A	none	0	0	1	0	HR_proficient	none	553	401	25	TRUE	Biliary	NA	FALSE
HMF	HMF001833A	none	0	0	1	0	HR_proficient	none	5460	4493	138	TRUE	Small intestine	NA	TRUE
HMF	HMF001474A	none	0	0	1	0	HR_proficient	none	574	339	153	TRUE	Nervous system	NA	TRUE
HMF	HMF001270A	none	0	0	1	0	HR_proficient	none	1186	888	135	TRUE	Colon/Rectum	NA	TRUE
HMF	HMF003610A	none	0	0	1	0	HR_proficient	none	2776	2398	51	TRUE	Colon/Rectum	NA	TRUE
HMF	HMF001830A	none	0	0	1	0	HR_proficient	none	4269	3271	257	TRUE	Colon/Rectum	NA	TRUE
HMF	HMF001408A	none	0	0	1	0	HR_proficient	none	1632	1313	111	TRUE	Colon/Rectum	NA	TRUE
HMF	HMF002750A	none	0	0	1	0	HR_proficient	none	2051	1672	188	TRUE	Colon/Rectum	NA	TRUE
HMF	HMF001759A	none	0.002	0.002	0.996	0.004	HR_proficient	none	982	816	164	TRUE	Biliary	NA	TRUE
HMF	HMF001069A	none	0	0	1	0	HR_proficient	none	796	582	64	TRUE	Unknown	NA	FALSE
HMF	HMF000383A	none	0	0	1	0	HR_proficient	none	297	232	126	TRUE	Colon/Rectum	NA	TRUE
HMF	HMF000376B	none	0	0	1	0	HR_proficient	none	1149	873	232	FALSE	Prostate	NA	TRUE
HMF	HMF003305A	none	0	0	1	0	HR_proficient	none	1217	851	133	TRUE	Colon/Rectum	NA	FALSE
HMF	HMF001941A	none	0.006	0.016	0.978	0.022	HR_proficient	none	408	246	53	TRUE	Kidney	NA	TRUE
HMF	HMF002383B	none	0	0	1	0	HR_proficient	none	485	253	69	TRUE	Skin	NA	TRUE
HMF	HMF002383A	none	0	0	1	0	HR_proficient	none	441	272	68	FALSE	Skin	NA	FALSE
HMF	HMF001238A	none	0	0.002	0.998	0.002	HR_proficient	none	1899	1603	159	TRUE	Colon/Rectum	NA	FALSE
HMF	HMF000512B	none	0	0	1	0	cannot_be_determined	cannot_be_determined	203391	199957	114	TRUE	Colon/Rectum	NA	TRUE
HMF	HMF000642A	none	0	0	1	0	HR_proficient	none	2087	1738	129	TRUE	Colon/Rectum	NA	TRUE
HMF	HMF003109A	none	0	0	1	0	HR_proficient	none	575	331	563	TRUE	Skin	NA	TRUE
HMF	HMF002291A	none	0	0.002	0.998	0.002	HR_proficient	none	1458	1081	181	TRUE	NET	NA	FALSE
HMF	HMF003336A	none	0	0	1	0	HR_proficient	none	766	568	39	TRUE	Lung	NA	TRUE
HMF	HMF002617A	none	0	0	1	0	HR_proficient	none	909	752	233	TRUE	Colon/Rectum	NA	TRUE
HMF	HMF003181A	none	0.006	0.012	0.982	0.018	HR_proficient	none	1263	618	458	TRUE	Breast	NA	FALSE
HMF	HMF002507A	none	0.012	0.812	0.176	0.824	HR_deficient	BRCA2_type	2490	1214	554	TRUE	Biliary	NA	FALSE
HMF	HMF001374A	none	0	0	1	0	HR_proficient	none	2659	2124	1106	TRUE	Esophagus	NA	FALSE
HMF	HMF000901A	none	0	0	1	0	HR_proficient	none	1133	630	101	TRUE	Breast	NA	TRUE
HMF	HMF002728A	none	0.002	0.004	0.994	0.006	HR_proficient	none	1023	578	98	TRUE	Urinary tract	NA	TRUE
HMF	HMF002458A	none	0	0	1	0	HR_proficient	none	364	219	38	TRUE	Skin	NA	TRUE
HMF	HMF001677A	none	0	0	1	0	HR_proficient	none	2650	2122	224	TRUE	Esophagus	NA	FALSE
HMF	HMF000791A	none	0	0.002	0.998	0.002	HR_proficient	none	4564	3614	280	TRUE	Lung	NA	FALSE
HMF	HMF003672A	none	0	0	1	0	HR_proficient	none	862	619	112	TRUE	Liver	NA	FALSE
HMF	HMF002949A	none	0	0	1	0	HR_proficient	none	1136	856	278	TRUE	Colon/Rectum	NA	TRUE
HMF	HMF002163B	none	0.02	0.008	0.972	0.028	HR_proficient	none	815	635	191	TRUE	Urinary tract	NA	FALSE
HMF	HMF003802A	none	0	0	1	0	HR_proficient	none	367	175	92	TRUE	Breast	NA	FALSE
HMF	HMF002897A	none	0	0.002	0.998	0.002	HR_proficient	none	2267	1842	213	TRUE	Colon/Rectum	NA	TRUE
HMF	HMF002856A	none	0	0	1	0	HR_proficient	none	499	253	134	TRUE	Skin	NA	FALSE
HMF	HMF002219A	none	0.038	0.01	0.952	0.048	HR_proficient	none	2746	1226	187	TRUE	Skin	NA	TRUE
HMF	HMF001734A	none	0	0	1	0	HR_proficient	none	924	781	93	TRUE	Colon/Rectum	NA	FALSE
HMF	HMF000527A	none	0	0	1	0	HR_proficient	none	1969	1623	163	TRUE	Colon/Rectum	NA	TRUE
HMF	HMF000525A	none	0	0.004	0.996	0.004	HR_proficient	none	999	673	110	TRUE	Skin	NA	FALSE
HMF	HMF001684A	none	0.028	0.122	0.85	0.15	HR_proficient	none	456	286	158	TRUE	Breast	NA	FALSE
HMF	HMF002997A	none	0.014	0.04	0.946	0.054	HR_proficient	none	616	371	483	TRUE	Skin	NA	FALSE
HMF	HMF000102A	none	0	0	1	0	HR_proficient	none	569	454	37	TRUE	Pancreas	NA	FALSE
HMF	HMF002634B	none	0.002	0	0.998	0.002	HR_proficient	none	869	574	302	FALSE	Esophagus	NA	FALSE
HMF	HMF001435A	none	0	0	1	0	HR_proficient	none	527	343	67	TRUE	Urinary tract	NA	TRUE
HMF	HMF003170A	none	0.028	0.024	0.948	0.052	HR_proficient	none	343	165	110	TRUE	Kidney	NA	FALSE
HMF	HMF001276A	none	0	0.004	0.996	0.004	HR_proficient	none	61	15	76	TRUE	Lung	NA	TRUE
HMF	HMF002671A	none	0.056	0.128	0.816	0.184	HR_proficient	none	301	140	94	TRUE	Testis	NA	FALSE
HMF	HMF001917A	none	0	0.002	0.998	0.002	HR_proficient	none	1230	868	91	TRUE	Lung	NA	FALSE
HMF	HMF001978A	none	0	0.002	0.998	0.002	HR_proficient	none	886	484	55	TRUE	Skin	NA	TRUE
HMF	HMF003125A	none	0.002	0.014	0.984	0.016	HR_proficient	none	3064	2326	239	TRUE	Colon/Rectum	NA	FALSE
HMF	HMF000566A	none	0	0	1	0	HR_proficient	none	2675	2263	128	TRUE	Colon/Rectum	NA	FALSE
HMF	HMF000752A	none	0	0	1	0	HR_proficient	none	3443	2803	198	TRUE	Colon/Rectum	NA	TRUE
HMF	HMF000811B	none	0	0	1	0	HR_proficient	none	1511	1151	192	TRUE	Esophagus	NA	TRUE
HMF	HMF001324A	none	0.012	0.014	0.974	0.026	HR_proficient	none	215	138	137	TRUE	Skin	NA	TRUE
HMF	HMF001230A	BRCA1	0.986	0.008	0.006	0.994	HR_deficient	BRCA1_type	671	315	446	TRUE	Biliary	NA	TRUE
HMF	HMF001405A	none	0.006	0	0.994	0.006	HR_proficient	none	413	202	171	TRUE	Breast	NA	FALSE
HMF	HMF003100A	none	0	0	1	0	HR_proficient	none	1543	1084	109	TRUE	Colon/Rectum	NA	FALSE
HMF	HMF003666A	none	0	0.002	0.998	0.002	HR_proficient	none	836	591	262	TRUE	Breast	NA	TRUE
HMF	HMF001066A	none	0.04	0.056	0.904	0.096	HR_proficient	none	396	181	184	TRUE	Breast	NA	FALSE
HMF	HMF000356A	none	0	0.002	0.998	0.002	HR_proficient	none	2092	1451	164	TRUE	Lung	NA	FALSE
HMF	HMF001683A	none	0	0.002	0.998	0.002	HR_proficient	none	415	258	44	TRUE	Head and neck	NA	TRUE
HMF	HMF002229A	none	0	0	1	0	HR_proficient	none	1029	768	32	TRUE	Biliary	NA	TRUE
HMF	HMF002229B	none	0	0	1	0	HR_proficient	none	922	716	34	FALSE	Biliary	NA	TRUE
HMF	HMF003402A	none	0	0	1	0	HR_proficient	none	1238	841	541	TRUE	Esophagus	NA	TRUE
HMF	HMF002972A	none	0	0	1	0	HR_proficient	none	746	418	175	TRUE	Lung	NA	FALSE
HMF	HMF002983A	none	0	0	1	0	HR_proficient	none	1995	1404	39	TRUE	Lung	NA	TRUE
HMF	HMF001920A	none	0	0.002	0.998	0.002	HR_proficient	none	282	92	17	TRUE	Skin	NA	TRUE
HMF	HMF001894A	none	0	0	1	0	HR_proficient	none	455	265	88	TRUE	Thyroid	NA	TRUE
HMF	HMF001895A	none	0	0	1	0	HR_proficient	none	2534	1778	559	TRUE	Esophagus	NA	FALSE
HMF	HMF001719A	none	0	0.004	0.996	0.004	HR_proficient	none	557	376	333	FALSE	Urinary tract	NA	TRUE
HMF	HMF001719B	none	0	0.002	0.998	0.002	HR_proficient	none	811	564	435	TRUE	Urinary tract	NA	FALSE
HMF	HMF003445A	none	0	0	1	0	HR_proficient	none	2559	1920	83	TRUE	Colon/Rectum	NA	TRUE
HMF	HMF003690A	none	0	0	1	0	HR_proficient	none	1905	1581	107	TRUE	Colon/Rectum	NA	TRUE
HMF	HMF002847A	none	0	0	1	0	HR_proficient	none	2457	2050	320	TRUE	Colon/Rectum	NA	TRUE
HMF	HMF000877A	none	0.008	0.024	0.968	0.032	HR_proficient	none	671	421	117	TRUE	Urinary tract	NA	TRUE
HMF	HMF001937A	none	0	0.004	0.996	0.004	HR_proficient	none	1678	1218	777	TRUE	Esophagus	NA	TRUE
HMF	HMF000845A	none	0	0	1	0	HR_proficient	none	5199	4730	311	TRUE	Colon/Rectum	NA	TRUE
HMF	HMF001191A	none	0	0.002	0.998	0.002	HR_proficient	none	489	290	65	TRUE	Breast	NA	FALSE
HMF	HMF000757A	none	0	0.034	0.966	0.034	HR_proficient	none	1024	693	522	TRUE	Liver	NA	TRUE
HMF	HMF001365A	none	0	0	1	0	HR_proficient	none	3235	2843	326	TRUE	Esophagus	NA	FALSE
HMF	HMF001777A	none	0.006	0.06	0.934	0.066	HR_proficient	none	860	630	996	TRUE	Vulva	NA	FALSE
HMF	HMF003429A	none	0	0	1	0	HR_proficient	none	1101	797	181	TRUE	Breast	NA	TRUE
HMF	HMF002996A	none	0	0	1	0	HR_proficient	none	1003	638	31	TRUE	Skin	NA	TRUE
HMF	HMF003245A	none	0	0	1	0	HR_proficient	none	179	85	3	TRUE	Ovary	NA	TRUE
HMF	HMF002516A	none	0	0	1	0	HR_proficient	none	117	63	2	TRUE	Skin	NA	TRUE
HMF	HMF000389A	none	0	0	1	0	HR_proficient	none	1802	1175	83	TRUE	Skin	NA	TRUE
HMF	HMF003185A	none	0	0	1	0	HR_proficient	none	875	576	164	TRUE	Urinary tract	NA	FALSE
HMF	HMF001014A	none	0.034	0.01	0.956	0.044	HR_proficient	none	242	125	15	TRUE	Skin	NA	TRUE
HMF	HMF002332A	none	0	0	1	0	HR_proficient	none	3276	2608	156	TRUE	Colon/Rectum	NA	FALSE
HMF	HMF002188A	none	0	0	1	0	HR_proficient	none	525	373	48	TRUE	Skin	NA	TRUE
HMF	HMF002024A	none	0	0	1	0	HR_proficient	none	5740	5045	501	TRUE	Esophagus	NA	FALSE
HMF	HMF001708A	none	0	0.004	0.996	0.004	HR_proficient	none	503	291	47	TRUE	Breast	NA	FALSE
HMF	HMF000704A	none	0	0	1	0	HR_proficient	none	1862	1456	299	TRUE	Esophagus	NA	FALSE
HMF	HMF002446A	none	0	0	1	0	HR_proficient	none	1739	1186	462	TRUE	Urinary tract	NA	FALSE
HMF	HMF003117A	none	0	0	1	0	HR_proficient	none	782	537	66	TRUE	Liver	NA	TRUE
HMF	HMF001370A	none	0	0	1	0	HR_proficient	none	1680	1486	48	TRUE	Colon/Rectum	NA	TRUE
HMF	HMF001571A	none	0	0	1	0	HR_proficient	none	1178	896	132	TRUE	Prostate	NA	TRUE
HMF	HMF003795A	BRCA1	0	0.032	0.968	0.032	HR_proficient	none	1530	935	602	TRUE	Nervous system	NA	TRUE
HMF	HMF001726A	none	0	0	1	0	HR_proficient	none	1590	1277	178	TRUE	Prostate	NA	TRUE
HMF	HMF002415A	none	0.02	0.066	0.914	0.086	HR_proficient	none	377	190	16	TRUE	Bone/Soft tissue	NA	TRUE
HMF	HMF000188A	none	0.028	0.008	0.964	0.036	HR_proficient	none	1126	704	845	TRUE	Urinary tract	NA	TRUE
HMF	HMF000672A	none	0	0.002	0.998	0.002	HR_proficient	none	3635	2919	388	TRUE	Nervous system	NA	TRUE
HMF	HMF002276A	none	0	0	1	0	HR_proficient	none	1881	1538	99	TRUE	Colon/Rectum	NA	TRUE
HMF	HMF002848A	none	0	0	1	0	HR_proficient	none	2823	2496	38	TRUE	Colon/Rectum	NA	TRUE
HMF	HMF000623A	none	0	0	1	0	HR_proficient	none	430	294	101	TRUE	Colon/Rectum	NA	FALSE
HMF	HMF003760A	none	0	0.002	0.998	0.002	HR_proficient	none	489	222	42	TRUE	Skin	NA	FALSE
HMF	HMF003226A	none	0	0	1	0	HR_proficient	none	962	693	260	TRUE	Esophagus	NA	FALSE
HMF	HMF001057A	none	0	0	1	0	HR_proficient	none	350	238	274	TRUE	Skin	NA	TRUE
HMF	HMF002683A	none	0	0	1	0	HR_proficient	none	640	359	27	TRUE	Skin	NA	TRUE
HMF	HMF003395A	none	0.002	0.004	0.994	0.006	HR_proficient	none	709	429	87	TRUE	Kidney	NA	TRUE
HMF	HMF001575A	BRCA2	0.05	0.946	0.004	0.996	HR_deficient	BRCA2_type	1897	636	607	TRUE	Breast	NA	TRUE
HMF	HMF003184A	none	0.002	0	0.998	0.002	HR_proficient	none	1004	606	112	TRUE	Skin	NA	TRUE
HMF	HMF002249A	none	0	0	1	0	HR_proficient	none	1433	1193	228	TRUE	Lung	NA	FALSE
HMF	HMF000455A	none	0	0	1	0	HR_proficient	none	3136	2705	454	TRUE	Stomach	NA	FALSE
HMF	HMF000107A	none	0	0	1	0	HR_proficient	none	713	405	95	TRUE	Skin	NA	TRUE
HMF	HMF003722A	none	0.014	0.028	0.958	0.042	HR_proficient	none	67	21	13	TRUE	Kidney	NA	TRUE
HMF	HMF004216A	none	0	0	1	0	HR_proficient	none	846	695	325	TRUE	Prostate	NA	FALSE
HMF	HMF001314A	none	0	0	1	0	HR_proficient	none	106	32	13	TRUE	Skin	NA	TRUE
HMF	HMF001173A	none	0	0	1	0	HR_proficient	none	1730	1148	384	TRUE	Skin	NA	TRUE
HMF	HMF004362A	none	0.046	0.024	0.93	0.07	HR_proficient	none	1034	545	196	TRUE	Urinary tract	NA	FALSE
HMF	HMF004032A	none	0	0	1	0	HR_proficient	none	557	341	83	TRUE	Liver	NA	TRUE
HMF	HMF003972A	none	0.018	0.532	0.45	0.55	HR_deficient	BRCA2_type	400	209	183	TRUE	Liver	NA	FALSE
HMF	HMF004191A	none	0.006	0.05	0.944	0.056	HR_proficient	none	1072	745	244	TRUE	Head and neck	NA	FALSE
HMF	HMF004386A	none	0	0.004	0.996	0.004	HR_proficient	none	538	333	177	TRUE	Breast	NA	FALSE
HMF	HMF003593A	none	0.014	0.022	0.964	0.036	HR_proficient	none	1159	805	466	TRUE	Testis	NA	FALSE
HMF	HMF000807A	none	0	0	1	0	HR_proficient	none	697	512	658	TRUE	Breast	NA	FALSE
HMF	HMF001201A	none	0.032	0.08	0.888	0.112	HR_proficient	none	1789	823	137	TRUE	Urinary tract	NA	FALSE
HMF	HMF002256A	none	0	0.002	0.998	0.002	HR_proficient	none	305	205	156	TRUE	NET	NA	TRUE
HMF	HMF001085A	none	0	0	1	0	HR_proficient	none	2747	2347	34	TRUE	Colon/Rectum	NA	TRUE
HMF	HMF000528A	none	0	0	1	0	HR_proficient	none	755	576	137	TRUE	Biliary	NA	TRUE
HMF	HMF000330A	none	0	0.002	0.998	0.002	HR_proficient	none	295	183	408	TRUE	Bone/Soft tissue	NA	FALSE
HMF	HMF002666A	none	0	0	1	0	HR_proficient	none	276	201	27	TRUE	Biliary	NA	FALSE
HMF	HMF001976A	none	0	0	1	0	HR_proficient	none	349	210	149	TRUE	Bone/Soft tissue	NA	TRUE
HMF	HMF000049A	none	0	0	1	0	HR_proficient	none	1009	663	236	TRUE	Colon/Rectum	NA	TRUE
HMF	HMF000673A	none	0	0.002	0.998	0.002	HR_proficient	none	964	689	85	TRUE	Kidney	NA	TRUE
HMF	HMF001396B	none	0	0	1	0	HR_proficient	none	839	538	104	TRUE	Testis	NA	FALSE
HMF	HMF001396A	none	0	0.004	0.996	0.004	HR_proficient	none	938	509	118	FALSE	Testis	NA	FALSE
HMF	HMF003210A	none	0.01	0.006	0.984	0.016	HR_proficient	none	342	182	427	TRUE	Head and neck	NA	TRUE
HMF	HMF000810A	none	0	0	1	0	HR_proficient	none	621	493	110	TRUE	Uterus	NA	FALSE
HMF	HMF000939A	none	0	0	1	0	HR_proficient	none	131	65	12	TRUE	Skin	NA	TRUE
HMF	HMF001771A	none	0	0	1	0	HR_proficient	none	740	436	105	TRUE	Kidney	NA	TRUE
HMF	HMF002124A	none	0	0	1	0	HR_proficient	none	1876	1010	141	TRUE	Skin	NA	FALSE
HMF	HMF001135A	none	0	0	1	0	HR_proficient	none	242	172	99	TRUE	Stomach	NA	TRUE
HMF	HMF000220B	none	0	0.002	0.998	0.002	HR_proficient	none	716	544	199	TRUE	Skin	NA	TRUE
HMF	HMF003124A	none	0	0	1	0	HR_proficient	none	965	575	200	TRUE	Skin	NA	FALSE
HMF	HMF003801A	none	0.218	0.032	0.75	0.25	HR_proficient	none	819	486	465	TRUE	Prostate	NA	FALSE
HMF	HMF001921A	none	0.006	0	0.994	0.006	HR_proficient	none	309	212	10	TRUE	Ovary	NA	TRUE
HMF	HMF003438A	none	0	0	1	0	HR_proficient	none	254	199	75	TRUE	Skin	NA	TRUE
HMF	HMF002139A	none	0.002	0.038	0.96	0.04	HR_proficient	none	1287	827	51	TRUE	Kidney	NA	TRUE
HMF	HMF003671A	none	0	0.002	0.998	0.002	HR_proficient	none	313	208	59	TRUE	Skin	NA	TRUE
HMF	HMF000860A	none	0	0	1	0	HR_proficient	none	397	313	227	TRUE	Liver	NA	TRUE
HMF	HMF000142A	none	0	0.006	0.994	0.006	HR_proficient	none	1360	893	95	TRUE	Liver	NA	TRUE
HMF	HMF000776A	none	0.174	0.714	0.112	0.888	HR_deficient	BRCA2_type	789	352	449	TRUE	Ovary	NA	FALSE
HMF	HMF001394A	none	0	0	1	0	HR_proficient	none	818	678	118	TRUE	Pancreas	NA	TRUE
HMF	HMF000372B	none	0	0	1	0	HR_proficient	none	534	347	99	TRUE	Breast	NA	FALSE
HMF	HMF003211A	none	0.008	0.062	0.93	0.07	HR_proficient	none	977	781	445	TRUE	Bone/Soft tissue	NA	FALSE
HMF	HMF001714A	BRCA2	0.012	0.974	0.014	0.986	HR_deficient	BRCA2_type	1949	713	547	TRUE	Biliary	NA	TRUE
HMF	HMF002112A	none	0	0.004	0.996	0.004	HR_proficient	none	252	136	7	TRUE	Bone/Soft tissue	NA	TRUE
HMF	HMF001356A	BRCA1	0.984	0	0.016	0.984	HR_deficient	BRCA1_type	852	425	163	TRUE	Kidney	NA	TRUE
HMF	HMF001930A	none	0.092	0.858	0.05	0.95	HR_deficient	BRCA2_type	614	249	407	TRUE	Breast	NA	FALSE
HMF	HMF000276A	none	0	0	1	0	HR_proficient	none	714	465	110	TRUE	Bone/Soft tissue	NA	FALSE
HMF	HMF003208A	none	0	0	1	0	HR_proficient	none	2423	1985	107	TRUE	Colon/Rectum	NA	TRUE
HMF	HMF000244A	none	0	0	1	0	HR_proficient	none	211	121	77	TRUE	Urinary tract	NA	TRUE
HMF	HMF002386A	none	0.008	0.044	0.948	0.052	HR_proficient	none	1273	936	270	TRUE	Breast	NA	FALSE
HMF	HMF003620A	none	0.008	0.028	0.964	0.036	HR_proficient	none	585	413	240	TRUE	Unknown	NA	FALSE
HMF	HMF000320A	none	0	0.004	0.996	0.004	HR_proficient	none	351	227	66	TRUE	Kidney	NA	TRUE
HMF	HMF000424A	none	0	0	1	0	HR_proficient	none	634	493	218	TRUE	Penile	NA	TRUE
HMF	HMF001692A	none	0.03	0.14	0.83	0.17	HR_proficient	none	1907	1414	878	TRUE	Urinary tract	NA	FALSE
HMF	HMF000187A	none	0	0	1	0	HR_proficient	none	274	167	34	TRUE	Lung	NA	TRUE
HMF	HMF002520B	none	0	0.002	0.998	0.002	HR_proficient	none	175	127	1	TRUE	Ovary	NA	TRUE
HMF	HMF003458A	none	0	0.004	0.996	0.004	HR_proficient	none	596	478	153	TRUE	Ovary	NA	TRUE
HMF	HMF001182A	none	0	0	1	0	HR_proficient	none	325	181	128	TRUE	Skin	NA	TRUE
HMF	HMF001454A	none	0	0	1	0	HR_proficient	none	383	240	122	TRUE	Breast	NA	TRUE
HMF	HMF001292A	none	0	0.002	0.998	0.002	HR_proficient	none	345	228	194	TRUE	Ovary	NA	FALSE
HMF	HMF000015A	none	0	0	1	0	HR_proficient	none	2130	1831	73	TRUE	Colon/Rectum	NA	TRUE
HMF	HMF001176A	none	0	0	1	0	HR_proficient	none	3038	2672	194	TRUE	Colon/Rectum	NA	FALSE
HMF	HMF000571B	none	0	0	1	0	HR_proficient	none	128	64	775	TRUE	Bone/Soft tissue	NA	TRUE
HMF	HMF002751A	none	0.802	0.17	0.028	0.972	HR_deficient	BRCA1_type	799	254	471	TRUE	Ovary	NA	FALSE
HMF	HMF003536A	none	0	0	1	0	HR_proficient	none	1212	1028	219	TRUE	Pancreas	NA	TRUE
HMF	HMF002659A	none	0.002	0	0.998	0.002	HR_proficient	none	623	467	42	TRUE	Pancreas	NA	TRUE
HMF	HMF000034A	none	0	0	1	0	HR_proficient	none	147	84	3	TRUE	Ovary	NA	TRUE
HMF	HMF000971A	BRCA2	0.004	0.974	0.022	0.978	HR_deficient	BRCA2_type	1083	430	294	TRUE	Pancreas	NA	TRUE
HMF	HMF002367A	none	0	0	1	0	HR_proficient	none	575	437	28	TRUE	Urinary tract	NA	FALSE
HMF	HMF001311B	none	0.048	0.032	0.92	0.08	HR_proficient	none	546	275	204	FALSE	Uterus	NA	FALSE
HMF	HMF002445A	none	0	0.002	0.998	0.002	HR_proficient	none	472	392	177	TRUE	Pancreas	NA	FALSE
HMF	HMF002632A	none	0	0	1	0	HR_proficient	none	706	576	63	TRUE	Uterus	NA	TRUE
HMF	HMF002595A	none	0.056	0.124	0.82	0.18	HR_proficient	none	703	393	130	TRUE	Uterus	NA	FALSE
HMF	HMF000981A	none	0	0	1	0	HR_proficient	none	541	338	33	TRUE	Head and neck	NA	TRUE
HMF	HMF002316A	BRCA1	0.14	0.128	0.732	0.268	HR_proficient	none	1999	1368	781	TRUE	Ovary	NA	TRUE
HMF	HMF000758A	none	0	0	1	0	HR_proficient	none	1072	765	546	TRUE	Breast	NA	FALSE
HMF	HMF003440A	none	0.002	0.006	0.992	0.008	HR_proficient	none	1161	715	398	TRUE	Colon/Rectum	NA	FALSE
HMF	HMF001424A	none	0	0.002	0.998	0.002	HR_proficient	none	955	599	145	TRUE	Colon/Rectum	NA	TRUE
HMF	HMF003423A	none	0	0	1	0	HR_proficient	none	488	309	27	TRUE	Skin	NA	TRUE
HMF	HMF000310A	none	0.018	0.002	0.98	0.02	HR_proficient	none	425	284	173	TRUE	Bone/Soft tissue	NA	FALSE
HMF	HMF002484A	none	0.064	0.01	0.926	0.074	HR_proficient	none	1180	703	480	TRUE	Breast	NA	FALSE
HMF	HMF001615A	none	0	0.002	0.998	0.002	HR_proficient	none	395	247	16	TRUE	Breast	NA	TRUE
HMF	HMF002669A	none	0	0.048	0.952	0.048	HR_proficient	none	452	252	112	TRUE	Bone/Soft tissue	NA	FALSE
HMF	HMF001645A	none	0.002	0.004	0.994	0.006	HR_proficient	none	153	70	34	TRUE	Skin	NA	TRUE
HMF	HMF000022A	none	0	0	1	0	HR_proficient	none	2150	1806	199	TRUE	Colon/Rectum	NA	TRUE
HMF	HMF000169A	none	0	0	1	0	HR_proficient	none	4964	3267	366	TRUE	Colon/Rectum	NA	FALSE
HMF	HMF002892A	none	0.014	0.028	0.958	0.042	HR_proficient	none	1513	803	91	TRUE	Kidney	NA	TRUE
HMF	HMF003569A	none	0	0	1	0	HR_proficient	none	310	192	45	TRUE	NET	NA	TRUE
HMF	HMF000070A	none	0.52	0.446	0.034	0.966	HR_deficient	BRCA1_type	924	296	346	TRUE	Ovary	NA	FALSE
HMF	HMF002590A	none	0	0	1	0	HR_proficient	none	3018	2389	576	TRUE	Unknown	NA	FALSE
HMF	HMF000809C	none	0	0.006	0.994	0.006	HR_proficient	none	845	503	376	FALSE	Skin	NA	FALSE
HMF	HMF002085A	none	0	0	1	0	HR_proficient	none	1086	570	189	TRUE	Nervous system	NA	TRUE
HMF	HMF001709A	none	0.124	0.036	0.84	0.16	HR_proficient	none	541	306	57	TRUE	Kidney	NA	FALSE
HMF	HMF002725A	none	0	0	1	0	HR_proficient	none	785	489	598	TRUE	Breast	NA	FALSE
HMF	HMF001467A	none	0.902	0.048	0.05	0.95	HR_deficient	BRCA1_type	226	41	452	TRUE	Breast	NA	TRUE
HMF	HMF001946A	none	0	0	1	0	HR_proficient	none	2039	1584	166	TRUE	Colon/Rectum	NA	TRUE
HMF	HMF003332A	none	0	0	1	0	HR_proficient	none	1404	1093	61	TRUE	Uterus	NA	TRUE
HMF	HMF003349A	none	0	0.008	0.992	0.008	HR_proficient	none	2375	1727	300	TRUE	Colon/Rectum	NA	FALSE
HMF	HMF001701A	none	0	0	1	0	HR_proficient	none	337	171	72	TRUE	Nervous system	NA	FALSE
HMF	HMF000564A	none	0.01	0.038	0.952	0.048	HR_proficient	none	201	74	16	TRUE	Skin	NA	FALSE
HMF	HMF002793A	none	0	0	1	0	HR_proficient	none	997	777	141	TRUE	Biliary	NA	TRUE
HMF	HMF002008A	none	0	0	1	0	HR_proficient	none	1079	904	158	TRUE	Pancreas	NA	TRUE
HMF	HMF002416A	none	0.004	0.01	0.986	0.014	HR_proficient	none	408	287	40	TRUE	Ovary	NA	FALSE
HMF	HMF001226A	none	0.022	0.016	0.962	0.038	HR_proficient	none	382	193	235	TRUE	Uterus	NA	FALSE
HMF	HMF002342A	none	0	0	1	0	HR_proficient	none	546	325	163	TRUE	Breast	NA	FALSE
HMF	HMF003122A	none	0	0	1	0	HR_proficient	none	386	226	54	TRUE	Bone/Soft tissue	NA	FALSE
HMF	HMF000648A	none	0	0.002	0.998	0.002	HR_proficient	none	189	101	72	TRUE	NET	NA	FALSE
HMF	HMF000038A	none	0	0	1	0	HR_proficient	none	4498	3929	465	TRUE	Esophagus	NA	FALSE
HMF	HMF003002A	none	0	0	1	0	HR_proficient	none	257	190	30	TRUE	Colon/Rectum	NA	TRUE
HMF	HMF000517A	none	0.002	0.012	0.986	0.014	HR_proficient	none	979	519	393	TRUE	Bone/Soft tissue	NA	FALSE
HMF	HMF001332A	none	0	0	1	0	HR_proficient	none	318	148	22	TRUE	Bone/Soft tissue	NA	FALSE
HMF	HMF001375A	none	0.006	0.052	0.942	0.058	HR_proficient	none	286	145	186	TRUE	Ovary	NA	FALSE
HMF	HMF003745A	none	0	0.002	0.998	0.002	HR_proficient	none	627	472	103	TRUE	Breast	NA	FALSE
HMF	HMF002953A	none	0	0	1	0	HR_proficient	none	372	279	145	TRUE	Esophagus	NA	FALSE
HMF	HMF000958A	none	0	0.006	0.994	0.006	HR_proficient	none	2145	1415	364	TRUE	Esophagus	NA	FALSE
HMF	HMF000386A	none	0	0	1	0	HR_proficient	none	2065	1759	300	TRUE	Stomach	NA	FALSE
HMF	HMF002783A	none	0	0	1	0	HR_proficient	none	4667	3428	230	TRUE	Unknown	NA	FALSE
HMF	HMF000868A	none	0	0.004	0.996	0.004	HR_proficient	none	689	510	265	TRUE	Pancreas	NA	FALSE
HMF	HMF001032A	none	0	0.004	0.996	0.004	HR_proficient	none	649	373	182	TRUE	Bone/Soft tissue	NA	FALSE
HMF	HMF000824A	none	0	0	1	0	HR_proficient	none	1363	1128	656	TRUE	Esophagus	NA	FALSE
HMF	HMF001392A	none	0	0	1	0	HR_proficient	none	1547	1064	57	TRUE	Breast	NA	FALSE
HMF	HMF000317A	none	0	0.006	0.994	0.006	HR_proficient	none	794	550	128	TRUE	Biliary	NA	FALSE
HMF	HMF001729A	none	0	0	1	0	HR_proficient	none	593	338	82	TRUE	Breast	NA	TRUE
HMF	HMF003089A	none	0.004	0	0.996	0.004	HR_proficient	none	220	106	13	TRUE	Head and neck	NA	TRUE
HMF	HMF001837A	none	0.002	0.008	0.99	0.01	HR_proficient	none	544	178	27	TRUE	Nervous system	NA	FALSE
HMF	HMF002830A	none	0	0	1	0	HR_proficient	none	1266	736	360	TRUE	Nervous system	NA	FALSE
HMF	HMF001389A	none	0.032	0.122	0.846	0.154	HR_proficient	none	1065	736	323	TRUE	Ovary	NA	FALSE
HMF	HMF000232A	none	0	0.004	0.996	0.004	HR_proficient	none	936	494	575	TRUE	Skin	NA	TRUE
HMF	HMF002102A	none	0	0	1	0	HR_proficient	none	561	404	58	TRUE	Bone/Soft tissue	NA	TRUE
HMF	HMF002450A	none	0	0	1	0	HR_proficient	none	3295	2407	249	TRUE	Colon/Rectum	NA	TRUE
HMF	HMF000487A	none	0.002	0.002	0.996	0.004	HR_proficient	none	388	208	150	TRUE	Biliary	NA	TRUE
HMF	HMF000532A	none	0	0.002	0.998	0.002	HR_proficient	none	292	177	59	TRUE	Bone/Soft tissue	NA	TRUE
HMF	HMF003239A	none	0	0	1	0	HR_proficient	none	343	189	27	TRUE	NET	NA	FALSE
HMF	HMF001262A	none	0	0	1	0	HR_proficient	none	300	158	53	TRUE	Bone/Soft tissue	NA	TRUE
HMF	HMF001023A	none	0	0	1	0	HR_proficient	none	2172	1627	421	TRUE	Colon/Rectum	NA	FALSE
HMF	HMF001988A	none	0	0.006	0.994	0.006	HR_proficient	none	642	403	95	TRUE	Bone/Soft tissue	NA	FALSE
HMF	HMF000124A	none	0	0.002	0.998	0.002	HR_proficient	none	323	206	99	TRUE	Bone/Soft tissue	NA	TRUE
HMF	HMF003209A	none	0.004	0.008	0.988	0.012	HR_proficient	none	1213	872	42	TRUE	Liver	NA	TRUE
HMF	HMF001568A	none	0	0.002	0.998	0.002	HR_proficient	none	425	250	448	TRUE	Bone/Soft tissue	NA	FALSE
HMF	HMF003773A	none	0	0	1	0	HR_proficient	none	1991	1217	93	TRUE	Nervous system	NA	TRUE
HMF	HMF000224A	none	0	0	1	0	HR_proficient	none	545	362	63	TRUE	Nervous system	NA	TRUE
HMF	HMF003148A	none	0	0	1	0	HR_proficient	none	1786	1510	599	TRUE	Esophagus	NA	TRUE
HMF	HMF003159A	none	0	0.006	0.994	0.006	HR_proficient	none	665	495	508	TRUE	Prostate	NA	FALSE
HMF	HMF001077A	none	0	0	1	0	HR_proficient	none	133	80	5	TRUE	Ovary	NA	TRUE
HMF	HMF001192A	none	0	0	1	0	HR_proficient	none	310	170	87	TRUE	Bone/Soft tissue	NA	FALSE
HMF	HMF001854A	none	0	0.006	0.994	0.006	HR_proficient	none	637	493	132	TRUE	Bone/Soft tissue	NA	FALSE
HMF	HMF000406A	none	0	0	1	0	HR_proficient	none	1667	1378	399	TRUE	Esophagus	NA	TRUE
HMF	HMF000030A	none	0	0	1	0	HR_proficient	none	592	357	142	TRUE	Skin	NA	TRUE
HMF	HMF001062A	none	0.004	0.006	0.99	0.01	HR_proficient	none	601	338	77	TRUE	Nervous system	NA	TRUE
HMF	HMF001818A	none	0.002	0	0.998	0.002	HR_proficient	none	226	128	44	TRUE	Bone/Soft tissue	NA	TRUE
HMF	HMF002576A	none	0	0	1	0	HR_proficient	none	4012	2675	479	TRUE	Lung	NA	TRUE
HMF	HMF000788A	none	0.016	0.1	0.884	0.116	HR_proficient	none	582	368	144	TRUE	Nervous system	NA	FALSE
HMF	HMF000470A	none	0	0	1	0	HR_proficient	none	1748	1142	418	TRUE	Lung	NA	FALSE
HMF	HMF004309A	none	0	0.006	0.994	0.006	HR_proficient	none	213	118	12	TRUE	Ovary	NA	FALSE
HMF	HMF000204A	none	0	0.006	0.994	0.006	HR_proficient	none	711	427	818	TRUE	Kidney	NA	TRUE
HMF	HMF002119A	none	0	0.002	0.998	0.002	HR_proficient	none	388	277	17	TRUE	Breast	NA	FALSE
HMF	HMF004339A	none	0.022	0.01	0.968	0.032	HR_proficient	none	624	439	431	TRUE	Bone/Soft tissue	NA	FALSE
HMF	HMF001772A	none	0	0	1	0	HR_proficient	none	394	267	49	TRUE	Bone/Soft tissue	NA	TRUE
HMF	HMF003601A	none	0.002	0.002	0.996	0.004	HR_proficient	none	693	482	118	TRUE	Liver	NA	TRUE
HMF	HMF001966A	BRCA2	0.002	0.996	0.002	0.998	HR_deficient	BRCA2_type	1089	339	345	TRUE	Breast	NA	TRUE
HMF	HMF002125A	none	0	0.002	0.998	0.002	HR_proficient	none	348	231	537	TRUE	Breast	NA	FALSE
HMF	HMF004381A	none	0	0.002	0.998	0.002	HR_proficient	none	507	329	338	TRUE	Breast	NA	FALSE
HMF	HMF001044B	none	0.002	0.004	0.994	0.006	HR_proficient	none	611	361	885	TRUE	Bone/Soft tissue	NA	FALSE
HMF	HMF003747A	none	0	0.008	0.992	0.008	HR_proficient	none	2673	1749	686	TRUE	Testis	NA	FALSE
HMF	HMF000191B	none	0	0.004	0.996	0.004	cannot_be_determined	cannot_be_determined	43179	42410	166	FALSE	Prostate	NA	TRUE
HMF	HMF001009A	none	0.008	0.01	0.982	0.018	HR_proficient	none	955	485	555	TRUE	Bone/Soft tissue	NA	TRUE
HMF	HMF000334A	none	0	0	1	0	HR_proficient	none	4341	3924	149	TRUE	Esophagus	NA	TRUE
HMF	HMF003744A	none	0.008	0.008	0.984	0.016	HR_proficient	none	784	449	146	TRUE	Penile	NA	TRUE
HMF	HMF000108A	none	0	0	1	0	HR_proficient	none	1521	1078	692	TRUE	Urinary tract	NA	TRUE
HMF	HMF002537A	none	0	0	1	0	HR_proficient	none	1250	1015	182	TRUE	Prostate	NA	FALSE
HMF	HMF000458C	none	0	0	1	0	cannot_be_determined	cannot_be_determined	177102	172443	85	TRUE	Prostate	NA	FALSE
HMF	HMF000458B	BRCA2	0	0	1	0	cannot_be_determined	cannot_be_determined	192320	187335	97	FALSE	Prostate	NA	FALSE
HMF	HMF002468A	none	0	0	1	0	cannot_be_determined	cannot_be_determined	39606	38702	158	TRUE	Prostate	NA	TRUE
HMF	HMF003735A	none	0	0	1	0	HR_proficient	none	206	122	33	TRUE	Lung	NA	TRUE
HMF	HMF002092A	none	0	0	1	0	HR_proficient	none	955	656	142	TRUE	Prostate	NA	TRUE
HMF	HMF001249B	none	0	0	1	0	HR_proficient	none	1170	910	169	TRUE	Unknown	NA	FALSE
HMF	HMF003009A	none	0	0	1	0	HR_proficient	none	111	30	4	TRUE	Head and neck	NA	TRUE
HMF	HMF000551B	none	0.004	0.042	0.954	0.046	HR_proficient	none	1187	927	709	FALSE	Prostate	NA	TRUE
HMF	HMF003540A	none	0	0	1	0	HR_proficient	none	440	325	129	TRUE	Head and neck	NA	TRUE
HMF	HMF001078A	none	0	0.002	0.998	0.002	HR_proficient	none	2253	1875	1010	TRUE	Esophagus	NA	FALSE
HMF	HMF000474A	none	0	0	1	0	HR_proficient	none	580	446	294	TRUE	Prostate	NA	TRUE
HMF	HMF000312A	none	0	0	1	0	HR_proficient	none	1544	1188	404	TRUE	Prostate	NA	TRUE
HMF	HMF000002A	none	0	0	1	0	HR_proficient	none	668	544	199	TRUE	Prostate	NA	TRUE
HMF	HMF001158A	none	0	0	1	0	HR_proficient	none	666	520	22	TRUE	Head and neck	NA	TRUE
HMF	HMF000748A	none	0.008	0.028	0.964	0.036	HR_proficient	none	533	244	135	TRUE	Head and neck	NA	FALSE
HMF	HMF001603A	none	0	0.002	0.998	0.002	HR_proficient	none	2092	1684	53	TRUE	NET	NA	TRUE
HMF	HMF000394A	none	0	0	1	0	cannot_be_determined	cannot_be_determined	22691	21822	10	TRUE	Urinary tract	NA	TRUE
HMF	HMF001716A	none	0.004	0.022	0.974	0.026	HR_proficient	none	1620	1068	293	TRUE	Urinary tract	NA	FALSE
HMF	HMF000917A	none	0	0	1	0	HR_proficient	none	418	265	370	TRUE	Urinary tract	NA	FALSE
HMF	HMF001539A	none	0	0.002	0.998	0.002	HR_proficient	none	727	552	241	TRUE	Prostate	NA	FALSE
HMF	HMF002207A	none	0	0.002	0.998	0.002	HR_proficient	none	1020	774	397	TRUE	Prostate	NA	FALSE
HMF	HMF000075A	none	0	0	1	0	HR_proficient	none	1802	1501	133	TRUE	Colon/Rectum	NA	FALSE
HMF	HMF001553A	none	0.006	0.01	0.984	0.016	HR_proficient	none	380	195	25	TRUE	Bone/Soft tissue	NA	TRUE
HMF	HMF002072A	none	0	0	1	0	HR_proficient	none	893	729	96	TRUE	Biliary	NA	FALSE
HMF	HMF003631A	none	0	0	1	0	HR_proficient	none	1568	1245	25	TRUE	Head and neck	NA	TRUE
HMF	HMF000222A	BRCA2	0.006	0.976	0.018	0.982	HR_deficient	BRCA2_type	2400	875	808	TRUE	Prostate	NA	TRUE
HMF	HMF003054A	none	0	0	1	0	HR_proficient	none	2525	2067	893	TRUE	Urinary tract	NA	TRUE
HMF	HMF001728A	none	0.844	0.116	0.04	0.96	HR_deficient	BRCA1_type	1093	304	740	TRUE	Ovary	NA	FALSE
HMF	HMF001789A	none	0.028	0.05	0.922	0.078	HR_proficient	none	1502	879	295	TRUE	Uterus	NA	TRUE
HMF	HMF001867C	none	0	0.002	0.998	0.002	HR_proficient	none	688	528	317	FALSE	Prostate	NA	FALSE
HMF	HMF001867B	none	0.008	0.05	0.942	0.058	HR_proficient	none	1075	675	314	TRUE	Prostate	NA	FALSE
HMF	HMF001867A	none	0	0	1	0	HR_proficient	none	703	448	297	FALSE	Prostate	NA	FALSE
HMF	HMF003716A	none	0	0	1	0	HR_proficient	none	199	124	79	TRUE	Head and neck	NA	TRUE
HMF	HMF002810B	none	0	0.002	0.998	0.002	HR_proficient	none	3525	2482	360	TRUE	Colon/Rectum	NA	FALSE
HMF	HMF001720A	none	0	0	1	0	HR_proficient	none	885	693	432	TRUE	Prostate	NA	FALSE
HMF	HMF001636A	none	0	0	1	0	HR_proficient	none	668	513	103	FALSE	Prostate	NA	TRUE
HMF	HMF001636B	none	0	0	1	0	HR_proficient	none	996	798	169	TRUE	Prostate	NA	TRUE
HMF	HMF001773A	none	0	0.04	0.96	0.04	HR_proficient	none	2149	1544	375	TRUE	Colon/Rectum	NA	FALSE
HMF	HMF002418A	none	0	0	1	0	HR_proficient	none	60	25	230	TRUE	Prostate	NA	TRUE
HMF	HMF000702A	none	0	0	1	0	HR_proficient	none	153	94	138	TRUE	Prostate	NA	TRUE
HMF	HMF000421A	none	0	0	1	0	HR_proficient	none	1950	1634	260	TRUE	Prostate	NA	TRUE
HMF	HMF002498A	none	0	0	1	0	HR_proficient	none	500	336	266	TRUE	Prostate	NA	FALSE
HMF	HMF001455A	none	0.018	0.048	0.934	0.066	HR_proficient	none	1354	1008	801	TRUE	Breast	NA	FALSE
HMF	HMF002340A	none	0	0	1	0	HR_proficient	none	2113	1873	215	TRUE	Prostate	NA	TRUE
HMF	HMF000351A	none	0	0.004	0.996	0.004	HR_proficient	none	1283	817	413	TRUE	Prostate	NA	FALSE
HMF	HMF000832B	none	0	0.004	0.996	0.004	HR_proficient	none	660	397	298	FALSE	Prostate	NA	FALSE
HMF	HMF000832C	none	0	0.002	0.998	0.002	HR_proficient	none	1134	584	296	FALSE	Prostate	NA	FALSE
HMF	HMF000268A	none	0.034	0.024	0.942	0.058	HR_proficient	none	119	58	59	TRUE	Mesothelioma	NA	TRUE
HMF	HMF003597A	none	0	0	1	0	HR_proficient	none	680	499	130	TRUE	Prostate	NA	FALSE
HMF	HMF001239A	none	0	0	1	0	HR_proficient	none	335	263	161	TRUE	Prostate	NA	FALSE
HMF	HMF000960A	none	0.004	0.002	0.994	0.006	HR_proficient	none	1602	1281	537	TRUE	Prostate	NA	FALSE
HMF	HMF003434A	none	0	0.002	0.998	0.002	HR_proficient	none	1249	900	500	TRUE	Urinary tract	NA	TRUE
HMF	HMF003751A	none	0	0	1	0	HR_proficient	none	1066	806	778	TRUE	Urinary tract	NA	TRUE
HMF	HMF002018A	none	0	0.002	0.998	0.002	HR_proficient	none	431	323	117	TRUE	Bone/Soft tissue	NA	FALSE
HMF	HMF002410A	none	0	0	1	0	HR_proficient	none	169	107	8	TRUE	Head and neck	NA	TRUE
HMF	HMF001485A	BRCA1	0.83	0.11	0.06	0.94	HR_deficient	BRCA1_type	857	418	497	TRUE	Prostate	NA	TRUE
HMF	HMF001378B	none	0	0	1	0	HR_proficient	none	1188	932	229	TRUE	Prostate	NA	FALSE
HMF	HMF002465A	none	0	0.008	0.992	0.008	HR_proficient	none	779	561	258	TRUE	Urinary tract	NA	TRUE
HMF	HMF000945A	none	0	0	1	0	HR_proficient	none	499	364	121	TRUE	Prostate	NA	TRUE
HMF	HMF002299A	none	0.018	0.888	0.094	0.906	HR_deficient	BRCA2_type	1827	932	297	TRUE	Prostate	NA	FALSE
HMF	HMF000790A	none	0	0	1	0	HR_proficient	none	748	602	126	FALSE	Prostate	NA	TRUE
HMF	HMF000790B	none	0	0	1	0	HR_proficient	none	1231	836	131	TRUE	Prostate	NA	TRUE
HMF	HMF000416A	none	0.002	0	0.998	0.002	HR_proficient	none	353	206	22	TRUE	Bone/Soft tissue	NA	TRUE
HMF	HMF001101B	none	0	0.006	0.994	0.006	HR_proficient	none	656	453	70	TRUE	Uterus	NA	TRUE
HMF	HMF003480A	none	0	0.002	0.998	0.002	HR_proficient	none	189	97	9	TRUE	Bone/Soft tissue	NA	TRUE
HMF	HMF002155A	none	0	0	1	0	HR_proficient	none	1680	1450	28	TRUE	Prostate	NA	TRUE
HMF	HMF001609A	none	0	0	1	0	HR_proficient	none	2783	2482	312	TRUE	Esophagus	NA	FALSE
HMF	HMF000364A	none	0	0	1	0	HR_proficient	none	2981	2335	237	TRUE	Colon/Rectum	NA	TRUE
HMF	HMF002127A	BRCA2	0.016	0.964	0.02	0.98	HR_deficient	BRCA2_type	2176	801	884	TRUE	Prostate	NA	TRUE
HMF	HMF002592A	none	0	0	1	0	HR_proficient	none	757	500	352	TRUE	Uterus	NA	TRUE
HMF	HMF001817A	none	0	0.002	0.998	0.002	HR_proficient	none	581	431	197	TRUE	Prostate	NA	TRUE
HMF	HMF000472B	none	0.032	0.044	0.924	0.076	HR_proficient	none	714	354	120	TRUE	Head and neck	NA	TRUE
HMF	HMF003731A	none	0	0.006	0.994	0.006	HR_proficient	none	495	286	334	TRUE	Urinary tract	NA	TRUE
HMF	HMF000162B	none	0	0	1	0	HR_proficient	none	903	718	100	FALSE	Prostate	NA	TRUE
HMF	HMF000162A	none	0	0	1	0	HR_proficient	none	1327	1059	81	TRUE	Prostate	NA	TRUE
HMF	HMF001186A	none	0	0	1	0	cannot_be_determined	cannot_be_determined	26676	26081	149	TRUE	Prostate	NA	TRUE
HMF	HMF000607A	none	0	0	1	0	HR_proficient	none	662	552	46	TRUE	Pancreas	NA	FALSE
HMF	HMF003178A	none	0	0	1	0	HR_proficient	none	930	744	145	TRUE	Prostate	NA	TRUE
HMF	HMF003161A	none	0	0.002	0.998	0.002	HR_proficient	none	591	484	628	TRUE	Prostate	NA	FALSE
HMF	HMF002421A	none	0	0	1	0	HR_proficient	none	898	739	164	TRUE	Prostate	NA	FALSE
HMF	HMF002637A	none	0	0.004	0.996	0.004	HR_proficient	none	67	37	74	TRUE	Prostate	NA	FALSE
HMF	HMF003006A	none	0.02	0.092	0.888	0.112	HR_proficient	none	1050	704	288	TRUE	Prostate	NA	TRUE
HMF	HMF001596B	none	0	0	1	0	cannot_be_determined	cannot_be_determined	62833	60996	140	TRUE	Prostate	NA	TRUE
HMF	HMF000377A	none	0	0	1	0	HR_proficient	none	959	773	213	TRUE	Prostate	NA	TRUE
HMF	HMF001572A	none	0	0	1	0	HR_proficient	none	953	776	240	TRUE	Prostate	NA	FALSE
HMF	HMF000956A	none	0	0.002	0.998	0.002	HR_proficient	none	1139	849	295	TRUE	Prostate	NA	TRUE
HMF	HMF000197A	none	0	0	1	0	HR_proficient	none	521	386	183	TRUE	Prostate	NA	FALSE
HMF	HMF002771A	none	0.218	0.278	0.504	0.496	HR_proficient	none	1845	895	1438	TRUE	Prostate	NA	FALSE
HMF	HMF000996A	none	0	0	1	0	HR_proficient	none	217	136	236	FALSE	Prostate	NA	TRUE
HMF	HMF000996B	none	0	0	1	0	HR_proficient	none	1201	651	671	TRUE	Prostate	NA	TRUE
HMF	HMF002536A	none	0	0	1	0	HR_proficient	none	684	553	141	TRUE	Prostate	NA	TRUE
HMF	HMF003667A	none	0.024	0.436	0.54	0.46	HR_proficient	none	1125	684	255	TRUE	Urinary tract	NA	TRUE
HMF	HMF000503A	none	0.004	0.024	0.972	0.028	HR_proficient	none	231	98	170	TRUE	Prostate	NA	TRUE
HMF	HMF001071A	none	0	0	1	0	HR_proficient	none	873	717	89	TRUE	Prostate	NA	TRUE
HMF	HMF003617A	none	0	0.002	0.998	0.002	HR_proficient	none	772	437	190	TRUE	Prostate	NA	FALSE
HMF	HMF002211B	none	0.03	0.036	0.934	0.066	HR_proficient	none	1678	923	209	TRUE	Urinary tract	NA	FALSE
HMF	HMF002211A	none	0.012	0.028	0.96	0.04	HR_proficient	none	2903	1265	258	FALSE	Urinary tract	NA	FALSE
HMF	HMF003110A	none	0.002	0	0.998	0.002	HR_proficient	none	1348	1087	1210	TRUE	Urinary tract	NA	FALSE
HMF	HMF001526A	none	0	0	1	0	HR_proficient	none	1077	904	111	TRUE	Prostate	NA	FALSE
HMF	HMF002941A	none	0	0.004	0.996	0.004	HR_proficient	none	860	623	125	TRUE	Uterus	NA	TRUE
HMF	HMF001348A	none	0.002	0.002	0.996	0.004	HR_proficient	none	223	145	273	TRUE	Urinary tract	NA	FALSE
HMF	HMF001112A	none	0	0	1	0	HR_proficient	none	690	505	91	TRUE	Prostate	NA	FALSE
HMF	HMF001687A	none	0	0	1	0	HR_proficient	none	859	666	272	TRUE	Urinary tract	NA	TRUE
HMF	HMF000881C	none	0	0	1	0	cannot_be_determined	cannot_be_determined	45771	44371	189	TRUE	Prostate	NA	TRUE
HMF	HMF003139A	none	0	0	1	0	HR_proficient	none	1298	1149	59	TRUE	Colon/Rectum	NA	TRUE
HMF	HMF001160A	none	0	0	1	0	HR_proficient	none	796	498	93	TRUE	Breast	NA	FALSE
HMF	HMF000895A	none	0	0.022	0.978	0.022	HR_proficient	none	364	185	19	TRUE	Kidney	NA	TRUE
HMF	HMF001307B	none	0	0	1	0	HR_proficient	none	2047	1712	255	TRUE	Colon/Rectum	NA	TRUE
HMF	HMF000764A	none	0.152	0.412	0.436	0.564	HR_deficient	BRCA2_type	662	352	143	TRUE	Urinary tract	NA	FALSE
HMF	HMF002145A	none	0	0	1	0	HR_proficient	none	669	504	187	TRUE	Prostate	NA	TRUE
HMF	HMF002145B	none	0	0	1	0	HR_proficient	none	874	363	134	FALSE	Prostate	NA	TRUE
HMF	HMF001106A	none	0	0.014	0.986	0.014	HR_proficient	none	2058	1661	1076	TRUE	Prostate	NA	TRUE
HMF	HMF000796A	none	0	0.002	0.998	0.002	HR_proficient	none	429	321	40	TRUE	Pancreas	NA	FALSE
HMF	HMF003478A	none	0	0	1	0	HR_proficient	none	458	316	491	TRUE	Prostate	NA	TRUE
HMF	HMF002309A	none	0.002	0.008	0.99	0.01	HR_proficient	none	2277	1851	199	TRUE	Colon/Rectum	NA	TRUE
HMF	HMF003687A	none	0	0	1	0	HR_proficient	none	813	646	103	TRUE	Biliary	NA	TRUE
HMF	HMF002553A	none	0.002	0	0.998	0.002	HR_proficient	none	1319	925	537	TRUE	Urinary tract	NA	TRUE
HMF	HMF002439A	none	0	0.002	0.998	0.002	HR_proficient	none	660	512	188	TRUE	Ovary	NA	TRUE
HMF	HMF000501C	none	0	0.002	0.998	0.002	cannot_be_determined	cannot_be_determined	67612	66424	114	FALSE	Prostate	NA	TRUE
HMF	HMF003642A	none	0.014	0.016	0.97	0.03	HR_proficient	none	1714	1315	308	TRUE	Prostate	NA	FALSE
HMF	HMF002732B	none	0	0	1	0	HR_proficient	none	597	399	519	TRUE	Urinary tract	NA	FALSE
HMF	HMF002106A	none	0	0	1	0	HR_proficient	none	1345	1081	877	TRUE	Prostate	NA	TRUE
HMF	HMF000677A	none	0	0	1	0	HR_proficient	none	1374	1029	337	TRUE	Prostate	NA	TRUE
HMF	HMF003444A	none	0	0	1	0	HR_proficient	none	1630	1263	154	TRUE	Colon/Rectum	NA	FALSE
HMF	HMF001072A	none	0.022	0.004	0.974	0.026	HR_proficient	none	270	88	165	TRUE	Urinary tract	NA	TRUE
HMF	HMF003537A	none	0	0.002	0.998	0.002	HR_proficient	none	1495	1196	436	TRUE	Prostate	NA	FALSE
HMF	HMF003268A	none	0	0	1	0	HR_proficient	none	3539	3065	355	TRUE	Prostate	NA	TRUE
HMF	HMF003652A	none	0.002	0.002	0.996	0.004	HR_proficient	none	110	35	130	TRUE	Urinary tract	NA	TRUE
HMF	HMF003275A	none	0.014	0.044	0.942	0.058	HR_proficient	none	2364	1397	264	TRUE	Urinary tract	NA	TRUE
HMF	HMF003088A	none	0	0	1	0	HR_proficient	none	1497	1123	474	TRUE	Prostate	NA	TRUE
HMF	HMF001891A	none	0	0	1	0	HR_proficient	none	277	132	230	TRUE	Prostate	NA	TRUE
HMF	HMF000007A	none	0	0.01	0.99	0.01	HR_proficient	none	791	501	320	TRUE	Prostate	NA	TRUE
HMF	HMF001243A	none	0	0.002	0.998	0.002	HR_proficient	none	1658	1283	363	TRUE	Ovary	NA	TRUE
HMF	HMF003081A	BRCA2	0.008	0.988	0.004	0.996	HR_deficient	BRCA2_type	2322	992	679	TRUE	Prostate	NA	TRUE
HMF	HMF003114A	none	0	0.004	0.996	0.004	HR_proficient	none	429	304	105	TRUE	Prostate	NA	TRUE
HMF	HMF001220A	BRCA2	0.018	0.916	0.066	0.934	HR_deficient	BRCA2_type	3877	1581	1462	TRUE	Prostate	NA	TRUE
HMF	HMF000671A	none	0	0	1	0	HR_proficient	none	1454	1006	846	TRUE	Urinary tract	NA	TRUE
HMF	HMF003582A	none	0	0	1	0	HR_proficient	none	967	689	193	TRUE	Prostate	NA	TRUE
HMF	HMF002582A	none	0.006	0.014	0.98	0.02	HR_proficient	none	300	132	297	TRUE	Ovary	NA	FALSE
HMF	HMF002390A	none	0	0	1	0	HR_proficient	none	1110	817	400	TRUE	Prostate	NA	TRUE
HMF	HMF002605A	none	0	0	1	0	HR_proficient	none	613	345	26	TRUE	Head and neck	NA	TRUE
HMF	HMF003115A	none	0	0	1	0	HR_proficient	none	385	187	78	TRUE	Colon/Rectum	NA	TRUE
HMF	HMF003707A	none	0	0	1	0	HR_proficient	none	980	744	135	TRUE	Prostate	NA	TRUE
HMF	HMF000825A	none	0.002	0.006	0.992	0.008	HR_proficient	none	862	426	84	TRUE	Head and neck	NA	TRUE
HMF	HMF000363A	none	0	0.002	0.998	0.002	HR_proficient	none	750	600	172	TRUE	Pancreas	NA	TRUE
HMF	HMF002660A	none	0.002	0.056	0.942	0.058	HR_proficient	none	1648	1192	109	TRUE	Colon/Rectum	NA	TRUE
HMF	HMF002189A	none	0	0.002	0.998	0.002	HR_proficient	none	672	488	242	TRUE	Prostate	NA	TRUE
HMF	HMF002802A	none	0	0	1	0	HR_proficient	none	545	372	213	TRUE	Prostate	NA	FALSE
HMF	HMF003152A	none	0	0	1	0	HR_proficient	none	931	720	230	TRUE	Prostate	NA	FALSE
HMF	HMF002564A	none	0	0.028	0.972	0.028	HR_proficient	none	1116	838	139	TRUE	Prostate	NA	FALSE
HMF	HMF003655A	none	0	0	1	0	HR_proficient	none	1982	1601	1154	TRUE	Urinary tract	NA	TRUE
HMF	HMF003565A	none	0	0	1	0	HR_proficient	none	2418	2072	123	TRUE	Colon/Rectum	NA	TRUE
HMF	HMF002279A	none	0	0	1	0	HR_proficient	none	872	637	281	TRUE	Prostate	NA	FALSE
HMF	HMF000109A	none	0	0	1	0	HR_proficient	none	763	450	30	TRUE	Skin	NA	TRUE
HMF	HMF002206A	none	0	0	1	0	HR_proficient	none	1414	936	184	TRUE	Urinary tract	NA	TRUE
HMF	HMF000803A	none	0	0	1	0	HR_proficient	none	853	639	328	TRUE	Prostate	NA	FALSE
HMF	HMF000894A	none	0.006	0.054	0.94	0.06	HR_proficient	none	287	127	12	TRUE	Bone/Soft tissue	NA	FALSE
HMF	HMF002083A	none	0.004	0.02	0.976	0.024	HR_proficient	none	1168	545	127	TRUE	Bone/Soft tissue	NA	FALSE
HMF	HMF003244A	none	0	0.002	0.998	0.002	HR_proficient	none	1015	814	784	TRUE	Prostate	NA	FALSE
HMF	HMF003551A	none	0	0	1	0	HR_proficient	none	599	417	390	TRUE	Prostate	NA	TRUE
HMF	HMF000652A	none	0	0	1	0	HR_proficient	none	673	456	140	TRUE	Prostate	NA	TRUE
HMF	HMF001985A	none	0.022	0.814	0.164	0.836	HR_deficient	BRCA2_type	1209	601	439	TRUE	Prostate	NA	FALSE
HMF	HMF003120A	none	0	0	1	0	HR_proficient	none	800	594	1	TRUE	Bone/Soft tissue	NA	TRUE
HMF	HMF001123A	none	0	0.01	0.99	0.01	HR_proficient	none	655	424	102	TRUE	Vulva	NA	FALSE
HMF	HMF003515A	none	0	0	1	0	HR_proficient	none	3516	2798	150	TRUE	Colon/Rectum	NA	FALSE
HMF	HMF000115A	none	0	0.002	0.998	0.002	HR_proficient	none	767	493	178	TRUE	Prostate	NA	FALSE
HMF	HMF001758A	none	0	0	1	0	HR_proficient	none	1391	1115	252	TRUE	Prostate	NA	FALSE
HMF	HMF000490A	none	0.014	0.096	0.89	0.11	HR_proficient	none	1011	700	401	TRUE	Head and neck	NA	FALSE
HMF	HMF001839A	none	0	0.002	0.998	0.002	HR_proficient	none	3081	2421	504	TRUE	Prostate	NA	TRUE
HMF	HMF000121A	none	0	0.006	0.994	0.006	HR_proficient	none	1451	1107	263	TRUE	Prostate	NA	FALSE
HMF	HMF000822A	none	0	0	1	0	HR_proficient	none	1031	813	204	TRUE	Prostate	NA	TRUE
HMF	HMF000705A	none	0	0	1	0	HR_proficient	none	841	654	300	TRUE	Prostate	NA	FALSE
HMF	HMF000201A	none	0	0.02	0.98	0.02	HR_proficient	none	278	189	6	TRUE	Ovary	NA	TRUE
HMF	HMF002594A	none	0	0.02	0.98	0.02	HR_proficient	none	3037	1956	403	TRUE	Urinary tract	NA	TRUE
HMF	HMF002694A	none	0	0	1	0	HR_proficient	none	2867	2220	231	TRUE	Colon/Rectum	NA	FALSE
HMF	HMF001058A	none	0	0.002	0.998	0.002	HR_proficient	none	1204	738	177	TRUE	Prostate	NA	FALSE
HMF	HMF002214A	none	0.002	0.01	0.988	0.012	HR_proficient	none	796	591	49	TRUE	Unknown	NA	FALSE
HMF	HMF001175A	none	0.002	0.004	0.994	0.006	HR_proficient	none	2034	1294	362	TRUE	Lung	NA	FALSE
HMF	HMF002230A	none	0	0	1	0	HR_proficient	none	249	159	16	TRUE	Bone/Soft tissue	NA	TRUE
HMF	HMF002177A	none	0	0	1	0	HR_proficient	none	689	482	96	TRUE	Prostate	NA	FALSE
HMF	HMF000473A	none	0	0	1	0	HR_proficient	none	2227	1890	239	TRUE	Stomach	NA	TRUE
HMF	HMF002674A	none	0	0	1	0	HR_proficient	none	608	415	140	TRUE	Prostate	NA	FALSE
HMF	HMF003179A	none	0.008	0.03	0.962	0.038	HR_proficient	none	549	358	346	TRUE	Bone/Soft tissue	NA	FALSE
HMF	HMF002313A	none	0	0	1	0	HR_proficient	none	968	668	147	TRUE	Prostate	NA	TRUE
HMF	HMF003299A	none	0	0	1	0	HR_proficient	none	717	519	325	TRUE	Prostate	NA	TRUE
HMF	HMF001668B	none	0.01	0.002	0.988	0.012	HR_proficient	none	695	442	114	TRUE	Urinary tract	NA	TRUE
HMF	HMF001098A	none	0	0.004	0.996	0.004	HR_proficient	none	831	616	235	TRUE	Prostate	NA	TRUE
HMF	HMF000762A	none	0	0	1	0	HR_proficient	none	968	811	107	TRUE	NET	NA	FALSE
HMF	HMF001399A	none	0	0	1	0	HR_proficient	none	1948	1572	228	TRUE	Urinary tract	NA	TRUE
HMF	HMF000174A	none	0	0	1	0	HR_proficient	none	878	647	419	TRUE	Prostate	NA	TRUE
HMF	HMF003732A	none	0.02	0.686	0.294	0.706	HR_deficient	BRCA2_type	2350	1095	586	TRUE	Prostate	NA	TRUE
HMF	HMF002007A	none	0	0	1	0	HR_proficient	none	1091	830	217	TRUE	Biliary	NA	FALSE
HMF	HMF001627A	none	0	0	1	0	HR_proficient	none	1287	1030	375	TRUE	Prostate	NA	TRUE
HMF	HMF000902B	none	0.004	0.024	0.972	0.028	HR_proficient	none	1327	853	238	TRUE	Prostate	NA	TRUE
HMF	HMF000902A	none	0.02	0.028	0.952	0.048	HR_proficient	none	1323	899	281	FALSE	Prostate	NA	TRUE
HMF	HMF001470A	none	0	0.004	0.996	0.004	HR_proficient	none	378	195	78	TRUE	Mesothelioma	NA	TRUE
HMF	HMF000687A	none	0	0	1	0	HR_proficient	none	2647	1928	121	TRUE	Unknown	NA	FALSE
HMF	HMF003488A	none	0.078	0.1	0.822	0.178	HR_proficient	none	790	330	96	TRUE	Nervous system	NA	FALSE
HMF	HMF002476A	none	0	0	1	0	HR_proficient	none	1046	824	154	TRUE	Prostate	NA	TRUE
HMF	HMF001402A	none	0	0.006	0.994	0.006	HR_proficient	none	326	191	46	TRUE	Bone/Soft tissue	NA	TRUE
HMF	HMF001899A	none	0	0	1	0	HR_proficient	none	904	698	140	TRUE	Prostate	NA	TRUE
HMF	HMF002176A	none	0	0	1	0	HR_proficient	none	473	328	102	TRUE	Bone/Soft tissue	NA	FALSE
HMF	HMF000430A	none	0	0	1	0	HR_proficient	none	1031	820	354	TRUE	Prostate	NA	TRUE
HMF	HMF001929A	none	0.016	0.068	0.916	0.084	HR_proficient	none	454	241	86	TRUE	Bone/Soft tissue	NA	TRUE
HMF	HMF003290A	none	0	0	1	0	HR_proficient	none	2625	1867	195	TRUE	Lung	NA	FALSE
HMF	HMF003428A	none	0.002	0.004	0.994	0.006	HR_proficient	none	239	115	32	TRUE	Lung	NA	TRUE
HMF	HMF000661A	none	0	0.004	0.996	0.004	HR_proficient	none	336	182	28	TRUE	Bone/Soft tissue	NA	TRUE
HMF	HMF003694A	none	0	0	1	0	HR_proficient	none	400	239	139	TRUE	Head and neck	NA	FALSE
HMF	HMF001673A	none	0	0.016	0.984	0.016	HR_proficient	none	219	129	2	TRUE	Ovary	NA	TRUE
HMF	HMF002812A	none	0	0	1	0	HR_proficient	none	1069	932	53	TRUE	Urinary tract	NA	FALSE
HMF	HMF002115A	none	0.108	0.04	0.852	0.148	HR_proficient	none	730	220	104	TRUE	Urinary tract	NA	TRUE
HMF	HMF001897A	none	0	0	1	0	HR_proficient	none	764	605	408	TRUE	Prostate	NA	FALSE
HMF	HMF001054A	none	0.112	0.392	0.496	0.504	HR_deficient	BRCA2_type	4555	1335	360	TRUE	Urinary tract	NA	TRUE
HMF	HMF002649A	BRCA2	0.026	0.932	0.042	0.958	HR_deficient	BRCA2_type	899	409	261	TRUE	Adrenal	NA	TRUE
HMF	HMF002217A	none	0	0	1	0	HR_proficient	none	2194	1420	552	TRUE	Prostate	NA	TRUE
HMF	HMF002930A	none	0	0	1	0	HR_proficient	none	759	615	144	TRUE	Prostate	NA	TRUE
HMF	HMF001322A	none	0	0.004	0.996	0.004	HR_proficient	none	1079	631	31	TRUE	Nervous system	NA	TRUE
HMF	HMF000993A	none	0	0	1	0	HR_proficient	none	1043	772	100	TRUE	Esophagus	NA	TRUE
HMF	HMF000371A	none	0	0.004	0.996	0.004	HR_proficient	none	395	220	152	TRUE	Breast	NA	TRUE
HMF	HMF000391B	none	0.014	0.104	0.882	0.118	HR_proficient	none	734	486	286	FALSE	Prostate	NA	FALSE
HMF	HMF003380A	none	0	0.004	0.996	0.004	HR_proficient	none	1203	758	119	TRUE	Vulva	NA	TRUE
HMF	HMF001229A	none	0.022	0.038	0.94	0.06	HR_proficient	none	770	404	130	TRUE	Ovary	NA	FALSE
HMF	HMF003004A	none	0.024	0.006	0.97	0.03	HR_proficient	none	921	579	60	TRUE	Ovary	NA	TRUE
HMF	HMF000975A	none	0	0	1	0	HR_proficient	none	959	750	114	TRUE	Prostate	NA	FALSE
HMF	HMF002438A	none	0	0	1	0	HR_proficient	none	342	213	97	TRUE	Nervous system	NA	TRUE
HMF	HMF002680A	none	0	0	1	0	HR_proficient	none	527	346	228	TRUE	Breast	NA	FALSE
HMF	HMF001593A	none	0	0	1	0	HR_proficient	none	639	462	56	TRUE	Nervous system	NA	TRUE
HMF	HMF001939A	none	0	0	1	0	HR_proficient	none	207	105	46	TRUE	Thyroid	NA	TRUE
HMF	HMF001291A	none	0	0.04	0.96	0.04	HR_proficient	none	2424	1375	361	TRUE	Bone/Soft tissue	NA	TRUE
HMF	HMF000892A	none	0.03	0.036	0.934	0.066	HR_proficient	none	491	277	212	TRUE	Ovary	NA	FALSE
HMF	HMF002580A	none	0	0	1	0	HR_proficient	none	1802	1266	315	TRUE	Prostate	NA	TRUE
HMF	HMF002625A	BRCA1	0.886	0.092	0.022	0.978	HR_deficient	BRCA1_type	1190	337	928	TRUE	Breast	NA	TRUE
HMF	HMF001137A	BRCA2	0.026	0.964	0.01	0.99	HR_deficient	BRCA2_type	1099	501	347	TRUE	Prostate	NA	TRUE
HMF	HMF002925A	none	0	0.002	0.998	0.002	HR_proficient	none	976	633	165	TRUE	Prostate	NA	TRUE
HMF	HMF003711A	BRCA1	0.932	0.046	0.022	0.978	HR_deficient	BRCA1_type	1139	506	453	TRUE	Head and neck	NA	TRUE
HMF	HMF003103A	none	0	0	1	0	HR_proficient	none	1111	944	54	TRUE	Prostate	NA	TRUE
HMF	HMF000099A	none	0	0.004	0.996	0.004	HR_proficient	none	290	179	13	TRUE	Bone/Soft tissue	NA	TRUE
HMF	HMF001712A	none	0	0.002	0.998	0.002	HR_proficient	none	262	129	18	TRUE	Bone/Soft tissue	NA	TRUE
HMF	HMF002235A	none	0	0.002	0.998	0.002	HR_proficient	none	638	470	198	TRUE	Prostate	NA	TRUE
HMF	HMF002067A	none	0	0	1	0	HR_proficient	none	1885	1625	201	TRUE	Prostate	NA	FALSE
HMF	HMF000429A	none	0.024	0.886	0.09	0.91	HR_deficient	BRCA2_type	1283	542	445	FALSE	Prostate	NA	FALSE
HMF	HMF002452A	none	0	0	1	0	HR_proficient	none	422	196	737	TRUE	Bone/Soft tissue	NA	TRUE
HMF	HMF002396A	none	0.002	0.012	0.986	0.014	HR_proficient	none	275	143	38	TRUE	Mesothelioma	NA	FALSE
HMF	HMF001194A	none	0	0	1	0	HR_proficient	none	1850	1126	162	TRUE	Nervous system	NA	TRUE
HMF	HMF002156A	none	0	0	1	0	HR_proficient	none	1673	1152	410	TRUE	Prostate	NA	FALSE
HMF	HMF001241A	none	0	0	1	0	HR_proficient	none	850	627	256	TRUE	Prostate	NA	TRUE
HMF	HMF003132A	none	0	0	1	0	HR_proficient	none	3563	2497	521	TRUE	Lung	NA	FALSE
HMF	HMF001168B	none	0.002	0.002	0.996	0.004	HR_proficient	none	312	187	49	TRUE	Uterus	NA	FALSE
HMF	HMF003541A	none	0	0	1	0	HR_proficient	none	1071	822	104	TRUE	Prostate	NA	FALSE
HMF	HMF000039A	none	0	0.002	0.998	0.002	HR_proficient	none	836	593	79	TRUE	Head and neck	NA	TRUE
HMF	HMF000823A	none	0.016	0.172	0.812	0.188	HR_proficient	none	2061	1362	180	TRUE	Head and neck	NA	TRUE
HMF	HMF001691A	none	0.006	0.004	0.99	0.01	HR_proficient	none	1231	732	424	TRUE	Prostate	NA	FALSE
HMF	HMF000918A	none	0	0	1	0	HR_proficient	none	1074	848	163	TRUE	Prostate	NA	TRUE
HMF	HMF000740A	none	0	0	1	0	HR_proficient	none	999	767	166	TRUE	Prostate	NA	TRUE
HMF	HMF000017A	none	0.022	0.016	0.962	0.038	HR_proficient	none	2570	1209	459	TRUE	Prostate	NA	TRUE
HMF	HMF002940A	none	0	0	1	0	HR_proficient	none	3133	2333	309	TRUE	Lung	NA	FALSE
HMF	HMF001980A	none	0	0.004	0.996	0.004	HR_proficient	none	2690	2113	163	TRUE	Skin	NA	FALSE
HMF	HMF003036A	none	0	0	1	0	HR_proficient	none	790	555	597	TRUE	Prostate	NA	TRUE
HMF	HMF002610A	none	0	0	1	0	HR_proficient	none	812	586	151	TRUE	Lung	NA	FALSE
HMF	HMF002717A	none	0.022	0.008	0.97	0.03	HR_proficient	none	330	183	30	TRUE	Ovary	NA	FALSE
HMF	HMF002198A	none	0	0	1	0	HR_proficient	none	1525	1284	268	TRUE	Prostate	NA	FALSE
HMF	HMF000446A	none	0	0.002	0.998	0.002	HR_proficient	none	892	624	218	TRUE	Lung	NA	TRUE
HMF	HMF002326A	none	0	0.008	0.992	0.008	HR_proficient	none	772	563	315	TRUE	Unknown	NA	FALSE
HMF	HMF002262A	BRCA2	0.002	0.96	0.038	0.962	HR_deficient	BRCA2_type	1533	728	283	TRUE	Prostate	NA	TRUE
HMF	HMF000978A	none	0	0	1	0	HR_proficient	none	118	55	44	TRUE	Mesothelioma	NA	TRUE
HMF	HMF003126A	none	0	0.004	0.996	0.004	HR_proficient	none	832	513	59	TRUE	Lung	NA	TRUE
HMF	HMF003489A	none	0	0	1	0	HR_proficient	none	4153	3440	261	TRUE	Unknown	NA	FALSE
HMF	HMF001744A	none	0	0	1	0	HR_proficient	none	747	430	55	TRUE	Unknown	NA	TRUE
HMF	HMF003789A	none	0	0	1	0	HR_proficient	none	763	623	150	TRUE	Prostate	NA	TRUE
HMF	HMF000678A	none	0.004	0.072	0.924	0.076	HR_proficient	none	2645	1628	499	TRUE	Urinary tract	NA	TRUE
HMF	HMF000986A	none	0	0	1	0	HR_proficient	none	729	512	202	TRUE	Prostate	NA	TRUE
HMF	HMF001304A	none	0	0	1	0	HR_proficient	none	668	498	146	TRUE	Prostate	NA	TRUE
HMF	HMF000123A	none	0.024	0.042	0.934	0.066	HR_proficient	none	444	303	197	TRUE	Ovary	NA	FALSE
HMF	HMF004351A	BRCA2	0.024	0.954	0.022	0.978	HR_deficient	BRCA2_type	670	299	194	TRUE	Prostate	NA	TRUE
HMF	HMF003416A	none	0	0.004	0.996	0.004	HR_proficient	none	2565	1932	311	TRUE	Skin	NA	FALSE
HMF	HMF003850A	none	0	0	1	0	HR_proficient	none	772	647	303	TRUE	Breast	NA	FALSE
HMF	HMF003826A	none	0	0	1	0	HR_proficient	none	2065	1838	142	TRUE	Prostate	NA	FALSE
[truncated: 6,293 more rows]
