# Supplementary material for: Pan-cancer landscape of homologous recombination deficiency
Source: Nat Commun. 2020 Nov 4;11:5584. doi: 10.1038/s41467-020-19406-4 (PMC7643118; doi:10.1038/s41467-020-19406-4)
Supplement: Supplementary file 5 — Supplementary Data 2 [file 41467_2020_19406_MOESM5_ESM.xlsx]

## Sheet: raw
group	sample	A[C>A]A	A[C>A]C	A[C>A]G	A[C>A]T	C[C>A]A	C[C>A]C	C[C>A]G	C[C>A]T	G[C>A]A	G[C>A]C	G[C>A]G	G[C>A]T	T[C>A]A	T[C>A]C	T[C>A]G	T[C>A]T	A[C>G]A	A[C>G]C	A[C>G]G	A[C>G]T	C[C>G]A	C[C>G]C	C[C>G]G	C[C>G]T	G[C>G]A	G[C>G]C	G[C>G]G	G[C>G]T	T[C>G]A	T[C>G]C	T[C>G]G	T[C>G]T	A[C>T]A	A[C>T]C	A[C>T]G	A[C>T]T	C[C>T]A	C[C>T]C	C[C>T]G	C[C>T]T	G[C>T]A	G[C>T]C	G[C>T]G	G[C>T]T	T[C>T]A	T[C>T]C	T[C>T]G	T[C>T]T
HMF	HMF002684A	38	27	8	35	42	21	5	31	23	12	9	17	19	19	8	16	16	11	4	14	3	11	5	18	0	6	1	13	13	9	4	24	68	29	109	45	45	38	54	58	31	32	67	35	38	43	55	46
HMF	HMF000990A	86	67	14	66	61	77	11	66	34	57	2	44	71	86	9	70	35	16	10	27	22	17	2	21	12	15	4	14	54	44	5	101	95	35	160	74	62	50	113	93	67	51	108	62	125	111	64	164
HMF	HMF002764A	91	80	25	84	103	72	28	124	59	44	14	59	139	96	20	159	78	52	19	73	39	42	26	74	29	35	6	46	322	115	19	405	136	69	267	105	162	102	191	135	127	76	227	93	362	191	153	286
HMF	HMF003578A	23	21	1	19	23	13	1	14	7	12	1	9	16	15	2	14	12	7	2	19	8	4	5	6	4	10	2	5	3	7	1	19	36	17	37	22	13	31	32	33	21	9	34	19	20	16	19	31
HMF	HMF003787A	583	298	134	369	602	524	143	506	378	292	126	246	475	405	77	500	138	84	26	128	118	92	35	125	83	66	23	72	142	127	29	208	213	112	193	142	274	192	141	239	151	137	143	119	229	204	106	245
HMF	HMF001423C	318	254	58	269	277	276	54	272	227	161	40	174	263	228	34	347	205	118	150	222	182	140	100	207	92	113	67	165	261	220	65	531	270	132	235	207	170	136	177	223	202	141	182	162	293	189	113	239
HMF	HMF001423B	376	336	70	323	343	328	78	364	386	331	46	235	328	264	32	412	349	195	177	354	220	161	111	287	176	444	72	286	572	283	105	986	310	155	294	248	252	264	237	366	371	226	234	223	386	250	137	336
HMF	HMF000332A	247	161	32	170	220	156	41	178	176	97	19	130	234	212	23	345	216	114	28	277	109	97	31	172	85	94	15	125	271	184	29	524	270	126	269	188	171	115	201	168	204	123	236	143	298	218	152	253
HMF	HMF003145A	48	26	7	29	31	28	2	10	21	21	2	16	19	20	1	34	14	11	3	21	15	17	2	14	9	7	4	16	18	16	2	49	39	23	49	36	36	29	27	33	27	33	47	25	42	38	21	53
HMF	HMF001237A	20	8	1	13	10	9	0	7	6	6	1	5	13	4	0	13	9	5	2	13	5	3	1	9	2	3	2	3	7	6	0	12	31	6	47	19	9	10	13	19	10	11	24	13	14	20	14	25
HMF	HMF002377A	137	108	14	113	107	85	15	95	97	60	12	72	111	81	18	167	71	57	14	68	42	51	12	60	20	28	6	40	113	89	5	167	219	91	240	120	168	123	148	172	116	115	218	102	335	229	121	323
HMF	HMF000256A	82	63	15	80	76	70	13	71	37	27	5	38	62	54	3	63	57	32	5	58	26	29	3	40	18	26	1	37	75	55	3	118	107	55	122	76	79	58	52	99	67	57	78	41	132	101	46	98
HMF	HMF001013A	114	45	12	65	566	111	74	261	69	27	5	34	148	148	18	146	67	34	23	71	37	47	45	54	26	33	21	49	93	77	20	153	139	1023	128	444	2517	3458	423	2702	89	715	121	537	5972	12068	2533	4370
HMF	HMF002729A	128	94	18	75	91	66	15	77	76	49	7	50	136	107	9	165	52	30	7	64	50	38	13	55	24	23	4	23	183	96	9	340	128	67	375	105	138	115	234	145	110	90	280	100	481	321	188	412
HMF	HMF002238A	6495	3817	1732	4168	8144	7526	2099	6667	4683	3775	1530	3067	5385	5605	988	5839	1652	776	355	1110	1260	1177	449	1164	974	912	437	777	1511	1270	299	1964	2258	1052	633	1290	2665	2237	727	3083	1270	962	534	1109	2306	1831	408	2438
HMF	HMF002891A	16	8	1	3	5	8	1	8	11	5	1	5	7	6	0	8	6	5	1	7	5	2	0	6	4	2	0	4	6	1	3	11	19	7	31	6	8	11	22	12	15	18	20	7	10	21	8	14
HMF	HMF000963B	142	102	16	95	114	65	18	96	71	63	20	57	111	104	18	164	49	36	16	58	35	47	16	60	24	32	6	30	184	107	11	240	128	68	130	115	121	89	106	117	112	80	133	86	257	146	74	227
HMF	HMF001842A	13	17	3	9	10	9	0	9	3	6	0	3	9	9	1	10	10	3	0	6	6	3	2	4	2	3	2	2	9	7	1	9	22	11	19	17	14	16	18	18	14	21	18	13	16	17	17	19
HMF	HMF000459B	24	14	4	11	12	8	0	12	13	8	1	8	69	41	11	59	13	7	1	5	12	6	1	15	4	5	3	7	423	89	16	551	31	14	58	16	45	12	45	18	31	12	35	22	975	181	114	505
HMF	HMF000459A	52	34	9	25	27	21	2	30	44	15	3	26	148	67	23	138	24	13	1	17	26	8	5	40	5	5	4	13	731	155	35	959	62	29	135	37	82	30	104	47	57	35	91	40	1717	365	249	921
HMF	HMF002455A	49	35	5	40	34	22	2	25	26	22	2	13	25	24	1	37	19	15	7	23	14	9	2	19	11	9	2	15	26	12	2	43	69	35	72	41	35	47	37	71	38	39	44	40	46	45	19	54
HMF	HMF000662A	196	148	20	167	166	104	21	176	102	86	10	94	124	115	11	182	93	55	17	66	53	33	8	66	52	30	10	79	160	116	8	300	203	88	228	137	127	101	146	207	101	69	187	121	394	225	107	359
HMF	HMF001024A	125	105	19	83	71	64	7	83	78	59	13	70	121	97	25	177	45	34	11	75	29	19	4	42	13	20	3	20	57	40	17	124	112	52	284	84	89	75	192	104	73	74	201	74	155	126	136	142
HMF	HMF001829A	64	35	6	34	31	22	2	15	17	28	5	19	42	46	11	49	18	9	3	19	11	12	3	15	4	12	0	8	15	17	2	34	59	28	96	34	42	46	46	46	39	43	83	31	61	59	41	54
HMF	HMF000299B	250	133	22	169	458	208	85	548	116	71	6	57	287	367	34	418	116	64	17	130	59	80	39	151	31	47	22	81	87	162	29	370	225	3288	205	1619	10660	12026	1624	13169	136	2115	185	2779	31935	44691	11377	21306
HMF	HMF000299A	237	118	21	155	418	195	78	504	114	69	6	45	274	350	32	399	106	64	16	120	57	79	39	142	28	47	19	76	82	153	28	357	227	3227	192	1595	10452	11739	1578	12906	127	2061	181	2745	31522	43989	11136	20925
HMF	HMF003719A	89	26	8	43	53	16	4	42	39	15	1	12	45	39	2	45	23	5	5	19	15	5	5	14	8	8	2	11	13	16	3	45	60	111	47	67	316	369	36	456	16	58	22	106	1067	1845	282	806
HMF	HMF003230A	218	117	24	142	176	125	23	241	241	109	15	163	303	176	28	468	85	64	13	210	35	28	5	72	24	64	3	64	195	84	15	430	187	93	792	115	134	123	441	173	177	131	629	142	289	186	339	272
HMF	HMF002027A	332	167	25	161	222	147	25	211	405	130	36	296	364	227	47	597	83	62	17	88	35	33	8	63	36	41	9	53	99	55	7	164	275	115	1669	191	180	151	962	195	206	204	1369	199	309	232	736	269
HMF	HMF002185A	132	67	16	87	115	46	11	83	268	47	13	152	146	72	12	264	53	26	15	48	21	14	9	26	20	15	7	29	45	30	5	82	146	111	148	133	268	330	154	322	67	83	132	118	791	1737	262	769
HMF	HMF001885A	296	222	40	239	208	196	24	206	160	132	30	142	192	184	21	251	135	97	23	135	64	69	25	107	49	70	8	65	121	86	11	241	206	112	151	184	122	133	115	211	163	130	126	155	187	187	77	235
HMF	HMF003422A	102	55	5	49	62	41	9	43	89	41	10	47	87	76	18	128	33	25	7	40	24	24	8	27	17	21	6	19	94	41	6	152	83	54	201	59	79	52	129	71	60	63	154	65	213	91	105	166
HMF	HMF001977A	17	12	3	4	29	9	7	23	11	11	6	9	14	8	1	25	11	13	2	12	15	19	1	13	9	16	0	20	17	11	1	28	28	24	73	21	24	13	42	35	21	28	49	27	22	32	34	23
HMF	HMF001977B	33	12	3	8	25	11	7	26	13	12	5	10	19	22	3	28	11	20	1	15	18	22	1	27	10	18	1	20	20	12	2	38	45	26	68	31	32	34	37	41	33	28	39	37	47	39	27	50
HMF	HMF000301B	98	36	14	52	51	28	9	48	35	28	5	29	31	29	5	40	41	24	3	34	15	13	7	36	11	10	3	22	59	32	10	117	147	76	188	76	77	71	88	82	56	43	92	54	130	85	75	105
HMF	HMF000301A	58	37	11	40	35	29	9	39	34	26	3	16	44	35	2	58	33	14	8	46	16	4	5	18	16	24	3	17	120	32	16	198	96	48	146	61	73	69	64	66	46	36	84	50	185	113	53	152
HMF	HMF003439A	4728	2552	1164	3317	5508	4761	1323	4759	3026	2414	984	2146	3925	3648	651	4334	1082	439	217	633	823	639	254	708	625	510	259	486	994	770	187	1328	1311	580	668	735	1456	992	518	1561	617	527	456	672	1405	1081	349	1510
HMF	HMF003068A	79	44	11	35	66	38	15	46	62	29	5	24	47	50	9	90	45	32	6	38	24	24	9	38	9	25	8	25	67	48	8	116	505	279	121	88	396	330	77	158	283	307	104	81	502	496	88	245
HMF	HMF003068B	74	44	8	34	70	40	16	50	59	29	5	27	48	48	8	83	42	30	5	39	23	21	9	34	10	27	9	25	64	50	8	110	500	272	118	92	392	335	80	150	269	295	107	69	457	485	87	236
HMF	HMF000059A	1052	771	269	748	1054	943	246	996	671	757	236	490	816	884	145	968	239	131	44	208	153	119	52	168	118	236	42	133	270	192	45	447	431	220	407	314	546	720	302	691	396	307	311	290	672	550	250	660
HMF	HMF001001A	99	52	12	61	63	42	7	48	68	25	8	42	463	220	40	272	65	43	10	63	54	16	12	68	22	20	7	33	2524	510	143	2971	137	65	251	82	137	96	177	134	99	63	181	92	3383	668	527	1728
HMF	HMF001965A	448	271	49	273	383	219	47	386	441	159	35	269	494	306	60	751	159	115	28	365	90	51	11	149	39	111	11	114	209	128	30	786	267	134	997	198	172	149	640	217	190	142	781	213	250	207	442	357
HMF	HMF001250A	208	136	23	132	219	109	33	178	219	83	16	185	243	175	23	371	76	41	13	99	62	40	12	64	33	33	7	56	100	74	12	197	178	81	407	122	103	90	212	135	116	99	313	106	179	122	185	182
HMF	HMF001916C	215	168	16	149	192	157	22	161	103	125	17	95	305	221	25	281	130	102	18	172	124	98	23	212	67	79	16	123	592	298	43	889	220	125	154	151	191	138	116	194	187	149	134	153	757	304	116	494
HMF	HMF001916B	250	195	24	173	194	183	39	185	101	142	23	120	386	270	40	340	156	114	23	207	139	108	19	216	87	101	16	160	860	340	76	1249	257	136	175	172	235	154	155	229	194	156	148	155	1084	390	154	675
HMF	HMF002324A	353	342	40	301	281	282	26	311	156	172	34	194	288	272	30	374	155	103	32	138	105	100	29	152	71	87	21	109	321	184	20	553	334	182	280	257	279	208	187	290	207	163	226	182	977	466	190	684
HMF	HMF002210A	128	141	23	131	122	104	21	127	83	70	15	96	85	113	18	129	53	49	9	43	44	45	8	45	47	24	13	41	90	60	17	136	162	94	156	136	116	88	100	141	92	106	143	126	178	162	70	171
HMF	HMF003684A	80	85	11	72	78	58	16	60	57	45	10	53	100	83	9	131	52	32	20	60	32	29	22	45	23	44	2	27	113	67	13	220	100	52	152	82	86	61	86	74	59	50	106	66	187	105	94	172
HMF	HMF000359A	36	23	7	41	28	26	7	29	14	20	4	17	38	33	4	38	21	9	5	24	8	9	2	13	6	8	1	8	19	18	2	41	68	23	62	38	44	25	39	51	34	24	37	29	43	47	23	45
HMF	HMF001401A	30	24	0	15	13	17	2	18	23	18	2	10	45	32	8	42	12	6	6	8	3	9	5	8	7	6	1	5	41	22	6	89	35	21	119	31	50	33	68	44	27	24	86	29	208	121	56	189
HMF	HMF001390A	82	61	14	40	61	47	14	53	92	39	11	59	223	128	32	165	35	21	4	32	38	23	8	34	23	10	4	25	764	168	39	893	117	48	236	66	108	74	119	86	101	70	181	78	1458	364	242	769
HMF	HMF000880A	107	67	10	64	156	68	30	111	36	28	2	26	132	136	17	119	76	61	25	79	37	30	36	51	24	39	10	36	58	48	13	114	134	1949	137	728	4816	6076	820	5240	99	1277	148	1225	13393	24322	6126	9030
HMF	HMF003561A	48	39	7	31	22	20	7	16	18	16	2	18	34	24	4	34	18	9	5	30	8	21	4	25	8	13	3	17	22	15	2	64	58	39	77	26	51	45	60	58	28	50	45	28	53	39	43	57
HMF	HMF000639A	65	45	5	44	225	63	29	112	19	24	4	19	92	91	13	98	58	25	14	51	32	34	16	36	18	22	16	22	37	46	18	91	102	816	155	456	2668	3849	461	3348	68	506	120	618	5583	10340	2637	4757
HMF	HMF002774A	54	44	9	38	124	45	20	90	52	25	6	32	69	67	10	108	41	22	9	31	23	20	10	28	9	17	7	20	44	40	12	102	81	485	165	239	1157	1567	274	1423	60	353	171	337	2769	5634	1206	2184
HMF	HMF001635B	621	435	108	580	1035	1504	288	4229	729	396	133	921	672	548	124	1723	355	127	35	272	71	75	28	132	100	123	30	141	176	133	34	417	5054	1080	4957	1236	792	884	3664	909	2953	3084	5217	2226	932	917	2038	1010
HMF	HMF000081A	96	70	13	83	74	58	12	83	50	53	3	30	82	52	5	91	53	27	8	50	20	19	4	38	19	26	6	39	109	58	9	188	89	48	85	59	54	69	67	120	57	33	58	52	108	76	43	93
HMF	HMF002735A	81	59	9	62	62	42	7	46	53	47	10	25	361	202	55	264	101	37	16	79	77	36	11	99	33	24	11	49	2235	412	119	2852	119	57	163	80	127	62	128	103	108	58	113	74	2087	418	301	1054
HMF	HMF000854A	2531	1465	569	1746	3253	2596	723	2790	1799	1361	511	1232	2684	2196	375	3008	631	298	108	408	471	378	132	485	366	309	115	292	2096	726	157	2817	1067	503	496	655	1452	891	479	1358	680	483	384	533	5565	1955	712	3517
HMF	HMF000854B	2653	1551	597	1798	3385	2732	754	2918	1907	1429	524	1307	2825	2332	394	3168	650	315	114	443	485	388	140	507	382	316	118	316	2197	766	166	2960	1149	527	554	704	1542	971	556	1422	746	512	437	591	5935	2127	777	3811
HMF	HMF003769A	163	179	28	137	300	173	34	409	142	132	24	144	369	207	43	566	142	86	20	192	75	57	12	104	46	106	5	99	928	253	42	1183	156	100	286	116	247	509	187	444	162	166	307	143	1312	393	284	682
HMF	HMF003554A	138	147	20	85	119	86	25	173	171	111	16	119	202	114	14	303	45	34	6	45	14	17	9	33	34	69	7	62	43	44	10	114	161	108	601	107	140	126	414	162	226	133	512	157	210	180	356	235
HMF	HMF000066A	3608	1913	898	2249	4357	3391	1050	3203	2569	1965	844	1554	3091	2837	568	3235	1070	468	237	717	736	609	242	739	609	519	234	445	1183	820	197	1486	1315	559	327	704	1448	1237	383	1488	837	624	320	614	1494	1038	255	1317
HMF	HMF003482A	64	46	10	42	32	31	4	39	27	22	6	22	31	26	5	47	34	19	2	32	13	13	4	25	9	13	3	13	21	22	1	65	71	49	119	54	41	57	57	50	41	58	72	47	53	80	43	65
HMF	HMF003138A	1755	918	409	1178	1967	1538	402	1563	1117	863	378	826	1432	1239	225	1560	377	161	77	240	275	188	78	241	209	177	82	147	329	222	50	449	498	220	226	286	542	390	200	571	313	265	144	277	509	419	116	496
HMF	HMF002394A	129	105	16	83	82	78	14	62	53	48	15	39	132	84	15	110	49	28	14	48	24	37	6	61	21	16	8	17	454	120	17	471	133	75	136	106	139	100	78	151	90	66	122	80	1187	325	160	765
HMF	HMF000987A	138	149	40	95	126	99	32	192	270	358	22	78	127	108	21	157	32	37	29	65	28	44	47	55	30	99	15	84	63	51	26	152	131	83	389	110	250	692	274	728	168	148	299	151	177	188	189	207
HMF	HMF003041A	85	58	10	62	65	57	8	52	38	38	7	46	59	49	9	73	31	22	8	54	24	19	3	36	24	30	2	13	39	37	5	130	76	67	126	61	62	60	77	62	57	71	81	55	77	94	55	99
HMF	HMF003586A	295	187	45	198	273	153	45	220	254	107	28	164	460	282	55	510	137	71	31	128	109	61	49	126	52	69	17	99	1353	341	82	1932	250	140	367	178	247	161	221	261	219	111	319	171	2388	615	404	1362
HMF	HMF003112A	100	67	13	69	325	94	50	242	63	33	4	44	170	192	18	235	48	29	22	54	31	25	27	51	11	16	12	39	55	61	21	126	121	2263	113	977	5735	7033	881	7012	74	1485	108	1618	19749	32244	7258	11627
HMF	HMF000957A	257	240	17	147	243	126	27	202	266	174	20	179	237	190	37	483	63	43	12	81	29	21	7	35	22	37	4	25	59	32	5	149	188	106	917	140	191	212	566	237	205	130	703	145	155	169	402	181
HMF	HMF002994A	199	109	7	109	136	88	22	143	212	101	20	117	223	167	29	359	55	54	5	90	38	27	10	51	21	42	7	37	163	58	13	293	160	85	1051	125	139	119	628	161	180	134	772	143	228	148	404	208
HMF	HMF002776A	449	315	36	348	377	257	55	363	362	260	29	305	407	332	38	661	171	100	21	223	108	84	19	158	80	123	14	102	160	109	13	397	314	142	741	248	189	175	489	290	257	215	630	234	227	238	320	250
HMF	HMF002816A	156	108	21	90	106	86	15	101	146	59	16	83	226	140	23	270	58	56	20	57	48	36	18	79	33	33	14	57	214	85	11	284	180	97	198	112	177	138	156	139	179	143	172	102	584	290	135	385
HMF	HMF001288B	62	77	8	46	117	78	16	168	103	69	6	64	70	50	8	110	20	23	4	23	12	13	4	17	12	34	3	27	32	17	5	52	67	35	164	49	66	137	94	97	81	72	128	56	68	62	78	70
HMF	HMF001288A	67	66	8	41	108	52	15	138	94	65	6	58	61	42	8	129	29	20	5	32	13	11	2	12	16	44	3	33	24	16	3	49	78	40	180	52	56	86	83	90	93	70	125	59	49	53	81	60
HMF	HMF001566A	147	132	19	118	104	76	19	74	71	58	12	61	882	409	71	478	116	42	13	122	132	48	12	165	38	30	4	76	4810	926	210	5858	238	91	296	127	286	87	184	201	192	104	216	113	5615	1022	825	2533
HMF	HMF001681A	25	12	1	9	14	5	1	6	12	7	1	12	13	11	1	17	7	5	2	9	2	3	1	5	2	6	2	4	17	8	0	19	27	9	48	11	13	14	24	21	18	15	28	12	32	22	18	31
HMF	HMF002800A	455	212	44	281	337	201	41	264	413	177	31	252	503	267	56	728	200	107	29	366	97	51	23	151	38	125	18	125	247	118	20	655	267	137	883	192	199	129	612	168	189	169	802	194	241	223	432	283
HMF	HMF003080A	319	284	43	255	288	247	42	405	217	240	24	185	338	279	28	351	164	101	28	183	148	117	19	142	81	102	13	107	839	245	48	973	319	149	252	221	253	414	183	518	218	187	181	166	811	317	168	563
HMF	HMF002273A	187	104	16	132	141	61	21	106	216	77	15	132	211	129	19	311	78	43	10	100	39	21	6	57	23	29	2	29	157	79	6	285	161	76	660	87	124	86	424	109	116	131	554	107	242	152	309	190
HMF	HMF001185A	22	17	2	7	10	7	2	10	7	8	4	8	10	10	1	11	6	7	1	7	10	8	1	7	1	9	0	4	9	10	1	21	43	20	73	31	25	40	43	23	34	29	54	25	51	36	29	41
HMF	HMF000882A	446	204	32	205	278	134	25	200	480	133	45	274	522	245	40	694	146	69	24	239	57	56	17	102	49	70	9	81	203	112	15	491	311	153	1021	209	220	143	708	236	195	199	923	243	273	256	492	338
HMF	HMF001938A	147	111	17	105	80	58	16	89	64	51	12	72	133	154	18	151	67	39	3	70	38	29	12	64	27	45	2	41	131	91	16	295	114	46	251	89	90	73	146	99	103	95	211	105	231	161	116	190
HMF	HMF002910A	103	69	10	53	43	36	7	28	47	27	7	42	46	46	14	53	32	19	8	28	15	24	8	21	12	11	2	12	36	31	4	48	115	65	137	75	87	76	87	131	62	73	77	70	127	140	63	143
HMF	HMF002740A	73	33	6	49	200	52	36	119	42	19	4	20	85	89	5	126	22	17	14	30	24	18	15	32	11	18	5	24	36	36	9	80	65	870	111	340	2179	2756	396	2246	60	585	96	481	5583	10005	2657	3818
HMF	HMF002742A	209	176	21	176	121	135	17	115	103	86	5	104	146	120	11	181	66	48	8	113	21	34	6	50	16	36	6	32	49	32	6	189	187	91	124	165	101	95	77	207	90	87	73	135	162	137	66	212
HMF	HMF002411A	37	26	2	20	130	27	15	50	27	16	0	11	48	41	3	58	23	13	5	13	10	6	7	11	12	5	2	10	30	18	3	33	57	300	48	154	721	770	128	744	27	156	27	194	2296	3677	737	1480
HMF	HMF003298A	380	356	155	279	345	242	79	386	395	249	119	286	412	257	90	643	155	82	47	229	71	41	22	103	51	78	31	87	251	94	39	506	293	128	952	192	177	158	491	199	208	182	794	206	363	242	420	388
HMF	HMF003132B	2012	1191	458	1337	2224	1667	475	1785	1693	1459	398	963	1724	1561	317	1990	741	337	163	589	530	411	171	551	390	536	154	411	1058	645	135	1598	1036	409	394	628	1463	2822	453	2957	751	590	385	569	1288	969	230	1218
HMF	HMF001114A	260	123	26	161	566	183	85	493	86	62	21	59	275	391	23	404	114	79	53	153	67	81	64	155	31	84	39	111	106	184	42	383	303	3777	214	2125	13758	16732	1907	15738	212	2592	179	3434	39665	63570	15469	26384
HMF	HMF001272A	252	102	18	129	617	180	98	441	117	50	12	74	195	282	11	338	92	68	35	148	65	70	44	142	30	73	17	88	135	159	29	478	228	4063	390	2169	13725	15714	1975	16478	166	3000	314	4537	64844	90639	16379	31702
HMF	HMF001272B	265	113	27	134	755	210	150	548	119	57	15	83	212	295	16	375	101	68	38	157	66	73	44	147	33	72	21	87	144	163	34	476	257	4079	427	2194	13758	15860	2051	16579	195	3033	373	4554	64810	90641	16442	31640
HMF	HMF001774A	103	105	13	85	80	66	14	62	66	50	15	52	90	117	19	117	59	47	14	62	59	37	11	64	22	40	6	32	126	80	8	245	159	87	179	84	144	101	134	138	116	91	123	103	292	184	99	257
HMF	HMF000750A	22	20	6	18	63	28	10	46	17	12	4	15	32	37	7	53	29	14	2	23	19	11	4	21	13	11	3	16	84	38	1	150	64	43	76	36	89	87	65	75	46	38	73	43	288	257	96	207
HMF	HMF001060A	165	160	13	128	132	114	12	158	152	109	25	99	193	148	25	270	62	43	11	145	24	14	7	53	29	33	3	44	158	72	9	294	171	79	617	85	122	126	382	147	157	96	472	116	230	156	292	237
HMF	HMF002855A	294	503	44	227	389	305	69	589	257	407	26	174	221	306	29	391	100	58	11	109	76	60	13	95	58	130	16	86	289	161	17	484	199	103	313	127	219	708	210	618	184	149	267	174	571	337	202	422
HMF	HMF003726A	56	27	3	25	44	31	8	30	47	18	4	32	58	24	7	94	14	14	1	16	6	8	3	12	11	10	1	8	19	16	1	53	31	20	116	30	50	31	86	46	44	36	95	31	82	63	55	71
HMF	HMF000273A	75	82	6	47	58	39	11	45	58	43	5	43	61	57	7	86	46	31	9	44	37	18	15	23	20	25	6	25	80	50	14	121	123	54	285	68	85	70	207	84	84	74	206	65	166	78	124	121
HMF	HMF000272A	407	388	33	373	316	262	41	337	418	374	37	336	327	430	48	715	188	114	25	247	113	92	28	172	78	140	17	143	170	131	27	520	271	134	633	209	225	264	397	330	339	200	505	266	186	189	266	305
HMF	HMF001438A	199	86	20	98	162	84	17	137	322	65	21	181	277	157	41	485	41	17	2	30	29	16	4	25	18	10	6	24	43	24	5	68	114	62	616	76	75	57	370	82	68	69	466	76	111	78	231	109
HMF	HMF003399A	80	51	10	49	47	49	9	35	60	34	4	20	90	54	11	105	32	26	4	35	23	31	3	33	16	14	4	28	167	58	9	272	101	52	138	54	85	72	94	82	79	54	99	45	294	127	106	204
HMF	HMF000012A	36	22	7	22	25	21	4	41	16	10	1	18	20	18	3	64	19	11	1	21	13	15	3	17	9	11	1	6	19	21	2	46	85	43	93	42	56	38	57	69	50	26	82	31	90	65	49	97
HMF	HMF000922A	134	108	16	82	158	87	16	94	102	61	13	78	3072	1147	173	1454	196	58	12	199	198	58	13	282	65	41	11	146	10993	2387	329	15772	445	108	238	185	808	194	266	419	437	196	220	246	23720	4012	1720	10934
HMF	HMF002560A	71	87	14	54	67	41	8	47	46	49	6	36	71	70	12	99	25	23	5	37	18	35	23	32	20	22	9	20	36	32	6	96	96	54	179	55	104	72	103	78	81	51	153	67	170	104	86	154
HMF	HMF002270A	204	244	20	219	224	143	31	441	132	147	28	154	928	199	42	1308	65	56	14	61	27	22	10	43	29	58	8	32	83	57	11	165	189	121	430	161	159	148	264	222	152	145	327	179	297	255	204	326
HMF	HMF001784A	2818	1577	759	1988	3534	2938	835	2965	1939	1545	681	1379	2481	2248	399	2702	753	318	127	533	608	497	181	550	492	404	172	354	1161	646	134	1387	962	447	318	605	981	878	292	1265	597	435	243	530	1543	857	243	1271
HMF	HMF003714A	35	14	2	15	75	20	7	37	12	9	2	7	33	40	3	48	10	8	2	15	12	8	9	16	10	5	1	9	69	36	5	117	54	334	87	144	869	1054	155	952	32	258	47	226	2950	4926	1032	1812
HMF	HMF002107B	393	202	29	178	379	153	51	267	436	164	53	259	438	235	56	631	150	104	21	235	150	61	13	158	65	67	13	108	253	122	19	470	316	159	738	187	302	179	462	201	274	244	606	238	320	269	330	310
HMF	HMF000769A	47	34	10	27	51	33	7	20	37	24	4	26	62	46	7	87	23	26	12	35	18	10	22	20	14	22	4	18	87	38	6	159	53	25	112	41	45	44	87	49	35	39	101	42	112	79	68	101
HMF	HMF003717A	332	232	42	220	275	190	29	324	258	157	27	186	340	197	30	520	178	127	17	397	79	61	11	155	53	138	12	129	389	126	29	949	303	170	738	207	246	187	471	229	241	242	677	230	362	288	380	333
HMF	HMF002781A	1767	1033	367	1242	1867	1537	379	1673	1208	1037	300	868	1393	1406	205	1710	461	217	78	407	301	275	75	362	249	338	71	293	674	428	83	1072	509	255	234	402	733	745	228	844	382	316	174	328	827	599	121	764
HMF	HMF000161A	1709	880	323	1056	1644	1238	360	1326	1002	745	274	731	1556	1154	221	1427	609	271	119	421	392	308	117	421	304	268	91	260	1821	710	133	2034	709	308	259	526	693	523	249	735	471	320	269	330	2258	817	264	1411
HMF	HMF000539A	190	112	29	120	260	122	38	240	67	39	11	36	256	328	20	337	160	102	39	252	82	69	71	144	38	110	19	105	255	159	50	480	258	2692	155	1341	9023	11227	1348	9861	173	1699	160	2114	24316	42569	10434	16975
HMF	HMF002369A	444	341	57	392	379	282	40	348	278	185	37	251	408	326	30	582	298	168	46	417	177	158	38	307	146	160	27	238	610	351	48	1184	362	164	653	320	277	212	373	314	235	205	492	206	553	384	308	517
HMF	HMF001507A	29	20	4	16	57	18	7	25	18	9	5	12	28	20	1	25	20	14	5	8	12	11	2	14	10	9	0	11	33	15	2	36	50	27	89	24	31	54	66	40	35	40	75	41	58	54	47	65
HMF	HMF000710A	34	47	7	24	31	18	4	22	33	19	10	14	38	43	7	49	11	10	3	11	12	9	6	11	6	7	2	4	63	25	4	85	72	48	224	39	68	57	116	70	56	41	197	59	365	129	146	263
HMF	HMF000347A	3922	2206	1056	2651	4772	4077	1194	3980	2647	2074	870	1890	3132	3081	564	3579	836	358	160	627	606	508	255	627	499	425	216	370	1167	650	132	1508	1161	503	326	683	1495	1065	382	1517	625	485	299	581	1774	1095	242	1527
HMF	HMF002094A	106	68	12	69	76	50	12	72	72	31	10	44	98	69	16	144	34	29	9	50	27	20	9	32	15	24	2	24	66	41	6	138	109	56	290	75	83	54	171	98	85	63	264	71	155	112	147	159
HMF	HMF002928A	132	73	10	76	91	61	12	51	85	45	13	56	87	89	12	112	51	19	6	50	24	25	5	27	10	20	8	21	38	34	3	59	117	65	52	102	119	105	40	132	80	90	48	73	121	130	34	129
HMF	HMF002302A	255	172	17	162	182	121	29	186	263	132	20	189	257	186	31	400	71	53	15	82	46	44	11	62	32	76	6	59	106	54	6	212	266	135	708	175	170	174	458	187	164	167	541	194	253	218	325	288
HMF	HMF001840A	382	229	26	250	359	217	48	399	345	163	21	272	483	298	50	869	128	69	20	165	76	58	16	99	51	75	7	63	189	107	17	418	226	121	575	187	188	138	387	214	208	198	574	207	353	220	324	325
HMF	HMF003338A	53	41	12	27	21	18	6	18	33	13	4	19	53	27	5	56	21	13	5	16	14	5	6	17	4	5	3	7	36	22	2	88	67	35	159	37	44	29	82	50	42	29	101	36	219	129	62	192
HMF	HMF001838A	794	610	171	602	655	490	122	660	628	359	115	509	678	567	112	1178	257	153	62	354	173	154	41	251	147	123	32	183	303	255	48	681	508	218	1468	426	303	258	1002	426	448	334	1401	369	451	387	591	537
HMF	HMF003702A	6	10	4	13	6	1	1	7	5	7	1	4	12	10	1	9	6	4	0	3	0	3	0	4	1	2	2	4	3	6	1	15	22	6	28	19	13	8	12	16	9	4	18	11	19	21	19	17
HMF	HMF000647A	43	40	3	48	31	23	5	35	27	26	10	20	45	45	3	63	20	12	3	18	11	14	5	14	9	8	1	13	29	19	2	45	92	47	114	65	55	48	68	53	39	40	91	46	73	69	63	75
HMF	HMF000405A	87	85	12	75	86	79	13	82	49	48	3	39	50	58	6	77	41	20	10	33	33	20	8	36	17	14	2	20	38	31	5	77	87	40	81	95	40	42	43	94	32	41	48	71	53	39	39	82
HMF	HMF002503A	129	72	15	87	399	138	62	317	57	34	8	39	164	240	28	237	61	42	26	86	45	51	52	61	9	39	24	50	75	124	26	218	151	2388	138	968	6176	8293	1052	7093	89	1537	102	1406	17265	32629	6866	11772
HMF	HMF000466B	66	40	7	42	37	21	4	29	35	18	2	37	54	63	11	92	22	9	10	11	8	6	3	17	5	8	1	13	40	27	5	62	79	28	176	55	55	30	91	51	44	41	115	47	112	57	83	90
HMF	HMF000466A	64	64	14	52	37	24	3	33	31	28	3	36	57	54	10	104	17	18	8	20	9	10	4	14	6	13	0	12	42	20	5	67	89	32	226	72	58	49	123	47	46	48	141	47	93	58	94	78
HMF	HMF002358A	79	73	14	52	72	28	15	129	49	32	8	59	162	58	8	292	32	25	5	28	25	8	17	25	9	28	4	16	75	34	7	124	70	30	176	59	80	41	115	67	58	47	161	33	196	93	103	147
HMF	HMF001585A	183	106	24	106	155	82	31	148	235	84	33	152	267	174	29	435	58	42	14	56	47	27	9	55	22	33	2	28	115	63	16	209	178	112	398	150	187	165	245	179	166	144	314	156	379	320	226	373
HMF	HMF000896A	16	6	1	9	11	7	1	3	14	2	2	5	19	13	2	28	6	2	0	2	6	1	2	7	0	0	0	2	7	2	0	8	18	7	25	7	12	9	16	7	8	11	13	5	27	13	11	16
HMF	HMF001367A	111	60	11	51	913	140	137	400	72	35	12	44	118	113	18	158	44	43	15	45	39	24	19	43	17	23	3	35	47	40	13	86	151	824	127	329	2015	2408	309	1923	101	550	141	500	5826	9951	2372	3378
HMF	HMF003017A	111	78	13	64	64	45	11	50	44	45	6	40	93	98	9	98	36	20	3	42	19	31	3	37	8	14	3	23	55	48	3	121	100	45	92	54	81	51	37	86	64	41	56	60	115	100	45	125
HMF	HMF001021A	49	40	5	38	31	31	6	25	28	25	3	19	35	20	6	28	17	19	6	25	19	17	6	27	5	11	1	16	35	26	1	55	62	23	73	33	34	27	39	68	37	28	47	43	44	44	36	53
HMF	HMF002879A	87	56	10	55	273	72	42	152	37	34	2	34	134	139	17	141	61	32	19	44	29	34	27	37	18	25	10	36	60	66	18	137	146	984	170	507	2490	3091	508	2826	75	624	137	604	6227	10459	3024	4874
HMF	HMF002734A	51	43	8	31	47	26	6	39	44	19	1	37	80	53	6	114	15	18	7	19	12	11	2	20	7	9	3	11	85	28	5	132	61	32	132	31	51	26	65	36	28	35	102	36	257	99	74	197
HMF	HMF003648A	85	38	9	41	42	36	4	32	42	29	11	41	48	50	12	90	19	15	5	22	15	21	3	30	12	17	1	9	46	28	2	74	83	40	188	62	62	68	78	58	62	51	113	59	216	115	86	173
HMF	HMF003648B	99	53	10	50	47	43	6	43	53	35	10	50	70	54	13	95	24	16	6	28	16	26	3	33	11	20	2	13	67	40	3	96	99	49	235	67	84	71	95	72	70	64	138	69	294	137	113	228
HMF	HMF000732A	828	292	61	382	499	222	67	416	1303	258	81	741	899	557	106	1612	127	71	20	104	53	55	26	94	51	58	17	92	150	96	22	285	517	271	1105	483	460	427	804	467	296	225	990	276	665	512	524	701
HMF	HMF003052A	48	39	10	35	29	34	5	23	15	21	5	20	32	23	1	39	28	13	4	16	10	11	6	16	7	12	4	9	30	21	0	36	50	27	87	41	44	48	59	66	25	40	60	38	59	56	36	61
HMF	HMF001764A	55	44	6	27	41	27	2	25	44	20	6	24	44	41	13	59	14	18	5	15	10	16	10	21	7	10	1	12	35	17	4	69	78	43	210	47	84	73	108	66	65	50	126	52	151	113	86	123
HMF	HMF000521A	1552	788	329	1118	1813	1333	345	1461	955	783	245	701	1163	1118	197	1395	305	124	40	200	164	128	49	159	185	130	50	168	252	215	36	330	366	149	130	214	453	276	83	416	212	135	75	169	351	255	47	353
HMF	HMF001282A	51	43	9	40	56	41	9	25	50	24	3	26	47	31	10	89	17	8	3	14	8	7	1	11	8	11	2	7	13	13	0	31	53	34	78	47	58	58	49	77	32	50	67	46	81	58	24	73
HMF	HMF002627A	788	117	43	219	342	89	39	174	1653	212	78	554	565	216	65	718	14	15	9	32	18	9	3	17	18	10	3	14	46	28	6	73	111	52	583	64	81	66	349	92	79	77	444	68	89	92	250	125
HMF	HMF001815A	42	31	6	18	34	19	9	22	25	15	5	16	33	23	4	32	18	14	5	23	15	11	3	33	12	9	2	14	30	26	4	65	46	25	75	38	50	32	52	47	53	41	63	34	88	60	33	58
HMF	HMF001704A	294	162	16	146	181	95	22	219	257	91	24	166	298	193	40	540	94	61	20	110	54	27	12	71	31	35	7	61	101	69	6	198	287	131	1226	173	158	123	693	181	168	179	986	186	244	219	517	247
HMF	HMF000609A	233	147	28	145	143	124	32	126	139	68	24	96	162	120	24	208	89	74	26	84	57	46	18	61	39	49	13	48	97	81	12	186	187	100	504	136	107	125	277	158	152	137	400	133	193	149	208	180
HMF	HMF000814A	313	201	27	202	344	173	38	293	416	163	33	282	371	239	39	615	85	40	9	141	38	21	8	75	32	49	6	49	127	64	15	298	189	94	736	124	129	96	422	146	275	136	542	175	216	178	316	242
HMF	HMF003111A	29	15	4	18	15	16	3	13	10	12	1	4	17	21	1	24	17	7	2	18	6	11	2	12	2	6	0	7	25	18	3	48	39	17	53	22	34	30	28	40	37	36	51	20	75	38	32	58
HMF	HMF000020B	803	348	40	412	538	271	60	418	1109	311	59	625	989	531	95	1500	236	129	24	370	119	64	18	178	73	91	16	131	385	200	20	854	365	146	1302	222	271	202	770	296	327	276	1166	273	419	334	623	395
HMF	HMF001007A	183	91	13	98	141	83	21	125	124	73	10	78	256	185	27	292	78	53	10	102	84	58	10	132	31	31	8	52	527	252	45	951	222	106	428	132	247	175	284	207	145	125	341	112	1251	705	295	1048
HMF	HMF000761A	173	166	21	139	141	137	16	146	103	96	17	102	136	123	18	190	110	70	17	102	71	87	17	121	46	42	11	72	195	146	15	350	145	88	248	109	125	124	143	154	126	103	148	96	306	173	88	270
HMF	HMF002453A	62	44	3	19	40	23	5	31	40	32	6	21	111	58	12	96	26	14	5	19	18	7	3	27	7	12	0	17	508	96	29	568	54	41	195	54	65	68	93	71	67	43	108	66	654	151	131	316
HMF	HMF003107A	46	31	4	26	25	31	8	23	15	14	7	16	15	15	5	30	23	22	4	17	12	12	3	20	9	18	3	13	17	16	10	43	56	40	100	54	52	52	79	75	45	50	95	55	43	49	53	38
HMF	HMF000349A	330	115	25	162	187	94	40	205	384	107	29	251	381	214	52	607	65	41	13	87	40	31	6	42	33	27	7	35	129	53	14	190	215	85	970	131	138	109	604	119	138	140	779	129	218	139	441	218
HMF	HMF000795A	101	50	11	63	76	50	12	58	127	34	10	86	93	65	21	184	29	13	12	18	10	10	5	26	14	11	8	19	13	12	5	39	77	48	169	56	65	46	113	69	47	41	136	53	46	42	80	53
HMF	HMF000831A	66	57	9	34	35	30	7	43	28	26	14	24	39	46	6	58	23	10	5	21	18	11	2	16	3	8	4	13	32	17	3	64	104	43	101	70	78	57	65	102	54	36	82	51	152	125	58	145
HMF	HMF003284A	72	28	13	35	47	36	12	35	40	29	18	34	58	53	8	65	23	8	4	16	14	8	1	27	6	16	4	14	68	27	8	111	57	28	63	33	62	50	40	48	45	46	33	26	124	70	28	87
HMF	HMF003462A	1027	539	260	604	1231	913	303	863	826	536	250	528	955	803	183	1068	340	157	69	249	224	215	102	261	192	160	72	161	421	318	53	551	502	309	251	347	576	525	224	588	382	343	209	301	770	555	131	669
HMF	HMF001287A	194	113	19	120	163	107	22	117	184	66	17	129	233	139	23	326	63	26	14	52	34	16	4	27	20	23	5	36	122	48	6	218	153	82	781	107	106	91	411	119	117	111	556	118	265	183	343	247
HMF	HMF001658A	418	172	30	213	291	131	32	277	586	136	35	346	590	314	54	1043	72	37	7	70	45	26	6	52	24	30	5	43	83	46	13	138	210	100	885	167	133	117	562	183	150	138	812	142	211	171	424	214
HMF	HMF002136A	2962	1532	635	1825	3446	2716	687	2515	1893	1446	581	1180	2546	2378	442	2547	905	397	218	676	666	505	199	648	537	431	209	397	1405	818	205	1894	1137	519	386	667	1227	820	384	1342	673	540	322	600	1411	965	265	1293
HMF	HMF003234A	278	180	15	174	232	133	28	215	280	141	26	155	308	192	39	442	126	71	9	204	83	33	16	106	36	77	11	89	214	96	18	534	222	107	868	166	157	147	546	239	147	133	610	154	222	164	383	229
HMF	HMF000419A	92	79	9	80	72	57	13	77	39	42	7	39	73	45	5	67	40	24	5	62	22	20	8	36	17	26	1	32	44	46	6	114	86	40	118	72	60	44	63	92	40	42	94	60	80	87	50	110
HMF	HMF002400B	2858	1106	753	1619	2513	1344	579	1725	2503	1456	562	1735	2121	1421	425	2155	803	236	147	498	450	270	137	366	500	310	132	343	683	419	108	803	1081	386	320	588	803	514	238	919	835	495	236	598	917	567	174	868
HMF	HMF003078A	20	19	4	15	17	14	5	15	12	12	6	11	7	14	1	16	8	13	2	18	5	7	2	14	9	7	2	11	15	15	1	28	38	26	54	29	36	27	38	32	18	21	44	27	27	31	34	24
HMF	HMF002893A	5034	2799	1307	3277	6412	5314	1623	5264	3137	2619	1050	2114	4304	3923	738	4480	1103	473	235	696	850	696	316	738	577	536	273	476	1669	938	231	2027	1527	622	416	815	1631	1201	450	1848	774	567	305	728	2145	1221	311	1877
HMF	HMF002807A	48	53	7	28	40	34	12	24	13	20	4	14	37	41	3	31	25	18	4	37	13	12	4	27	12	23	3	18	29	26	4	76	63	31	98	36	56	46	61	64	52	51	76	35	66	54	60	73
HMF	HMF001303A	221	121	20	124	152	82	10	139	225	73	35	161	255	177	30	413	103	50	11	121	42	32	14	70	21	38	5	56	236	101	14	475	174	94	634	105	114	76	341	113	97	114	471	124	413	223	285	306
HMF	HMF000666B	972	497	227	592	891	629	206	649	708	403	178	468	812	649	146	885	342	166	85	261	180	141	85	197	168	144	59	144	395	228	61	567	498	223	232	340	427	284	208	439	336	261	197	268	698	391	154	580
HMF	HMF000094A	549	314	119	359	596	467	117	494	342	248	90	215	438	390	79	492	123	70	21	100	76	80	22	113	67	68	17	48	149	103	19	208	207	90	150	127	215	148	109	231	121	101	107	108	256	193	78	253
HMF	HMF000610A	78	41	7	61	578	108	77	322	47	27	4	25	160	164	14	193	55	39	14	62	28	34	24	50	11	30	18	29	41	76	16	119	109	1446	101	554	3723	4314	570	3905	70	891	89	819	10014	16312	4460	6929
HMF	HMF001927A	422	273	41	265	408	209	49	329	557	210	35	362	539	322	45	930	144	96	12	243	79	40	9	102	43	87	10	91	210	85	19	493	313	149	941	181	215	169	653	239	324	270	902	292	256	258	513	337
HMF	HMF000167A	350	186	30	169	233	146	32	287	313	128	34	234	399	256	48	691	103	53	15	186	46	30	12	76	31	79	10	83	159	81	22	357	331	157	954	252	248	237	567	251	201	211	882	233	322	263	451	364
HMF	HMF002570A	61	47	10	44	30	35	8	31	23	23	5	17	33	32	6	53	31	18	7	30	15	30	6	30	5	11	1	13	25	30	4	63	93	54	144	67	62	46	83	84	59	50	114	45	81	77	64	93
HMF	HMF000577A	199	164	25	138	179	139	33	169	115	99	23	126	222	163	18	277	93	82	19	110	92	68	14	130	40	58	12	71	360	148	31	569	197	115	238	175	155	153	141	199	180	143	209	113	585	289	159	387
HMF	HMF003638A	136	70	12	86	112	57	13	76	112	66	12	82	141	94	15	194	47	29	11	39	27	23	3	40	10	27	7	25	90	52	10	133	115	51	298	75	85	65	183	92	93	72	303	78	123	102	121	152
HMF	HMF001376A	40	25	6	18	21	18	1	18	28	17	4	8	24	27	5	20	14	10	4	20	13	11	0	10	5	7	0	8	13	14	2	41	61	38	66	36	57	47	61	68	55	52	70	40	63	77	37	64
HMF	HMF001736A	69	44	19	53	44	25	12	36	52	33	15	54	74	72	11	107	22	18	8	25	18	21	5	19	12	22	5	16	85	33	8	91	88	49	137	79	80	64	119	81	82	79	130	88	243	141	98	163
HMF	HMF002109B	56	42	6	21	35	22	6	33	49	18	4	19	58	33	6	86	26	17	8	20	16	9	2	22	5	12	0	13	97	39	2	107	76	32	260	37	62	41	130	57	50	31	160	39	154	88	114	119
HMF	HMF000411B	251	225	29	196	194	182	41	155	170	151	28	141	544	337	62	457	161	72	32	134	156	104	26	183	75	63	18	106	2924	693	176	3114	211	117	248	206	266	169	201	250	214	151	285	181	3521	771	470	1692
HMF	HMF001822A	25	22	3	18	39	16	8	35	18	9	3	16	60	30	3	62	29	20	3	19	10	16	2	18	9	13	4	16	65	47	6	108	45	27	120	36	70	42	71	89	34	38	105	54	264	179	98	224
HMF	HMF001822B	48	39	1	33	80	32	18	61	28	23	4	22	97	45	7	96	55	28	5	34	22	23	8	39	17	21	7	28	126	73	13	177	84	60	241	87	135	95	156	123	80	68	240	96	403	293	165	368
HMF	HMF000331A	77	68	8	35	66	42	15	45	60	33	5	48	83	71	13	110	14	18	8	21	15	15	16	23	6	13	6	15	102	35	16	167	90	59	190	53	118	88	149	93	95	97	147	74	630	224	170	402
HMF	HMF002991A	51	22	7	33	21	24	3	20	26	19	5	14	43	28	5	35	34	21	4	33	12	14	0	32	13	23	1	7	43	25	4	82	68	38	96	47	47	31	63	46	52	59	77	46	42	61	44	53
HMF	HMF001462A	98	78	12	75	107	82	15	169	113	96	13	65	252	143	34	280	54	27	14	71	32	25	10	51	30	37	6	50	1025	197	40	1324	115	53	221	77	150	142	193	168	108	70	198	100	1219	333	242	652
HMF	HMF003386A	79	62	11	40	63	40	11	44	57	42	13	35	68	76	16	82	27	19	7	27	16	25	5	30	15	18	3	24	18	37	3	63	91	53	181	72	70	65	93	80	78	64	117	69	97	89	97	109
HMF	HMF002289A	99	72	16	103	92	58	10	84	47	44	11	49	86	78	7	111	89	51	21	105	68	63	11	78	45	48	3	44	232	126	15	331	228	97	373	152	188	120	223	203	117	106	277	104	402	302	180	398
HMF	HMF001749A	43	36	7	25	52	30	6	48	25	18	11	23	36	27	8	47	31	18	1	24	16	15	4	16	12	17	3	20	25	18	4	48	91	74	158	68	89	46	139	72	57	50	127	56	95	75	83	88
HMF	HMF002004A	72	139	19	51	102	110	21	83	78	90	16	53	290	135	31	166	42	28	6	61	39	29	3	52	23	41	2	35	1178	276	49	1386	170	100	147	126	270	288	156	325	135	127	102	173	2380	544	333	1318
HMF	HMF000322A	71	58	11	68	45	47	5	62	29	32	4	18	43	40	5	56	26	21	7	46	17	21	3	32	9	26	6	17	36	24	7	67	81	51	71	75	53	66	73	63	55	54	80	53	87	85	38	104
HMF	HMF000445A	187	161	23	178	333	672	119	1438	118	190	31	316	117	186	20	425	138	66	11	114	14	33	5	29	46	101	8	59	32	32	6	122	2622	662	3202	592	519	666	2466	588	2081	2734	3941	1692	541	631	1288	659
HMF	HMF002736A	74	39	9	48	62	34	8	71	60	57	16	40	93	63	13	78	49	23	19	47	38	38	16	60	16	27	12	34	236	98	16	313	92	44	115	64	92	75	82	105	55	84	83	64	334	139	73	244
HMF	HMF001761A	16	16	3	10	20	15	2	11	6	8	1	3	10	9	1	12	9	5	3	8	1	1	2	11	1	3	1	2	7	8	2	16	34	15	28	16	15	19	20	28	22	14	19	16	14	21	21	23
HMF	HMF002208A	2493	1355	619	1705	2984	2435	691	2402	1642	1300	507	1118	2048	1940	278	2177	632	232	124	346	405	320	136	357	319	292	122	264	880	491	80	1075	692	287	201	421	801	549	206	804	386	283	163	339	1210	537	155	914
HMF	HMF003314A	148	106	18	91	97	64	9	89	94	84	11	92	138	96	20	173	66	39	10	68	41	50	11	85	27	52	6	50	419	132	17	614	141	82	320	78	119	117	189	133	118	87	217	77	638	199	180	420
HMF	HMF003411A	1818	892	448	1064	1990	1451	484	1386	1235	899	396	716	1391	1367	262	1491	518	189	103	337	343	312	124	311	261	267	111	183	493	396	93	703	752	310	248	418	741	554	245	750	519	360	211	315	807	580	158	676
HMF	HMF003113A	106	72	12	55	42	57	7	69	70	46	11	61	87	67	12	121	70	42	18	68	41	34	13	44	25	36	11	20	131	55	14	189	143	86	341	106	101	88	218	118	124	86	258	100	247	197	149	237
HMF	HMF001562A	387	230	46	258	335	163	47	278	435	184	33	287	479	281	55	764	154	121	84	341	97	66	32	154	70	129	30	138	587	238	48	973	360	161	507	252	312	271	338	335	305	236	473	237	650	404	276	604
HMF	HMF000531A	218	148	44	197	198	151	49	202	137	127	22	159	1857	784	216	1041	260	110	63	264	221	114	54	303	106	80	26	175	10031	2073	655	12077	406	155	338	277	535	215	270	421	361	226	247	268	10386	1969	1333	4965
HMF	HMF002889A	369	269	54	315	262	254	36	282	187	162	23	211	304	273	38	368	243	118	81	270	143	156	54	263	121	109	33	167	902	327	60	1172	301	157	201	314	228	151	149	274	180	149	149	187	784	327	142	561
HMF	HMF003543A	280	170	30	171	205	159	24	157	278	128	27	182	311	166	34	449	78	67	12	144	48	38	7	71	23	50	7	58	158	62	13	326	209	120	994	169	171	106	588	175	134	133	791	145	274	176	428	287
HMF	HMF003085A	3178	1789	839	1972	4128	3424	934	3358	1872	1525	608	1353	2824	2585	490	2951	811	382	179	498	694	542	247	614	450	403	235	329	1127	711	175	1404	1166	482	346	610	1124	824	321	1367	559	409	208	552	1745	932	218	1413
HMF	HMF001742A	4034	2232	927	2812	4529	3757	1016	3922	2475	1921	696	1791	3302	3082	567	3647	952	386	170	636	605	491	185	575	481	396	192	381	1081	671	131	1367	1017	415	390	667	1072	810	353	1265	528	385	275	473	1350	857	243	1278
HMF	HMF003777A	286	130	26	149	204	119	22	178	285	97	19	179	314	166	34	499	85	58	15	132	63	37	5	76	28	32	7	50	151	65	8	276	209	79	678	140	135	105	457	132	128	108	542	104	168	149	333	205
HMF	HMF000909A	1883	1104	359	1244	2523	1686	475	1936	1391	1046	296	903	1522	1459	219	1817	698	297	136	525	408	386	152	469	332	342	108	315	674	530	106	1032	919	389	357	574	1013	1323	362	1474	631	436	293	452	932	723	189	859
HMF	HMF003164A	10	7	3	7	11	12	9	11	4	2	9	4	6	7	5	2	7	1	3	4	2	0	0	0	1	9	2	9	5	8	2	12	21	29	22	30	133	112	63	137	20	20	55	33	260	394	112	167
HMF	HMF001031A	132	63	11	84	141	54	12	81	182	44	9	111	228	113	25	228	36	19	5	41	25	16	9	42	12	17	3	27	431	81	24	582	107	60	147	75	98	66	129	97	77	49	148	60	868	211	193	461
HMF	HMF002838A	33	59	4	26	41	32	5	103	64	103	6	32	26	30	3	49	13	11	2	10	3	7	4	21	8	12	1	14	14	7	2	29	45	17	82	24	59	198	67	208	52	41	68	55	48	44	47	67
HMF	HMF001122A	55	41	6	31	28	27	5	22	40	18	2	21	25	20	7	33	24	15	10	14	13	9	6	14	4	7	4	18	19	19	5	43	68	21	117	36	38	26	67	53	31	27	98	31	40	38	46	48
HMF	HMF000632A	82	49	13	43	104	47	19	40	54	35	7	40	1840	594	154	776	135	49	12	120	127	42	15	183	46	23	1	79	7496	1518	424	9121	245	84	236	140	434	137	224	239	207	117	211	132	11663	1989	1452	5457
HMF	HMF003700A	4191	2320	1019	2845	4933	4070	1141	4159	2949	1983	802	2150	3348	3342	575	4069	834	354	159	499	573	479	159	556	431	383	170	369	674	557	128	924	1197	484	586	704	1181	891	446	1316	626	496	499	601	1079	887	277	1109
HMF	HMF002080A	100	50	9	56	81	45	15	55	51	40	3	29	383	150	27	226	84	35	16	84	72	36	16	106	32	30	8	61	2201	438	135	2770	132	61	158	76	130	85	117	92	104	75	136	61	2176	492	375	1201
HMF	HMF002347A	43	29	8	24	33	25	8	18	23	17	9	17	34	45	8	39	26	23	3	29	17	6	1	28	12	13	5	10	20	27	1	51	72	50	59	49	81	74	48	65	52	44	67	41	89	53	50	76
HMF	HMF000600A	94	116	19	92	99	83	18	160	74	139	11	45	117	104	7	135	47	29	9	54	44	34	6	57	23	91	8	41	168	84	14	233	178	96	272	114	207	319	179	323	140	128	249	111	635	385	181	554
HMF	HMF001244A	217	122	24	154	149	111	29	134	180	91	29	131	178	160	17	257	114	77	31	110	52	66	25	88	51	43	15	69	171	103	16	309	242	138	384	148	201	162	244	187	170	140	301	124	383	346	213	347
HMF	HMF001410A	124	71	13	75	97	61	20	65	95	48	12	56	100	75	11	151	63	31	8	50	21	20	11	43	20	21	1	26	55	34	8	125	109	52	345	63	74	64	158	97	64	68	261	84	96	90	143	111
HMF	HMF001410B	132	75	14	85	99	69	21	82	102	47	10	61	102	78	13	162	74	33	8	54	24	20	14	52	21	23	2	27	66	38	11	131	113	52	346	67	73	68	170	104	70	72	269	96	103	93	150	116
HMF	HMF001540A	119	57	8	56	80	41	14	71	120	35	10	77	623	274	51	500	71	30	5	69	42	23	14	82	14	23	2	39	2203	360	80	3140	242	95	336	127	374	132	247	264	202	124	267	140	9345	1860	1233	5119
HMF	HMF000079A	107	61	12	56	78	48	7	55	83	32	8	50	100	69	12	141	37	33	13	37	15	23	14	34	18	23	8	11	52	33	8	84	116	64	449	74	77	60	240	89	90	62	301	83	100	81	184	104
HMF	HMF002365A	51	48	5	47	36	45	12	45	32	18	8	23	35	38	5	49	17	16	5	20	9	4	2	13	5	19	2	7	32	25	2	48	61	34	92	55	56	54	77	58	41	30	93	49	54	68	44	60
HMF	HMF000972A	51	36	5	26	37	62	7	131	34	19	3	20	56	54	5	78	27	20	2	21	16	18	3	30	20	16	0	17	38	30	6	80	60	48	138	33	56	77	82	69	63	54	119	42	101	80	61	88
HMF	HMF000835B	2771	1364	647	1712	2901	2337	624	2173	1807	1361	558	1190	2174	1968	425	2236	867	329	164	498	502	416	145	447	468	407	177	305	1039	574	117	1346	910	420	265	560	967	691	279	1060	570	441	208	491	1390	762	156	1086
HMF	HMF002620A	284	140	24	167	176	105	28	174	308	78	22	202	282	174	32	505	73	36	11	86	40	31	3	58	23	31	12	49	88	53	2	165	212	96	770	167	167	152	448	169	114	123	577	126	209	165	358	221
HMF	HMF001661A	710	624	231	490	804	593	218	624	506	513	190	334	536	533	145	631	222	133	89	221	164	158	68	222	116	156	49	163	290	248	49	480	411	248	202	348	519	695	198	800	343	288	164	282	502	419	129	505
HMF	HMF001707A	58	18	4	30	38	20	6	32	68	12	4	28	70	41	6	109	15	5	1	20	6	4	0	10	6	5	1	10	10	10	1	31	47	22	188	31	28	18	92	24	24	17	120	33	36	19	86	41
HMF	HMF001306A	67	36	13	32	32	30	8	27	22	27	9	17	26	24	6	37	21	12	0	30	14	14	1	10	11	14	1	15	14	15	7	47	74	38	104	63	82	52	121	78	38	61	97	53	55	53	61	57
HMF	HMF003623A	33	31	5	23	18	17	4	13	17	21	7	16	20	24	2	17	15	14	4	14	10	10	2	16	9	12	1	7	7	21	6	21	67	30	128	32	47	51	79	46	38	37	85	33	42	49	52	48
HMF	HMF001393A	2838	1457	661	1986	3365	2743	749	2769	1897	1424	546	1299	2282	2160	344	2600	622	276	110	459	434	362	152	434	347	311	126	289	681	493	81	906	825	360	253	454	1064	691	296	1115	461	358	228	396	1008	647	169	941
HMF	HMF001851A	179	149	17	169	165	153	35	141	97	97	12	93	201	169	24	212	193	101	53	205	141	103	40	182	95	80	20	136	781	241	38	1025	205	90	219	205	137	86	153	208	121	98	133	121	694	215	118	465
HMF	HMF001164A	125	96	17	68	85	44	14	78	69	44	10	47	125	69	14	153	70	45	20	68	44	39	19	66	41	29	12	41	157	55	22	216	145	63	298	102	92	73	172	128	87	75	234	84	217	134	122	163
HMF	HMF000983A	173	143	13	112	102	69	19	90	88	52	14	68	142	102	20	216	44	23	8	51	27	30	4	40	22	19	4	29	58	39	5	106	147	77	358	127	92	88	180	112	109	112	286	92	184	135	123	175
HMF	HMF000513A	303	189	32	183	216	133	32	182	252	117	23	182	309	198	35	410	185	106	22	228	94	69	16	154	58	91	10	118	307	128	26	612	264	112	1002	168	196	130	662	198	173	218	1012	192	350	252	489	311
HMF	HMF003485A	70	37	4	39	44	35	8	51	40	29	12	21	42	43	9	66	24	23	5	16	15	10	2	18	10	23	7	11	24	32	5	61	74	37	55	62	52	30	58	49	26	40	54	47	61	56	41	77
HMF	HMF001100A	228	121	25	147	286	146	65	276	81	45	9	48	285	361	37	347	83	59	49	110	51	63	64	105	30	40	24	61	89	155	18	250	264	5057	180	1929	13745	17288	1965	15205	158	3296	132	3133	39718	68758	16138	25543
HMF	HMF003203A	349	215	32	234	275	133	30	197	222	118	20	158	334	230	22	447	130	61	37	220	67	48	22	122	49	50	12	75	205	91	16	492	311	97	416	194	148	93	260	140	136	100	267	114	253	164	172	210
HMF	HMF000800A	78	68	13	58	38	44	7	51	43	30	12	32	84	51	12	114	28	12	5	33	18	10	2	34	3	11	1	12	90	32	8	121	91	48	341	60	80	57	189	76	55	72	264	68	220	122	161	144
HMF	HMF002935A	42	23	4	20	25	8	3	12	32	18	7	18	29	13	4	48	10	8	1	15	6	15	3	9	3	7	2	5	9	3	0	19	45	17	145	24	42	28	85	45	34	28	101	34	46	39	78	38
HMF	HMF003168A	36	35	8	29	25	22	3	25	45	22	6	21	45	35	2	51	25	10	3	20	7	10	5	12	9	10	0	7	46	26	6	74	62	38	136	40	44	45	74	57	59	33	114	39	117	76	78	105
HMF	HMF000203B	1179	610	278	719	1123	833	279	837	762	505	229	486	1066	881	190	1150	419	197	79	337	300	230	97	325	220	195	71	205	921	531	81	1319	599	230	272	383	597	437	197	581	428	311	225	346	991	594	148	797
HMF	HMF000203A	1167	600	280	699	1107	825	270	847	764	473	216	491	1096	893	193	1175	393	206	79	323	270	212	81	312	216	197	60	184	1025	526	82	1405	612	241	275	384	599	421	204	583	428	299	205	351	1340	652	172	935
HMF	HMF001428A	42	29	7	19	22	13	4	16	23	18	3	18	37	33	5	41	13	12	3	24	19	9	4	12	3	12	0	9	11	15	1	31	65	37	106	28	57	51	58	56	41	46	95	27	143	72	61	93
HMF	HMF000448A	1979	1151	457	1330	2478	1838	540	1948	1441	1029	421	945	2043	1534	318	2404	503	199	108	337	376	288	127	379	265	274	83	262	2089	721	180	2379	763	294	286	399	893	544	261	805	534	467	456	501	4143	1227	620	2406
HMF	HMF000293A	160	78	54	89	165	102	50	116	198	112	58	92	324	232	65	260	81	35	9	77	79	37	10	102	43	48	7	45	2035	459	109	1860	192	114	157	136	239	164	118	227	149	151	128	132	2168	515	287	1049
HMF	HMF002811A	308	212	19	195	238	171	23	308	244	129	21	176	300	222	45	460	103	57	17	160	47	45	22	91	44	63	11	78	111	75	20	308	259	99	803	161	159	117	547	211	170	160	619	173	209	155	336	218
HMF	HMF002642A	218	170	24	124	293	145	50	242	207	195	27	132	5466	1977	398	2697	393	107	40	395	488	118	35	571	147	85	15	273	24732	4762	966	29627	756	233	448	379	1713	547	572	968	800	344	412	421	48737	9030	4541	24682
HMF	HMF001999B	90	52	9	36	53	42	6	49	26	33	9	32	399	189	30	244	67	25	7	69	68	25	10	61	27	18	5	36	2516	494	112	2658	127	49	167	74	198	54	131	142	105	53	121	81	3893	758	413	1949
HMF	HMF001583A	236	133	13	131	186	98	24	150	256	81	21	145	275	191	32	417	47	33	7	66	30	18	7	30	18	30	3	23	77	34	9	173	161	88	796	107	107	96	510	137	117	125	649	130	183	168	339	169
HMF	HMF001648A	2157	1121	488	1329	2506	1892	537	2008	1459	1018	413	990	1703	1524	301	1921	467	212	78	333	361	230	95	332	234	231	83	222	426	369	63	620	666	260	490	356	652	536	374	735	368	289	364	322	631	530	248	733
HMF	HMF000578A	15	30	2	20	13	16	4	14	12	14	4	9	14	22	4	14	11	5	2	10	5	12	0	10	8	7	1	12	14	12	0	21	39	18	73	24	20	12	35	15	21	24	29	24	25	40	19	35
HMF	HMF000128A	236	209	31	131	193	169	18	283	265	226	15	154	235	191	27	340	64	48	9	87	57	38	11	109	43	165	5	126	428	164	19	569	170	83	267	104	203	398	169	355	279	161	214	135	616	278	153	406
HMF	HMF002865A	190	120	17	107	120	107	24	170	197	87	26	115	200	112	17	328	65	33	12	101	34	24	14	70	34	42	6	47	76	42	7	204	236	113	906	160	128	125	547	161	177	148	688	177	178	150	395	190
HMF	HMF003669A	310	202	22	188	308	146	32	320	452	205	26	251	334	244	32	647	101	55	15	169	54	31	8	78	26	78	7	60	148	62	16	335	199	92	825	134	127	177	551	202	277	172	655	239	180	180	377	250
HMF	HMF001163A	151	106	11	118	136	107	23	118	112	104	17	96	1475	500	139	819	126	60	13	132	116	49	23	183	48	66	4	86	5601	1241	366	7488	270	107	166	126	347	149	178	208	224	138	169	179	8908	1365	977	3742
HMF	HMF000606A	170	87	18	97	119	60	17	106	215	68	25	98	200	125	26	408	37	22	2	60	16	23	9	27	17	39	3	26	60	35	2	137	167	89	676	110	90	65	372	86	83	106	529	105	145	109	288	139
HMF	HMF002974A	804	397	148	570	849	642	138	668	479	328	102	333	622	496	91	667	160	55	15	94	92	68	22	75	82	56	24	68	152	87	17	191	205	61	50	115	185	127	43	227	105	64	32	92	248	148	31	236
HMF	HMF003653A	264	143	26	150	194	89	22	156	258	81	25	151	244	192	21	446	117	67	18	153	56	43	5	58	35	46	10	71	147	79	10	297	207	91	1001	122	139	142	591	152	119	131	868	138	202	152	400	218
HMF	HMF003653B	305	190	34	171	242	121	25	205	283	101	24	175	276	225	23	464	146	73	13	203	65	54	8	86	40	54	11	79	194	97	12	385	253	105	1017	143	170	157	597	182	157	139	855	157	217	171	421	236
HMF	HMF003137A	199	108	21	105	132	89	17	82	116	53	9	81	175	106	17	271	49	37	6	54	31	24	7	45	15	25	3	27	90	32	6	159	144	79	596	90	84	75	346	92	74	78	462	97	164	129	259	174
HMF	HMF002033A	135	64	22	74	86	41	12	62	151	28	12	73	84	73	18	157	59	27	28	57	22	25	18	37	28	25	10	32	49	28	17	82	148	68	249	107	99	85	158	82	79	74	174	80	106	93	103	112
HMF	HMF003798A	486	426	56	385	516	436	79	459	341	238	28	264	403	344	54	501	326	199	56	365	257	200	77	315	150	158	35	275	390	285	39	597	465	186	552	318	339	226	342	374	333	253	455	273	379	285	245	416
HMF	HMF002636A	62	41	8	51	217	47	35	133	32	16	5	31	70	107	6	125	32	8	14	33	22	19	11	37	5	18	4	14	36	43	11	104	107	1466	119	691	4715	5384	643	5821	53	1139	106	1430	17731	23896	6105	8837
HMF	HMF002636B	70	53	10	51	145	61	18	128	38	24	7	34	70	101	14	131	40	21	14	58	34	25	15	54	8	34	4	24	61	51	8	172	107	1490	110	670	4677	5368	680	5592	63	1088	93	1347	16373	22705	6063	8665
HMF	HMF002351A	62	27	3	21	42	16	4	31	24	14	4	13	21	23	2	30	19	11	5	13	15	15	1	21	10	9	1	13	23	13	3	42	65	47	110	37	58	49	58	64	32	33	91	37	49	64	50	77
HMF	HMF000576A	39	28	5	19	26	16	3	23	30	7	3	28	36	22	2	38	51	23	6	35	11	17	10	17	6	30	1	22	54	21	11	96	77	23	59	28	28	34	39	42	44	28	70	27	61	43	41	57
HMF	HMF002552A	85	65	12	53	58	47	6	45	41	40	10	25	50	67	12	58	39	29	6	48	38	41	12	55	14	21	7	31	56	57	12	114	100	41	68	53	85	139	48	112	78	77	56	52	136	121	42	100
HMF	HMF002330A	1324	1105	295	984	1479	1285	341	1422	965	932	295	677	1114	1239	183	1316	331	157	63	277	253	193	88	242	216	301	78	203	355	254	47	562	526	225	197	336	547	719	187	797	472	335	184	311	531	405	125	563
HMF	HMF001697A	199	125	19	145	164	106	23	130	128	78	17	93	179	128	20	224	72	39	19	72	27	28	13	59	27	34	10	52	92	65	6	173	173	81	293	120	105	90	175	132	99	88	247	98	191	109	137	184
HMF	HMF001654A	94	80	15	56	74	37	14	96	105	102	9	61	89	69	15	103	70	43	19	70	35	37	25	70	25	58	7	47	115	64	11	195	138	58	279	81	116	116	182	163	121	105	212	103	140	112	146	113
HMF	HMF002584A	1036	450	214	759	1085	767	193	970	598	464	118	456	825	704	91	1010	222	85	34	149	141	85	33	127	119	113	34	91	220	144	23	272	216	83	59	155	268	149	53	231	110	73	42	115	227	141	30	257
HMF	HMF000021A	178	167	21	121	150	136	21	124	109	108	13	97	141	155	18	185	125	66	49	131	90	89	44	124	71	64	19	85	224	146	29	350	147	90	142	154	116	88	107	144	95	93	102	95	242	136	73	186
HMF	HMF003611A	152	160	20	117	125	110	15	175	100	84	13	71	153	121	15	211	61	43	13	93	53	35	12	79	21	43	1	51	94	75	7	193	223	111	476	143	197	204	282	230	153	127	374	120	393	279	217	365
HMF	HMF002050A	12301	7493	3500	7864	16732	14911	4318	14533	7962	6769	2571	5369	10460	10723	1853	11328	2587	1100	549	1480	1950	1712	779	1758	1471	1344	661	1056	2727	2045	471	3035	3540	1559	862	1873	3614	2766	867	4291	1626	1248	540	1571	3736	2530	531	3755
HMF	HMF002896A	69	46	4	41	45	27	2	32	30	27	3	17	65	45	2	52	38	13	6	31	23	7	9	28	8	8	4	13	64	39	7	111	54	25	150	40	53	42	92	48	53	41	93	34	129	71	78	109
HMF	HMF002454A	210	143	32	149	169	124	31	155	205	78	29	132	447	257	48	412	132	86	66	150	92	73	54	136	71	49	26	66	1026	262	80	1513	252	111	373	202	204	133	276	183	183	138	305	151	1472	417	341	811
HMF	HMF000399A	16	7	1	4	9	9	2	7	2	10	1	7	9	5	2	10	5	2	2	6	5	2	2	4	3	0	0	1	13	5	2	28	27	11	36	13	22	16	23	22	9	8	30	8	39	15	29	27
HMF	HMF000350A	111	68	12	51	43	53	10	58	63	41	7	34	115	97	15	115	45	32	7	51	28	26	13	44	14	33	6	21	242	113	13	315	114	62	173	75	112	72	116	84	114	93	139	85	362	199	118	231
HMF	HMF000350B	147	106	14	76	72	74	12	73	70	53	14	52	189	156	25	176	72	49	9	81	37	34	19	62	26	49	7	33	414	186	23	518	160	95	257	98	152	105	198	135	167	123	199	123	639	295	201	394
HMF	HMF001265A	202	165	38	167	181	120	25	162	124	125	34	95	169	144	28	202	161	79	53	200	107	80	31	155	64	90	24	110	169	146	25	383	250	130	170	198	182	184	128	225	172	139	136	145	237	184	64	230
HMF	HMF002689A	7382	4010	1864	4784	9253	7775	2145	7465	4800	3678	1490	3160	5912	5823	1020	6385	1600	642	281	965	1175	976	421	1116	893	799	377	677	1679	1170	326	2085	2025	787	559	1092	2049	1570	576	2409	949	736	407	930	2309	1509	357	2233
HMF	HMF001359A	2000	966	423	1270	1857	1417	390	1480	1332	932	390	906	1598	1285	256	1590	657	297	175	515	462	385	178	452	362	310	122	335	796	489	114	992	883	362	336	589	911	660	338	866	622	413	313	499	935	659	224	892
HMF	HMF002955A	3423	1912	961	2296	3750	3298	1014	3039	2218	1885	876	1408	2719	2637	547	2940	975	426	211	600	694	603	247	635	537	509	233	384	964	784	166	1212	1427	645	331	731	1589	1537	478	1940	799	627	304	693	1388	1058	182	1402
HMF	HMF002144A	669	399	41	555	1299	1738	341	5214	814	552	146	1425	678	590	95	1884	339	124	31	246	71	71	22	78	86	166	30	125	169	117	20	415	5583	1160	4677	1181	882	1067	3644	1055	3666	4497	8136	3213	1190	1239	1917	1234
HMF	HMF002647A	163	138	59	106	215	130	50	151	132	107	28	81	592	295	81	377	155	54	23	180	140	68	28	174	70	78	17	97	5052	945	308	4879	430	220	252	264	695	441	321	621	308	193	216	214	6476	1384	679	3050
HMF	HMF003376A	251	197	29	195	204	205	34	210	123	141	18	148	276	213	26	304	144	81	34	153	110	118	43	163	77	71	17	120	347	217	30	588	232	99	142	149	177	108	99	186	173	113	118	147	507	267	93	408
HMF	HMF001933A	130	97	14	78	92	73	13	68	93	63	18	82	112	105	16	133	65	42	12	56	41	42	10	52	41	28	9	27	70	43	9	94	132	74	254	137	106	96	167	117	120	109	169	101	126	115	117	152
HMF	HMF000418A	401	260	45	264	1355	319	181	735	275	178	44	194	628	518	51	706	181	171	48	234	370	206	74	312	168	164	32	139	350	299	38	708	412	2440	248	1289	7307	8966	1249	7747	530	1801	294	1992	19158	34867	8217	13695
HMF	HMF000127A	2651	1491	662	1655	3222	2751	795	2451	1876	1352	606	1107	2171	2282	413	2313	936	475	232	631	801	620	295	675	490	479	219	387	1397	954	217	1817	1191	580	436	662	1170	1116	502	1447	683	553	404	556	1415	942	288	1240
HMF	HMF000592A	100	83	19	69	169	84	25	106	58	62	9	46	103	103	13	136	66	49	14	63	43	36	11	47	26	36	6	35	131	98	11	224	139	58	223	85	94	86	156	116	107	84	218	77	234	133	103	200
HMF	HMF001848A	282	196	43	160	236	162	43	233	218	137	47	127	241	215	30	284	57	33	21	73	55	39	4	71	41	38	11	45	296	107	9	336	139	74	302	99	152	154	205	170	130	128	217	100	447	220	151	323
HMF	HMF002842A	1200	663	317	799	1525	1295	385	1482	877	664	273	566	1283	1014	219	1465	284	128	52	211	233	161	59	231	146	156	65	132	1758	517	116	2044	456	196	261	298	523	359	258	554	295	229	233	245	2629	696	340	1374
HMF	HMF001581A	75	54	6	55	56	41	7	51	42	31	7	23	51	47	7	50	23	18	4	33	25	19	1	21	11	20	3	13	42	29	6	100	83	45	112	53	69	47	77	69	52	46	76	48	109	112	65	99
HMF	HMF003622A	1236	705	255	736	1358	1283	324	1248	771	674	221	543	1044	1037	158	1197	337	182	55	258	217	239	78	289	192	193	75	184	767	371	75	978	499	214	243	302	500	357	193	533	300	231	160	286	927	487	141	647
HMF	HMF001892A	238	120	22	134	139	81	17	125	247	92	22	148	221	139	24	386	71	44	18	70	47	34	18	56	32	26	7	48	100	67	9	209	193	105	437	136	156	118	337	177	114	133	381	111	271	185	217	274
HMF	HMF000344A	500	325	50	356	431	240	65	400	552	210	47	429	569	408	69	878	178	108	50	162	129	115	30	160	84	81	20	114	349	213	38	545	525	240	638	366	388	280	438	370	267	257	592	267	840	620	303	778
HMF	HMF002568A	64	55	12	31	40	35	7	46	57	31	10	42	135	82	19	115	54	26	9	45	46	25	7	62	32	17	3	24	861	172	41	938	113	50	285	82	119	75	190	102	89	53	222	50	1092	301	316	651
HMF	HMF000415A	33	34	5	31	17	21	4	19	19	11	5	16	29	25	2	33	17	6	3	17	3	4	4	8	11	3	0	11	15	14	0	30	45	26	139	32	49	30	81	40	26	33	83	22	60	61	67	59
HMF	HMF001385A	329	177	15	282	760	979	166	3037	478	309	71	934	412	335	55	1216	171	52	15	104	25	13	8	40	43	82	9	59	58	39	4	172	2947	694	2834	708	505	784	1903	733	2335	3198	5639	2055	584	669	1236	664
HMF	HMF001426A	960	542	255	541	1017	867	269	764	661	521	241	433	761	723	160	866	312	173	77	227	233	179	77	205	165	149	64	120	318	223	52	461	446	211	168	275	542	475	166	605	318	271	150	241	610	355	114	492
HMF	HMF001987A	58	24	4	43	121	35	19	93	19	7	3	8	82	83	5	86	21	13	9	21	16	17	20	26	7	3	6	16	23	32	6	54	57	856	57	339	2441	2981	415	2563	45	566	41	479	6780	11751	2963	4128
HMF	HMF000486A	2401	1172	515	1507	2303	1813	554	1886	1694	1058	434	1066	1949	1714	345	2270	829	349	182	594	530	429	174	543	428	316	167	372	902	650	103	1197	976	486	351	697	1023	805	312	950	662	490	303	486	1204	900	206	1104
HMF	HMF002378A	411	230	23	235	244	162	37	285	307	162	42	201	357	235	39	573	142	82	26	160	82	61	13	104	69	79	12	97	208	118	29	371	479	247	763	392	445	350	573	418	300	240	757	311	617	500	389	660
HMF	HMF003067A	309	279	29	266	289	217	38	394	258	186	20	222	369	285	31	720	137	78	14	204	77	52	11	110	52	98	12	115	267	138	25	531	231	128	1321	151	187	189	795	260	255	217	1136	246	303	220	545	308
HMF	HMF002323A	590	331	162	381	588	430	143	422	399	299	98	277	495	446	94	577	214	108	50	137	133	118	46	137	101	102	29	95	196	178	33	299	299	159	189	208	275	260	124	312	262	195	144	196	316	277	99	314
HMF	HMF000439A	1224	560	254	730	1224	899	277	902	779	566	206	464	1222	897	181	1099	377	172	78	248	282	180	81	244	227	168	75	163	1197	436	116	1587	540	225	158	270	518	372	174	505	351	238	130	274	1739	586	204	1111
HMF	HMF002655A	48	33	5	32	31	20	3	20	32	12	3	21	37	19	9	58	13	18	3	14	11	10	2	15	9	7	2	7	58	20	3	64	67	37	171	39	50	45	97	45	42	32	112	38	125	82	92	108
HMF	HMF000008B	306	149	22	163	236	85	25	193	395	81	39	266	357	222	40	605	50	37	10	67	32	22	6	44	23	24	4	33	104	50	11	150	234	129	995	205	166	138	633	174	129	153	863	158	263	196	420	261
HMF	HMF000008A	19	5	3	10	15	13	11	18	24	18	8	24	27	14	4	41	6	6	3	3	1	1	2	3	0	6	1	1	3	5	1	16	19	12	65	19	6	7	41	8	14	6	49	13	17	8	23	15
HMF	HMF001925B	197	147	22	152	145	154	26	138	96	79	17	98	131	137	21	160	115	55	21	96	65	80	26	93	49	47	9	66	141	115	15	234	166	70	352	142	118	103	210	127	131	96	256	126	185	160	127	188
HMF	HMF003786A	243	219	26	158	225	137	28	239	241	172	28	203	294	224	34	538	74	65	15	134	48	25	13	82	34	43	9	57	159	78	17	315	244	96	511	186	154	154	329	201	169	178	484	186	230	198	254	254
HMF	HMF000262A	150	124	18	111	95	98	12	117	107	89	11	74	140	115	18	161	59	42	8	58	43	35	4	55	29	37	1	41	171	73	9	208	151	63	349	96	121	151	194	185	139	117	244	88	324	178	148	233
HMF	HMF002886A	36	23	4	30	32	19	1	27	27	14	5	17	44	37	2	40	18	9	10	24	11	15	1	34	11	11	5	17	61	24	4	91	61	32	113	33	45	42	67	51	37	41	74	41	119	74	51	97
HMF	HMF001608A	237	96	48	153	230	199	50	201	146	99	50	106	196	188	39	249	48	25	13	36	41	26	13	32	30	19	3	21	109	56	8	150	75	31	37	44	98	63	24	112	40	31	21	36	191	95	25	157
HMF	HMF000624A	265	267	34	240	255	247	36	257	149	143	24	165	505	352	50	432	170	108	23	199	175	133	36	183	65	94	26	136	1424	468	92	1774	291	143	171	217	264	191	161	334	183	169	150	195	2425	605	301	1334
HMF	HMF001958A	5995	3685	1455	4157	7123	6288	1721	6449	4075	3775	1162	2680	4705	4626	776	5461	1308	570	283	978	1053	772	304	995	810	965	271	742	1424	961	257	1859	1593	694	463	967	2809	5748	722	5904	1009	745	400	841	1506	1591	290	1900
HMF	HMF003327A	182	97	22	110	97	101	14	81	109	60	16	77	226	161	26	219	77	39	9	86	49	36	8	61	22	22	4	60	707	207	48	786	165	67	301	117	143	105	179	128	120	101	211	105	1040	326	203	563
HMF	HMF002338A	67	46	14	48	34	30	8	42	32	30	7	25	31	26	9	36	21	20	5	37	8	19	1	21	7	19	2	9	21	17	0	58	81	38	102	54	50	47	47	61	37	37	62	44	45	89	39	71
HMF	HMF002512A	2361	1472	650	1573	3107	2771	792	2740	1662	1432	549	1132	2067	2072	364	2388	699	284	136	446	512	438	186	512	400	334	158	299	679	550	110	931	954	427	421	589	1072	969	380	1296	548	458	373	482	1086	786	244	1131
HMF	HMF003441A	311	226	27	185	208	194	22	192	126	118	19	115	204	176	36	253	126	68	14	123	102	89	9	120	57	69	10	87	230	156	24	349	201	103	197	133	180	118	117	184	167	126	187	131	348	201	112	252
HMF	HMF001923A	168	119	14	116	94	92	15	153	118	54	21	96	134	114	18	200	77	47	17	105	49	30	8	72	23	29	8	53	98	63	9	244	119	57	112	94	102	71	79	120	76	70	89	90	141	113	43	143
HMF	HMF001494A	189	132	28	139	114	105	22	126	85	82	10	74	130	115	17	196	85	52	12	96	58	55	26	81	33	49	8	50	142	98	18	255	142	82	202	112	100	97	161	120	114	129	217	114	258	175	105	164
HMF	HMF002779A	66	70	4	35	54	43	5	83	50	70	5	19	42	59	6	57	13	13	0	24	9	9	2	21	11	31	2	28	120	46	3	158	58	43	226	40	74	155	134	134	63	52	166	51	325	130	143	207
HMF	HMF003334A	194	93	16	87	127	64	19	94	157	58	17	107	167	104	19	301	34	34	6	54	19	26	6	31	15	19	6	26	53	29	3	98	163	85	1074	117	97	91	576	118	112	119	825	112	150	143	411	157
HMF	HMF001995A	245	183	17	150	199	155	28	170	253	140	34	166	304	161	31	396	92	51	13	85	52	46	14	67	35	37	9	42	120	60	6	194	261	140	1026	200	171	141	627	184	155	193	816	146	277	205	447	273
HMF	HMF002579A	80	106	16	63	77	64	19	66	106	91	10	43	92	104	7	113	56	25	51	57	49	41	24	84	34	128	19	63	223	103	23	393	81	43	167	62	86	82	112	126	85	67	118	60	264	174	72	280
HMF	HMF002911A	65	82	11	50	64	52	3	145	40	63	4	24	173	109	7	127	36	16	3	43	30	21	7	32	18	44	3	23	911	199	23	918	105	34	151	55	109	162	81	148	83	76	99	56	1662	313	167	818
HMF	HMF000290A	1006	522	234	620	1021	767	212	787	706	486	226	482	972	794	174	1086	386	193	81	363	278	211	100	309	166	162	86	188	1169	587	92	1563	643	305	370	408	675	491	300	646	567	435	441	425	1773	850	282	1279
HMF	HMF000290B	1111	593	242	660	1088	798	214	866	759	512	230	507	1053	829	173	1218	418	214	86	427	324	236	122	364	197	210	85	233	2190	844	186	2249	712	344	423	475	790	541	349	740	621	482	506	463	2498	1039	372	1489
HMF	HMF003604A	18719	9816	4713	12234	23541	18770	5720	19558	11976	9297	3851	7923	16079	14554	2660	16683	3979	1572	842	2669	3155	2373	1108	2789	2367	1916	973	1685	7018	3495	769	8399	5297	2223	1115	3024	6171	4560	1540	6637	2451	1893	937	2461	8872	4453	943	6804
HMF	HMF001358A	146	71	9	64	72	58	14	89	185	93	17	108	114	115	19	219	45	33	10	40	32	24	11	42	24	48	4	36	48	54	7	97	116	58	222	73	105	116	116	143	132	83	205	93	127	122	107	123
HMF	HMF002939A	3651	1732	876	2056	3917	2967	959	2986	2349	1668	696	1541	3151	2627	549	3352	1120	435	238	806	818	645	304	754	602	449	232	439	1959	1061	232	2508	1346	645	487	812	1405	981	432	1489	897	629	546	674	2911	1353	422	2135
HMF	HMF003776A	44	50	8	30	29	32	2	24	24	23	6	9	31	35	5	27	19	6	4	36	15	16	3	14	16	6	3	9	31	16	3	55	44	40	108	36	45	45	63	50	42	38	59	34	52	55	47	48
HMF	HMF003169A	183	82	14	82	111	57	14	82	184	61	15	104	181	121	22	298	46	20	9	66	14	16	1	24	11	29	3	20	46	26	4	129	128	49	884	89	80	67	462	77	72	69	623	75	137	72	350	136
HMF	HMF002047A	1838	975	387	1266	1974	1425	377	1519	1347	943	312	908	1380	1126	210	1551	397	178	67	292	271	183	89	243	292	531	71	303	389	277	50	528	510	221	362	321	483	432	243	560	493	323	289	352	508	397	182	542
HMF	HMF001039A	123	78	18	66	85	69	11	94	84	49	10	69	102	86	19	130	56	26	9	56	29	29	9	41	27	29	4	31	41	37	7	132	125	72	424	96	84	72	223	93	87	80	332	88	124	104	195	104
HMF	HMF002337A	116	70	18	67	110	56	21	73	111	38	14	87	130	104	20	164	55	32	10	69	23	27	17	40	13	29	3	33	57	46	4	129	117	60	337	73	84	72	208	96	86	101	305	93	140	109	160	145
HMF	HMF002052A	87	65	16	63	92	58	18	81	80	37	11	43	1585	630	185	923	117	46	25	127	148	56	16	194	72	31	7	94	8292	1563	441	9361	313	103	348	161	629	162	389	324	278	165	307	180	16061	3012	1997	7862
HMF	HMF002052B	94	75	23	68	109	74	32	93	92	45	34	50	1577	631	191	927	120	55	26	127	152	62	21	195	73	38	12	98	8275	1561	442	9318	331	104	358	169	644	175	408	328	283	173	314	189	16007	3002	1999	7836
HMF	HMF003048A	375	281	39	298	358	228	27	311	303	163	22	197	394	286	43	552	131	86	24	199	58	42	13	71	38	67	2	79	127	71	12	378	335	123	993	227	176	174	595	254	250	184	762	222	196	189	397	256
HMF	HMF003128A	1547	429	92	908	1971	744	192	1781	3175	630	145	2150	6491	3202	521	7408	67	46	10	83	39	34	14	73	21	43	5	64	254	92	17	344	223	109	834	148	163	134	598	167	161	138	684	142	629	281	383	492
HMF	HMF002298A	720	347	50	513	1368	2065	388	5392	732	541	141	1354	549	558	77	1805	543	158	27	234	77	102	20	111	95	174	39	144	242	126	18	569	8155	1450	4882	1475	965	1379	3913	1251	3657	4996	9206	3174	1132	1245	1911	1507
HMF	HMF002128A	377	245	33	269	298	171	31	248	339	157	27	238	416	254	32	527	166	107	28	334	88	83	28	153	75	131	14	128	372	133	29	825	290	118	820	202	185	150	475	203	232	168	578	195	404	227	353	372
HMF	HMF001295A	216	188	28	153	142	159	23	155	115	108	21	114	117	147	15	170	103	54	18	117	53	53	20	71	35	48	7	70	108	101	16	167	209	83	179	125	129	99	96	164	146	125	157	121	179	154	72	168
HMF	HMF000701A	127	73	18	88	118	73	30	92	89	56	14	74	937	403	98	630	122	49	10	122	118	52	15	151	53	35	4	88	4859	976	261	6126	228	87	400	156	334	138	273	223	224	118	346	146	7215	1409	1012	3635
HMF	HMF000464A	88	75	8	73	79	56	15	58	51	50	6	40	82	55	7	91	57	44	11	57	34	33	15	57	25	26	7	37	66	63	7	112	95	71	268	93	67	56	143	83	66	81	203	77	90	111	117	94
HMF	HMF002846A	92	56	19	46	64	52	12	77	102	55	9	58	192	96	25	213	45	22	11	44	25	21	9	42	22	22	8	26	539	133	29	733	74	43	159	49	68	144	85	122	62	50	100	51	601	161	103	308
HMF	HMF000907A	43	45	5	26	17	22	6	22	42	25	10	15	38	36	11	48	18	12	6	13	13	12	6	18	5	6	1	7	26	23	2	52	66	56	108	33	57	52	80	60	45	42	89	41	141	103	71	108
HMF	HMF000028A	150	230	14	94	213	131	15	238	194	224	11	119	195	160	14	409	47	26	9	63	29	28	5	55	28	77	3	43	259	72	7	324	128	71	200	57	115	176	115	167	221	143	171	107	349	178	162	262
HMF	HMF000028B	129	209	12	107	178	112	21	270	147	225	15	101	185	157	14	368	66	37	6	83	41	25	7	61	27	95	7	58	392	119	19	502	129	70	252	61	139	219	144	201	215	135	202	117	456	262	168	344
HMF	HMF002944A	958	585	282	579	1351	978	364	858	781	589	264	450	976	830	173	1072	303	215	72	356	315	278	120	379	195	194	99	158	693	444	94	1136	685	358	330	428	831	804	323	810	562	442	346	412	1293	847	246	1029
HMF	HMF001327A	203	135	28	122	200	109	28	144	133	87	15	116	1572	636	201	712	540	188	79	471	653	189	94	554	288	213	31	355	24061	5198	2034	18994	332	110	255	157	558	162	239	263	354	246	311	201	10528	1651	1312	3297
HMF	HMF000289A	1081	583	274	619	1311	957	267	1037	834	617	226	527	904	834	176	1104	280	134	77	236	205	196	80	204	175	166	53	141	287	249	48	490	539	251	182	324	685	925	201	1101	383	308	175	324	664	502	107	671
HMF	HMF002246A	111	64	11	74	108	68	20	84	153	48	15	83	382	177	40	319	125	58	20	85	93	42	28	91	48	30	5	51	2635	574	161	2341	139	80	338	89	157	95	219	116	153	125	339	128	1822	351	348	804
HMF	HMF000727A	51	42	8	23	50	17	9	30	70	32	7	26	55	37	7	64	21	22	8	36	21	16	9	20	9	19	2	9	53	43	3	102	65	35	145	39	60	54	109	55	54	49	112	72	120	88	74	100
HMF	HMF003231A	234	188	28	180	244	189	24	196	196	149	17	185	279	255	34	371	155	108	26	199	115	118	21	163	89	88	16	126	261	211	20	482	246	123	203	167	203	163	144	223	190	158	168	161	370	263	126	373
HMF	HMF001561B	76	60	7	42	46	31	14	52	61	40	8	40	72	67	4	127	35	31	6	27	23	16	4	19	15	15	3	22	21	22	3	32	79	42	168	41	82	50	84	62	83	77	167	68	80	80	86	75
HMF	HMF003643A	116	83	10	60	109	52	11	106	100	52	13	54	145	90	22	235	33	26	5	39	27	14	6	47	13	14	3	30	78	63	7	146	138	63	387	87	111	67	209	113	87	86	332	97	263	177	199	232
HMF	HMF000071A	956	504	216	642	938	632	203	680	719	419	194	445	761	646	146	828	356	150	67	237	204	179	101	222	164	130	75	167	413	253	58	543	503	210	208	298	422	324	174	460	343	251	205	222	561	374	144	479
HMF	HMF002384A	1212	646	226	861	1233	850	234	977	774	567	208	444	914	864	180	1036	383	166	82	259	241	183	71	238	230	160	56	156	349	272	50	502	516	200	162	320	491	363	163	543	295	194	145	251	549	338	92	483
HMF	HMF002157A	8487	4675	2136	5715	10244	8832	2569	8853	5714	4343	1779	3943	6974	6763	1201	7838	1890	749	406	1222	1519	1180	532	1354	1078	882	423	848	2384	1554	368	3134	2570	1205	737	1477	2992	2320	853	3245	1296	1033	551	1267	3558	2134	538	3202
HMF	HMF003644A	2249	1242	503	1349	2511	2169	558	2069	1470	1203	404	1054	1739	1634	325	1933	448	198	92	278	335	276	102	329	268	224	117	223	386	319	72	500	571	280	287	380	725	517	215	734	359	274	215	331	624	486	148	677
HMF	HMF001703A	37	23	11	13	16	11	3	14	14	11	11	11	21	20	5	19	21	8	2	16	14	5	4	13	3	8	3	7	8	4	2	28	56	17	92	30	21	21	60	31	27	22	71	36	37	25	28	46
HMF	HMF001447A	124	85	16	71	77	74	14	60	76	53	7	48	376	183	37	210	75	40	7	86	84	43	12	93	44	39	5	60	2730	566	119	2731	155	68	178	79	169	75	128	128	127	80	129	97	2843	593	380	1286
HMF	HMF000018A	2955	1542	591	1818	2949	2282	633	2507	2035	1478	527	1272	2303	2153	427	2493	951	459	178	736	626	550	208	648	475	467	203	427	990	739	138	1399	1097	464	329	690	1300	1573	360	1834	672	544	313	541	1237	841	213	1166
HMF	HMF002345A	40	17	5	10	17	3	4	13	32	12	3	17	22	12	1	17	6	7	10	8	4	8	5	7	1	2	2	3	9	5	8	15	39	15	149	15	28	11	81	22	27	21	99	27	24	19	65	28
HMF	HMF000410A	138	102	23	95	155	59	10	75	111	55	13	77	104	69	10	100	37	30	4	40	89	45	4	47	53	41	9	19	63	61	6	65	90	90	65	111	218	138	50	211	159	241	63	199	212	334	85	210
HMF	HMF001919A	1583	818	353	1099	1717	1386	382	1486	990	773	288	701	1344	1198	205	1420	387	165	63	249	294	231	85	235	204	161	72	183	1232	413	104	1292	443	196	239	281	505	349	180	565	282	225	177	265	1845	562	232	1165
HMF	HMF000505A	3643	1785	889	2247	4435	3459	965	3459	2800	1821	694	1771	3206	2872	509	3762	812	343	149	536	634	499	175	541	450	402	198	397	1152	758	163	1383	1025	407	443	543	1206	819	399	1277	614	460	354	517	1299	801	224	1056
HMF	HMF000520A	286	245	34	207	214	169	28	223	172	112	27	135	604	312	68	532	160	70	28	153	121	78	40	172	68	54	16	89	2469	601	181	2852	321	122	546	211	265	159	405	297	238	172	470	175	2739	695	464	1347
HMF	HMF004382A	647	444	137	431	745	674	190	671	443	356	138	313	766	608	105	780	250	147	47	188	202	152	68	252	134	118	35	132	1738	538	104	1923	390	195	336	279	432	295	267	438	300	239	331	247	2098	627	275	1174
HMF	HMF000216B	1880	935	444	1275	2284	1804	508	1757	1289	1004	428	891	1512	1420	293	1743	419	191	78	274	290	247	107	272	233	244	92	203	396	332	71	573	537	250	200	325	642	447	173	631	335	225	168	287	555	410	93	592
HMF	HMF000216A	2032	1055	473	1404	2535	1972	558	1963	1402	1088	461	973	1681	1538	303	1912	489	205	79	320	321	270	115	319	257	256	100	217	437	350	80	607	571	270	202	342	699	478	173	676	346	236	170	302	618	427	98	632
HMF	HMF000690B	536	260	117	305	540	367	127	366	420	260	123	276	437	391	88	459	171	71	39	143	101	99	44	118	82	96	23	79	239	154	35	352	310	157	250	181	321	226	213	310	220	175	188	178	434	309	117	386
HMF	HMF000719A	176	133	25	130	167	123	24	122	114	84	9	83	210	132	24	225	115	82	37	114	88	71	31	110	43	48	15	78	481	196	36	684	186	92	172	127	144	102	131	122	160	144	159	124	670	248	146	340
HMF	HMF002195A	109	73	13	89	86	93	8	76	61	50	11	64	114	115	13	129	74	57	24	74	63	83	11	96	39	49	12	57	370	186	26	541	158	77	183	111	109	109	144	129	92	62	163	91	499	248	129	379
HMF	HMF000319B	217	115	42	129	166	119	35	138	130	102	26	77	1200	473	111	757	164	73	33	180	155	84	45	224	69	39	12	124	6414	1397	301	7694	336	138	277	194	453	246	252	335	254	169	292	164	8486	1697	1012	3966
HMF	HMF001138A	124	111	9	112	94	72	20	82	75	57	9	58	574	221	37	324	89	29	11	121	65	37	16	97	25	28	3	71	2366	519	115	3316	161	55	142	90	129	62	125	119	112	66	115	77	2655	539	299	1181
HMF	HMF003353A	120	68	25	59	78	67	13	69	62	39	15	34	88	86	23	116	44	36	4	45	28	21	10	40	13	21	2	25	129	76	8	147	133	43	242	74	106	84	110	86	124	83	189	74	208	172	91	157
HMF	HMF003328A	439	313	100	303	437	359	105	351	368	313	93	277	779	533	88	669	176	114	21	181	138	132	23	182	96	168	38	141	2114	567	81	2585	369	145	444	203	456	242	327	395	395	237	376	261	4195	990	446	2168
HMF	HMF003528A	185	158	20	145	131	106	8	125	119	77	19	116	205	132	24	249	82	50	11	71	42	27	13	66	27	32	6	41	471	133	36	672	195	92	293	142	108	98	181	154	96	103	221	100	898	262	229	544
HMF	HMF000514A	85	54	17	65	69	40	7	67	83	49	14	77	93	81	16	129	31	24	4	26	24	27	14	32	19	19	5	26	81	43	7	108	108	53	211	66	76	90	121	76	75	42	158	51	168	117	95	129
HMF	HMF003162A	212	138	20	164	463	176	79	367	79	33	12	45	375	486	52	464	138	102	52	191	94	81	78	130	28	60	31	79	118	164	45	331	278	2607	195	1980	8017	9938	1389	9792	167	1743	135	2343	22843	37772	9099	18601
HMF	HMF000703A	100	44	13	37	35	28	8	38	42	25	6	27	62	65	6	63	27	23	6	38	26	23	4	43	21	24	3	27	129	61	8	193	63	32	129	46	46	47	66	30	72	55	102	46	140	103	67	101
HMF	HMF000061C	127	125	31	106	118	103	41	115	164	149	30	60	200	138	41	190	75	25	13	59	44	27	19	53	33	67	11	47	648	145	47	814	236	141	236	168	363	635	202	629	198	186	187	189	2222	703	371	1458
HMF	HMF000061A	32	19	4	19	34	21	8	18	24	12	10	9	29	27	7	26	20	4	2	11	8	5	4	5	8	3	2	9	51	20	6	68	54	29	48	25	75	59	32	64	51	40	45	54	157	68	46	109
HMF	HMF000061B	131	129	35	107	121	108	42	113	164	152	31	60	209	138	39	196	77	28	13	64	49	30	18	55	33	66	12	50	664	144	47	818	239	145	244	177	373	647	211	654	214	188	187	204	2508	751	398	1611
HMF	HMF003024A	2624	1414	599	1787	3144	2548	732	2605	1721	1263	485	1189	2235	2040	363	2481	677	277	126	499	513	408	195	439	297	337	134	297	950	470	109	1063	922	353	284	514	930	764	282	953	486	363	217	433	2010	878	294	1514
HMF	HMF000879A	134	95	15	119	93	76	11	89	96	59	17	63	98	107	14	150	58	36	10	68	31	36	13	68	24	19	9	38	63	45	11	129	138	65	307	103	85	73	177	99	83	83	270	78	97	105	116	105
HMF	HMF003632A	38	31	7	23	21	20	5	18	23	19	4	14	45	38	8	39	17	7	2	16	9	5	1	17	6	6	1	3	33	13	1	48	66	22	62	29	40	29	31	43	52	35	50	33	84	55	31	70
HMF	HMF001050A	450	208	48	241	285	159	39	244	460	168	38	339	523	325	57	826	92	59	11	100	63	53	14	84	30	50	7	55	188	124	13	277	211	120	318	175	200	154	165	161	187	163	276	134	392	322	149	366
HMF	HMF000593A	3464	1774	777	2168	3636	2816	739	2592	2265	1716	723	1480	3010	2586	547	3126	1139	522	219	897	754	594	307	883	662	534	202	508	2329	1211	213	3134	1512	705	467	979	1684	1158	506	1556	1063	751	412	781	2863	1497	423	2120
HMF	HMF004202A	380	303	42	332	325	270	51	572	258	196	37	199	370	270	50	631	217	124	25	228	135	116	20	206	79	133	16	150	543	281	33	1015	396	200	527	324	316	246	312	382	363	229	446	267	1142	584	315	905
HMF	HMF003407A	258	242	24	226	191	187	31	212	153	99	18	121	209	139	22	284	79	55	18	99	54	49	14	88	37	63	11	58	122	81	17	198	211	100	349	179	146	98	225	222	129	144	350	174	446	249	161	425
HMF	HMF000460A	194	111	8	141	131	91	13	108	145	61	14	88	164	130	18	250	61	21	13	61	33	38	4	50	24	14	2	31	122	73	8	188	165	85	204	123	118	99	118	110	97	86	143	104	254	168	97	204
HMF	HMF001286A	207	192	68	128	180	190	47	233	269	320	58	122	345	228	45	287	118	63	23	138	110	73	34	132	83	181	22	165	1433	370	81	1605	205	123	260	142	297	471	217	448	251	226	299	213	1690	531	267	896
HMF	HMF001286B	235	237	105	163	234	224	55	271	397	467	68	153	361	261	58	346	134	82	29	175	127	82	35	155	115	341	21	252	1476	399	89	1707	228	130	278	157	330	621	236	581	331	272	345	278	1732	583	279	947
HMF	HMF001567A	268	193	26	175	176	145	28	165	262	160	36	171	452	305	51	458	110	75	21	145	118	45	13	146	61	85	8	88	2016	445	79	2222	293	121	595	200	312	165	368	226	287	215	440	216	2480	661	541	1358
HMF	HMF001245A	128	93	18	76	78	69	5	56	78	61	14	53	236	135	14	164	43	34	4	55	44	32	6	44	19	19	12	25	514	109	9	679	196	76	277	97	199	111	164	161	120	111	173	117	2283	536	266	1307
HMF	HMF002191A	4555	2423	999	3288	5252	4043	1092	4485	2891	2114	766	2170	3839	3344	588	4389	927	398	175	772	671	489	147	616	555	450	166	419	899	614	122	1242	1406	533	604	799	1357	958	492	1513	674	530	465	655	1314	923	352	1418
HMF	HMF001459A	53	42	9	24	43	33	2	44	46	30	9	26	50	33	1	48	22	22	3	17	24	21	5	22	9	11	1	17	31	22	2	62	75	43	306	50	55	78	145	95	58	53	186	44	128	88	121	114
HMF	HMF001398A	101	78	13	76	58	39	8	42	67	38	9	44	82	50	11	121	30	21	8	24	9	10	4	20	13	8	3	16	24	23	6	48	90	49	204	48	38	43	130	60	63	52	183	48	60	72	92	65
HMF	HMF001456A	127	74	22	64	95	49	12	74	83	53	13	59	123	116	15	179	36	34	9	43	29	24	18	43	18	33	6	18	93	63	8	150	109	52	326	61	80	70	181	76	99	70	265	64	172	96	159	147
HMF	HMF002165A	1609	839	388	1013	1708	1419	456	1414	1087	771	335	724	1447	1317	245	1572	515	206	121	346	346	278	120	389	276	226	117	224	765	432	110	1004	767	355	502	470	781	579	432	813	527	396	391	398	1955	805	390	1455
HMF	HMF003129A	963	593	232	647	1307	1105	299	1018	728	516	205	441	1068	928	162	1187	367	178	85	234	328	250	108	292	206	173	83	182	1507	525	133	1987	557	260	233	354	572	356	248	587	306	204	209	256	2191	756	294	1449
HMF	HMF002964A	187	108	12	103	124	65	18	80	94	72	19	58	131	100	17	184	57	30	11	59	30	26	17	44	8	21	6	29	74	54	12	124	173	64	487	125	132	86	302	113	117	92	380	91	207	167	217	235
HMF	HMF001557A	1040	676	270	746	1212	1003	337	1120	715	662	221	496	854	793	157	945	325	137	79	238	240	204	84	228	206	223	73	195	348	267	67	484	483	215	227	293	609	1032	259	1072	321	253	181	251	517	459	128	593
HMF	HMF000307C	159	108	13	84	115	59	11	115	141	73	8	106	186	115	16	259	74	32	12	84	56	30	7	68	32	49	4	53	484	131	24	630	116	53	181	86	114	81	120	106	109	80	129	74	671	198	134	361
HMF	HMF002668A	115	101	20	61	97	75	26	77	70	54	15	34	79	66	18	115	60	28	8	39	23	22	11	38	27	33	7	23	52	44	7	103	145	100	277	92	115	111	183	117	102	98	222	98	136	129	116	140
HMF	HMF003273A	640	348	151	381	709	598	165	574	480	307	127	303	539	486	104	597	171	83	47	113	108	109	33	94	90	90	33	78	215	134	26	290	240	97	166	135	260	191	129	248	141	109	125	114	436	218	95	333
HMF	HMF001792A	2262	1260	552	1594	2787	2515	692	2293	1589	1355	552	1122	1802	1871	345	2102	515	201	96	321	372	330	127	341	314	261	126	218	435	353	100	539	626	290	254	335	679	508	204	695	329	279	168	297	613	455	143	632
HMF	HMF001091A	1584	881	340	1070	1807	1549	415	1541	1143	897	315	753	1285	1285	194	1542	317	189	63	299	252	187	66	274	217	327	52	221	427	271	54	596	466	237	246	268	511	466	182	538	484	300	211	307	709	460	147	609
HMF	HMF002500A	1752	829	376	1125	1894	1375	420	1381	1085	846	349	732	1433	1169	265	1503	536	191	84	401	348	280	113	354	296	249	101	234	576	367	74	698	722	314	496	402	723	581	393	825	541	343	474	389	749	555	231	726
HMF	HMF003397A	1147	521	253	777	1340	1017	291	1020	750	504	213	509	970	813	138	1044	275	105	48	161	166	141	50	141	143	127	52	123	276	163	39	363	372	125	87	197	340	245	102	359	218	141	79	176	409	239	62	356
HMF	HMF000315A	85	63	9	47	71	29	6	44	70	41	7	36	59	55	11	103	27	16	6	22	17	15	1	25	15	9	2	19	115	39	7	158	69	60	120	44	54	46	56	59	66	64	85	50	183	103	64	136
HMF	HMF001737A	265	221	19	241	179	147	18	160	149	92	21	118	199	168	28	262	150	82	13	145	67	83	17	129	57	54	6	84	292	150	23	438	252	101	555	195	144	108	319	206	161	137	439	134	282	216	221	268
HMF	HMF001313A	52	53	7	35	31	28	6	34	34	44	7	29	138	57	12	146	31	18	6	29	26	11	2	27	11	22	2	13	350	91	19	483	75	30	104	42	80	72	87	82	76	72	102	61	1145	273	174	670
HMF	HMF002962A	202	107	37	164	212	176	39	184	138	87	35	95	160	164	25	199	43	20	7	24	25	17	10	29	25	27	11	21	44	23	3	44	57	33	17	28	60	32	30	58	40	25	17	29	52	48	17	50
HMF	HMF000407A	60	44	25	46	50	32	16	56	67	46	20	52	81	50	20	103	25	21	5	30	16	14	11	28	17	15	11	22	65	30	10	86	105	59	191	64	88	78	121	81	74	55	156	68	318	110	157	219
HMF	HMF000407B	61	58	25	55	58	38	16	64	88	65	23	57	90	58	20	118	25	22	5	31	17	12	11	27	23	48	13	33	86	33	11	114	104	59	191	67	86	96	125	91	96	83	163	80	383	127	171	240
HMF	HMF002243A	89	56	12	58	226	67	20	142	45	25	7	25	105	136	7	146	37	23	22	44	27	25	24	36	11	32	12	26	42	58	15	113	127	1631	127	722	5249	6542	810	5598	73	1104	120	1294	17243	28366	6793	9834
HMF	HMF002472A	113	100	21	69	96	70	18	71	64	53	14	51	399	173	34	300	65	29	11	47	38	24	12	58	13	23	5	44	1128	256	66	1722	132	68	211	95	181	101	146	123	117	114	194	100	2394	501	369	1229
HMF	HMF001037A	87	61	9	52	70	43	14	60	62	35	10	44	68	90	12	102	39	30	12	45	18	19	15	31	15	26	1	17	59	38	6	73	84	47	352	54	64	60	199	77	62	63	283	60	89	82	144	90
HMF	HMF000574A	166	118	23	90	110	77	24	77	101	54	31	61	138	115	21	165	46	39	12	74	37	31	29	56	27	37	11	41	101	60	13	141	157	76	267	120	148	111	197	157	139	133	237	119	280	173	133	200
HMF	HMF002264A	67	64	12	37	35	32	8	27	47	25	11	25	60	56	14	72	20	11	3	13	17	15	4	26	9	9	2	12	31	27	6	75	80	47	263	50	62	48	157	65	50	49	204	80	288	107	133	195
HMF	HMF002187A	197	101	20	138	156	107	17	116	132	79	17	87	167	136	22	206	62	45	12	77	29	44	15	76	23	37	7	39	87	63	10	148	168	80	230	116	131	121	146	133	155	141	230	130	170	167	99	171
HMF	HMF000384A	242	268	38	206	270	263	53	250	166	156	26	168	234	232	27	335	231	144	32	280	163	134	31	173	86	119	12	186	389	243	32	611	304	138	298	192	241	168	229	271	249	170	321	196	370	245	161	277
HMF	HMF002425A	3535	1759	915	2385	3953	3412	1001	3458	2304	1840	679	1646	2887	2602	484	3113	694	294	144	415	488	415	170	469	402	342	182	295	779	541	108	898	796	279	260	450	881	632	246	921	419	285	213	408	955	610	149	903
HMF	HMF003959A	88	67	14	49	60	40	14	70	51	40	7	42	83	73	17	120	25	28	5	35	23	13	7	25	15	24	8	21	25	38	2	53	87	38	192	51	57	57	123	71	78	72	202	59	63	74	94	76
HMF	HMF000340A	5985	3186	1478	4059	7453	6177	1708	6360	3981	3164	1223	2788	5043	4804	774	5708	1259	534	263	829	942	738	285	903	671	589	274	533	2164	1088	247	2662	1599	687	385	934	2091	1467	465	2050	816	558	272	755	3256	1628	412	2559
HMF	HMF004399A	487	327	105	321	476	449	127	497	313	251	94	243	400	371	62	459	135	77	32	96	96	86	37	117	73	93	12	63	129	108	21	221	238	117	181	165	240	184	151	287	203	149	137	152	232	200	100	246
HMF	HMF001676A	201	122	19	127	166	115	29	243	176	135	24	145	223	161	25	315	96	60	19	108	66	63	18	107	59	82	14	74	120	84	15	228	158	95	221	110	180	159	161	201	145	143	205	125	192	151	110	190
HMF	HMF001495A	111	88	16	71	88	52	21	92	87	48	17	61	83	89	22	128	52	31	7	42	19	18	11	48	13	32	5	33	52	46	5	103	123	60	377	81	74	79	181	80	95	78	286	80	119	95	135	93
HMF	HMF003192A	148	121	20	80	139	68	23	114	118	48	11	66	130	110	29	206	63	45	11	47	20	35	10	36	19	40	4	30	67	46	7	121	154	60	524	101	121	82	307	126	115	100	395	87	191	131	236	158
HMF	HMF001113A	93	58	10	54	71	35	10	61	60	42	12	36	72	77	10	106	34	22	5	43	15	9	6	26	11	25	2	14	43	23	2	79	88	41	257	53	61	60	152	75	72	54	270	88	93	78	112	82
HMF	HMF004170A	161	157	15	131	93	108	14	95	94	80	11	85	134	104	13	132	74	69	21	104	61	57	13	59	39	40	5	46	157	81	16	212	200	95	323	144	152	119	203	165	124	128	267	137	337	248	195	295
HMF	HMF003149A	923	496	189	548	867	627	199	646	600	429	158	390	764	655	145	906	321	152	80	245	236	200	77	274	171	176	52	180	572	313	64	781	484	216	178	329	469	417	134	515	417	276	204	288	764	481	120	637
HMF	HMF004359A	8952	5047	2058	5530	11395	9407	2699	9359	5656	4285	1782	3697	7441	7141	1217	7991	2583	1171	586	1631	2075	1787	836	1941	1498	1330	672	1080	2306	2030	519	3216	3616	1659	919	2064	3533	2734	996	3927	1736	1402	700	1624	3273	2595	511	3655
HMF	HMF004226A	2120	1247	565	1469	2606	2177	651	2176	1544	1246	452	1136	1813	1754	306	2071	493	241	86	337	343	293	126	357	265	239	115	240	577	364	92	737	729	303	284	443	934	619	280	873	467	352	223	394	1135	682	191	996
HMF	HMF004279A	960	593	250	651	1189	856	269	868	762	491	192	503	850	804	149	895	335	148	79	244	232	220	103	280	163	151	70	142	391	309	60	568	516	256	213	350	487	377	194	513	397	256	193	248	569	433	131	519
HMF	HMF004219A	276	250	34	185	193	190	26	228	243	210	19	175	258	223	26	339	102	61	10	119	68	66	17	149	59	183	7	154	442	248	21	745	233	139	576	149	217	167	353	234	418	288	523	218	796	449	276	563
HMF	HMF004137B	159	167	14	169	132	128	13	141	71	50	13	80	124	127	19	163	63	35	8	53	51	36	5	60	20	20	2	45	603	143	23	587	159	67	252	110	112	67	156	116	91	82	224	90	638	197	159	300
HMF	HMF003872A	83	69	15	65	64	42	11	69	91	35	11	55	127	88	18	153	33	17	3	40	19	25	2	28	9	16	2	16	187	52	8	253	99	43	207	51	87	52	134	59	64	56	126	44	333	117	121	168
HMF	HMF004011A	111	76	14	58	119	75	21	111	65	37	9	42	126	132	17	141	53	33	14	48	43	21	33	59	19	34	16	34	55	57	14	137	125	1043	244	490	2916	3434	530	3129	104	705	213	764	8239	12513	3585	5469
HMF	HMF004256A	165	92	25	84	151	73	30	120	194	101	8	82	186	137	19	193	105	66	28	90	77	62	27	102	57	117	12	88	1225	296	88	1282	180	69	329	113	187	147	232	139	183	130	284	117	1317	362	314	752
HMF	HMF004134A	357	200	49	172	333	200	52	354	319	152	54	271	615	344	66	670	126	80	28	127	109	86	28	142	61	61	24	72	1424	389	90	1588	354	146	223	219	402	247	196	312	268	196	174	174	4417	1188	562	2499
HMF	HMF003977A	99	60	8	49	83	37	10	54	105	42	11	48	144	97	18	169	25	12	7	15	21	13	2	15	7	7	1	14	328	69	24	430	85	44	162	32	100	65	136	96	77	52	135	59	1905	436	404	1050
HMF	HMF004122A	595	372	124	387	616	522	144	537	410	308	135	289	486	396	94	577	206	121	77	148	142	138	66	196	109	106	46	108	202	183	39	371	292	147	281	198	343	247	221	343	222	166	254	187	353	279	143	353
HMF	HMF004369A	239	259	43	219	262	226	36	386	205	202	24	137	211	230	40	284	108	66	19	134	64	56	18	91	62	148	13	77	351	158	27	539	242	128	625	140	224	231	332	254	355	236	438	182	585	368	285	435
HMF	HMF003916A	1111	594	260	693	1192	1078	278	1038	707	608	225	516	845	841	162	1061	216	110	37	142	134	135	58	179	137	137	68	118	181	153	24	276	322	147	198	178	355	275	142	348	190	171	170	194	331	269	93	336
HMF	HMF004370A	429	254	106	265	422	330	107	402	319	320	100	203	710	427	97	662	159	96	73	127	123	103	59	160	79	123	42	115	1768	507	109	2117	383	180	413	220	515	628	361	654	329	254	369	237	3655	986	600	2155
HMF	HMF004230A	310	116	28	185	460	162	69	381	138	50	12	59	326	386	33	418	104	59	47	107	103	92	45	141	44	75	31	62	136	150	30	315	266	4464	170	2091	12932	15894	1879	16679	160	2929	176	3165	32728	53492	14220	24327
HMF	HMF003880B	27	7	4	14	18	12	0	9	10	4	4	14	5	9	0	5	15	1	3	11	6	2	2	7	5	4	1	5	3	3	0	10	45	21	45	18	16	17	15	33	12	13	29	29	16	19	22	11
HMF	HMF003827B	149	91	18	79	72	55	9	84	77	55	16	54	114	111	12	144	38	26	11	29	21	28	4	46	20	9	3	20	63	37	10	98	108	49	205	69	93	81	109	78	81	70	147	75	161	139	86	138
HMF	HMF003844A	165	91	18	74	89	82	6	78	95	67	15	46	128	121	22	173	61	37	14	60	39	34	16	51	31	32	8	39	193	100	12	296	155	99	311	86	153	140	238	132	150	112	254	104	301	177	139	232
HMF	HMF003830A	97	49	10	55	72	40	12	60	81	43	11	53	88	78	10	123	39	20	7	34	11	15	15	28	9	21	4	17	38	24	4	63	91	46	314	75	69	58	195	76	67	80	294	57	87	99	151	88
HMF	HMF004336A	688	395	125	423	737	622	148	637	442	334	137	335	519	496	101	710	153	73	24	108	105	90	39	128	73	84	28	71	402	131	26	516	251	123	262	170	279	216	179	304	173	142	217	146	733	364	194	538
HMF	HMF004161B	47	44	8	34	423	87	45	218	40	26	10	32	71	77	8	132	37	31	11	40	25	15	14	26	8	18	9	20	41	38	11	64	86	693	98	294	1773	2251	262	1689	58	494	101	417	5658	10623	2119	3078
HMF	HMF004190A	584	283	195	352	557	516	169	433	357	318	168	222	581	505	107	516	178	85	40	138	123	111	46	156	84	100	44	93	1001	321	65	1210	274	131	206	185	328	263	156	298	197	164	153	191	1233	435	186	752
HMF	HMF004058A	298	200	56	215	277	224	58	301	212	141	56	183	394	259	43	423	127	65	32	144	101	80	24	125	62	55	25	84	1427	331	66	1392	198	74	227	109	221	151	166	179	157	132	215	149	1787	477	269	1027
HMF	HMF004149A	218	238	30	375	541	791	129	2601	161	309	60	675	222	265	37	877	139	50	14	120	49	29	14	56	47	98	14	77	879	187	34	943	2177	627	3177	594	415	674	1989	680	1333	2032	3937	1385	1468	808	1500	1047
HMF	HMF004159A	217	273	28	162	209	160	25	275	276	282	24	175	376	278	42	474	72	40	6	57	42	32	6	72	32	46	9	50	733	203	50	858	182	78	239	125	141	190	154	261	220	141	183	131	1059	318	238	659
HMF	HMF004320A	3837	2167	1046	2431	4713	4018	1223	3780	2509	2053	907	1680	3318	3007	599	3605	994	436	194	649	826	668	287	724	613	588	256	495	1541	949	194	2050	1825	879	512	1051	2126	1492	569	2043	1234	835	392	901	9800	3390	806	6251
HMF	HMF003966A	1309	789	307	836	1518	1303	363	1384	844	688	290	627	1062	1006	185	1307	303	145	47	278	225	167	55	250	171	157	67	170	535	288	50	778	497	230	354	277	481	406	251	485	271	226	348	251	674	400	202	586
HMF	HMF004139A	2633	1436	566	1629	2989	2399	690	2419	1651	1341	476	1141	2072	1919	336	2271	724	307	140	552	498	397	180	532	370	432	147	352	1135	545	129	1435	875	374	417	539	1012	784	372	1114	601	438	341	456	1686	867	306	1265
HMF	HMF003859A	299	235	29	198	246	202	54	267	217	151	41	156	255	235	32	335	186	131	26	175	134	121	35	199	84	90	25	131	242	215	27	406	287	163	372	164	248	183	258	227	254	226	351	173	366	310	194	309
HMF	HMF004275A	459	224	90	250	643	271	126	375	717	206	96	328	717	453	96	905	117	75	39	135	115	71	44	115	68	68	26	73	1689	391	74	1855	317	152	424	200	341	259	325	363	274	222	363	215	3302	893	525	1789
HMF	HMF004039A	567	596	61	537	522	546	76	539	370	392	52	427	582	497	46	796	281	243	49	401	218	229	47	294	151	190	33	242	374	328	29	754	555	387	471	566	452	456	308	645	468	438	413	482	591	562	268	682
HMF	HMF004247A	142	96	18	81	84	79	25	73	64	84	16	47	104	107	14	98	47	27	6	44	27	21	9	44	18	24	6	40	116	54	10	189	133	65	188	86	139	129	136	138	151	125	161	118	338	193	126	280
HMF	HMF003813A	224	147	23	124	166	133	27	175	288	171	21	160	271	232	30	427	61	66	30	78	41	43	17	67	24	75	11	46	193	95	13	292	181	105	400	131	175	220	231	193	184	163	350	129	366	233	174	330
HMF	HMF004344A	214	128	32	125	159	106	20	138	237	101	28	154	274	184	36	333	86	49	28	92	69	61	16	116	37	39	13	47	612	211	40	760	200	114	194	122	192	136	145	159	179	132	166	138	842	301	145	439
HMF	HMF003600A	562	279	150	316	614	452	178	447	392	310	152	241	613	458	130	585	215	123	46	163	159	137	56	148	120	89	52	89	1162	329	79	1154	343	155	226	184	386	307	162	363	289	232	171	192	1722	531	258	944
HMF	HMF002778A	1908	1035	420	1230	2095	1838	515	1764	1188	1027	366	779	1485	1473	273	1575	365	155	73	257	260	244	101	292	234	203	77	159	345	242	62	439	493	211	183	248	620	379	167	575	256	204	168	235	449	346	113	526
HMF	HMF001437A	133	136	24	128	96	93	19	72	69	50	21	58	84	66	19	129	82	44	16	61	29	34	14	55	12	21	12	40	63	51	9	115	130	50	264	137	90	70	190	125	77	76	213	93	81	101	127	112
HMF	HMF001179A	212	241	22	179	304	789	186	1239	123	239	44	310	123	218	32	441	182	64	5	100	26	28	14	33	33	95	10	60	104	44	4	267	2803	593	4830	541	445	639	2839	530	1801	2384	5466	1304	580	643	1862	646
HMF	HMF001702A	111	82	13	86	61	50	7	82	47	39	8	45	89	65	8	133	37	20	8	35	23	18	5	30	29	21	3	16	40	31	3	63	112	54	88	74	56	47	68	78	62	56	77	59	72	63	55	105
HMF	HMF002989A	171	105	25	113	123	98	26	102	82	62	17	80	144	123	12	205	91	55	14	91	43	38	28	56	28	41	7	29	100	84	14	194	141	83	257	97	97	91	151	130	115	88	225	99	165	123	127	179
HMF	HMF001476A	93	70	10	47	56	52	15	57	52	33	7	34	85	91	15	108	84	63	11	156	41	30	27	65	31	86	16	51	172	84	20	327	107	58	176	75	76	64	130	81	90	122	259	107	162	112	79	132
HMF	HMF001298A	52	45	10	27	28	26	10	23	23	27	3	32	64	42	7	56	27	14	6	20	23	6	5	20	14	14	3	9	236	61	15	296	78	38	185	56	67	42	99	64	56	46	117	55	489	137	122	269
HMF	HMF000270A	262	150	49	183	214	191	65	162	153	147	52	118	212	215	55	231	99	57	22	104	68	77	20	93	60	66	11	55	84	94	17	174	285	156	144	211	354	275	130	380	197	169	150	229	352	250	89	358
HMF	HMF002401A	7	4	1	5	8	4	0	5	8	3	3	1	8	11	3	17	8	5	3	2	2	0	1	1	2	4	1	4	4	6	3	9	18	14	49	9	15	12	30	15	11	9	36	14	25	18	18	29
HMF	HMF003153A	60	68	7	36	45	46	6	23	34	25	7	25	52	68	4	53	17	15	3	16	18	11	3	23	8	17	0	19	21	25	4	45	63	55	123	70	49	53	79	59	63	66	98	60	74	95	62	134
HMF	HMF000816A	89	59	8	44	38	33	2	52	38	22	7	30	49	42	3	76	17	24	2	10	11	19	5	26	16	16	3	16	30	12	4	68	95	57	387	61	73	57	206	85	53	59	298	64	168	121	173	159
HMF	HMF001548A	322	137	16	153	211	99	23	171	432	100	27	251	417	227	39	738	59	35	12	87	32	22	17	51	31	19	5	53	102	64	11	185	207	97	788	132	113	97	544	124	125	156	745	144	169	152	345	200
HMF	HMF001743A	168	83	25	75	735	187	139	404	79	41	11	41	209	233	11	230	70	52	28	63	35	39	45	42	20	33	27	39	64	88	27	158	157	1708	225	845	5199	6821	703	5250	117	1174	208	1270	17726	34142	5898	9788
HMF	HMF001979A	18	7	2	9	10	3	2	10	11	5	4	6	11	18	5	16	2	1	0	8	1	0	0	6	2	0	1	3	2	6	5	7	18	10	13	7	15	8	4	20	19	12	12	10	15	17	5	21
HMF	HMF001443A	94	57	1	57	56	41	8	53	79	29	12	49	406	158	21	274	33	26	6	44	44	20	7	56	17	12	1	37	1383	259	72	1918	123	44	249	52	146	56	162	128	86	62	198	72	2998	572	436	1589
HMF	HMF000995A	126	101	12	118	166	252	74	511	81	90	16	134	83	99	15	216	96	34	10	60	7	17	6	21	18	48	2	35	26	22	3	81	1406	327	1795	346	227	257	1107	240	905	1039	2076	703	240	260	720	236
HMF	HMF001639A	76	50	12	52	37	30	8	28	30	29	5	18	60	33	4	41	25	9	4	26	16	14	3	28	7	13	1	13	40	21	4	55	88	46	120	52	69	40	79	56	41	46	96	40	112	75	48	109
HMF	HMF000700A	269	175	60	170	206	195	57	167	234	466	171	228	243	303	67	230	77	50	19	57	39	58	24	72	28	63	21	41	81	94	12	123	218	107	87	129	169	128	72	199	209	243	162	194	248	212	63	249
HMF	HMF001395A	267	158	34	139	211	191	46	157	155	138	41	107	235	196	39	270	71	40	14	73	50	60	18	68	25	54	7	31	58	71	16	134	203	118	156	143	198	153	106	211	173	184	140	159	242	187	81	286
HMF	HMF001093A	392	365	51	309	320	370	55	356	227	285	42	196	267	268	28	305	292	176	67	257	181	175	66	262	123	131	41	229	240	204	38	433	344	200	296	310	246	310	225	440	266	246	261	223	244	231	141	293
HMF	HMF002077A	3077	1701	742	2032	3855	3213	871	3185	1942	1662	607	1418	2654	2534	397	2932	637	332	114	548	472	391	141	495	309	344	134	301	1066	634	102	1560	1052	478	349	581	1346	925	381	1253	585	411	254	502	2012	1234	304	1625
HMF	HMF000009A	1998	1185	578	1248	2403	1878	590	1722	1371	1026	494	893	2717	1996	463	2262	806	363	180	525	651	468	206	569	392	378	166	348	7452	1832	430	8939	1168	524	479	635	1253	914	458	1170	770	557	353	612	7120	1829	904	3839
HMF	HMF003724A	152	79	20	80	126	80	8	74	56	48	10	58	101	104	19	139	44	33	2	62	39	41	11	54	27	27	6	28	68	67	6	129	133	68	151	80	104	88	75	122	94	67	96	60	174	146	74	143
HMF	HMF000997A	49	36	9	37	29	23	2	31	38	25	8	32	67	44	9	59	22	16	6	21	23	9	4	25	9	9	6	13	176	53	5	214	65	21	108	38	47	32	74	44	42	55	94	34	232	82	78	136
HMF	HMF003635A	140	86	14	87	142	57	31	131	70	27	12	45	151	191	21	159	44	33	21	58	30	30	37	55	18	25	10	32	42	64	19	135	123	2179	162	821	5533	7045	858	6150	113	1438	150	1308	17873	32118	6718	10438
HMF	HMF002585A	112	86	20	65	61	41	7	52	63	44	13	53	268	170	29	176	55	19	5	51	30	27	7	57	19	24	0	32	1151	245	38	1474	128	62	159	79	150	82	114	109	123	64	126	67	2046	434	252	1049
HMF	HMF003072A	108	61	10	69	101	74	16	64	87	59	8	71	1674	646	112	955	145	73	11	173	146	34	13	175	53	43	7	103	7100	1366	294	9356	315	119	158	146	510	139	198	275	293	133	139	156	13459	2483	1505	6571
HMF	HMF003062B	72	66	7	51	54	36	11	48	73	29	11	51	73	58	11	125	23	30	5	23	16	22	8	24	15	20	3	16	36	39	3	61	98	59	367	68	79	82	216	67	71	75	282	62	180	128	167	121
HMF	HMF003062A	94	75	8	56	64	44	11	52	69	28	7	59	82	77	14	144	25	29	3	25	20	24	6	31	20	19	3	17	38	31	4	54	97	47	442	75	86	77	260	72	72	69	332	66	165	125	179	122
HMF	HMF000085A	56	40	6	23	37	26	9	52	48	21	5	29	69	47	9	97	23	11	8	25	12	10	5	23	8	15	4	8	29	26	3	39	75	46	160	40	76	51	95	53	62	52	130	42	91	70	76	86
HMF	HMF002297A	99	48	21	53	77	32	10	66	95	37	13	66	93	87	16	124	32	33	8	30	6	13	10	21	12	18	4	20	60	38	8	97	99	54	483	80	56	56	270	82	73	54	359	60	128	71	188	83
HMF	HMF001766A	39	33	5	36	30	24	6	15	18	14	5	15	51	23	4	42	18	17	2	24	14	15	1	21	10	4	3	7	45	31	4	73	63	37	54	35	54	36	41	41	52	41	54	36	71	62	20	55
HMF	HMF000679A	123	61	10	70	86	38	13	82	101	37	11	60	117	84	18	139	39	19	10	41	19	25	10	21	12	19	4	18	53	34	4	88	105	59	315	66	84	59	179	65	69	78	285	75	117	106	161	148
HMF	HMF000679B	125	58	9	68	82	39	13	78	98	36	7	61	114	86	18	130	37	19	9	39	18	23	9	20	10	17	4	20	50	38	4	86	104	55	301	61	75	50	171	63	65	83	271	74	104	105	154	140
HMF	HMF002269A	1853	776	367	1157	1728	1153	371	1288	1146	765	303	792	1439	1184	250	1542	583	235	109	457	349	273	112	383	290	280	103	267	1851	615	135	1922	663	274	322	401	636	434	284	670	429	314	327	355	1566	642	322	1040
HMF	HMF002046A	61	118	12	48	56	44	14	74	71	66	14	56	80	108	11	120	35	25	16	26	26	22	11	30	19	49	5	35	198	83	18	268	98	46	201	56	117	110	171	132	74	60	189	63	360	160	129	291
HMF	HMF003733A	212	181	34	177	208	172	41	215	149	104	23	129	224	182	36	273	98	79	60	107	68	65	39	101	45	55	15	55	207	139	25	340	210	86	403	160	145	139	263	206	113	122	333	135	391	227	191	282
HMF	HMF003659A	64	31	6	35	124	39	17	111	28	13	3	13	70	75	6	100	30	17	8	32	21	13	7	38	16	14	2	25	31	39	5	86	80	627	105	253	1637	1993	293	1771	46	392	88	370	4570	7885	2007	2827
HMF	HMF003683A	133	62	26	64	252	66	31	141	47	25	10	22	144	163	19	166	82	48	17	110	32	43	19	91	17	89	11	67	103	139	15	311	150	2250	109	685	4321	6097	675	4317	80	1506	98	934	11360	26247	4417	7744
HMF	HMF001283A	157	173	31	96	199	169	44	264	141	150	27	89	656	299	51	414	145	55	31	173	122	59	16	153	78	197	17	143	3175	714	149	3537	229	135	385	144	307	415	272	348	222	207	427	191	2830	632	452	1422
HMF	HMF001247A	21	17	0	10	51	18	6	32	7	7	3	10	17	14	1	55	10	6	1	11	5	4	4	4	2	5	2	4	24	18	1	36	28	17	46	16	36	27	34	40	15	27	52	31	95	108	45	69
HMF	HMF002765B	318	299	30	255	259	281	41	237	170	227	23	157	441	291	40	387	182	102	29	202	137	125	43	206	75	90	17	131	912	363	71	1320	248	161	200	199	233	189	149	308	242	169	125	190	1320	422	194	718
HMF	HMF002110A	127	73	17	104	98	60	11	82	99	49	12	54	121	98	18	166	54	48	10	47	26	38	8	50	22	31	5	26	68	58	13	135	142	61	345	87	93	64	210	105	91	69	264	79	107	105	148	145
HMF	HMF003771A	60	43	6	18	47	25	10	24	37	23	4	17	219	116	25	141	42	33	8	48	32	24	14	51	12	31	3	22	1072	211	51	1156	97	47	131	50	121	62	71	84	75	53	83	55	2338	495	284	1256
HMF	HMF000792A	107	61	8	78	521	131	76	277	51	45	7	45	104	100	9	153	58	38	13	56	45	45	26	70	31	33	7	38	114	84	9	196	134	430	96	196	1073	1294	220	1208	81	264	101	301	2990	5147	1236	1969
HMF	HMF003748A	55	30	1	38	35	22	4	29	48	25	8	28	69	47	16	72	32	14	9	22	16	17	1	19	11	12	4	21	103	47	9	143	43	27	76	20	45	22	30	37	42	35	45	31	133	58	23	91
HMF	HMF000425A	81	55	13	44	56	38	13	47	39	26	14	30	81	68	17	98	28	19	8	43	16	28	20	47	19	17	3	12	51	47	10	85	83	49	148	55	87	54	115	85	62	53	116	56	97	74	65	91
HMF	HMF003077A	37	26	7	25	20	10	5	17	29	12	3	26	25	31	5	33	14	13	2	13	8	8	2	17	7	10	2	8	28	14	1	40	50	21	153	34	61	34	74	34	36	34	113	32	151	52	72	121
HMF	HMF003020A	138	83	16	90	120	66	24	113	125	52	8	96	119	116	15	179	41	25	6	44	23	24	17	32	21	27	10	19	49	37	12	109	143	59	428	88	75	80	284	108	99	80	385	91	132	124	185	158
HMF	HMF000589A	182	94	21	99	158	93	24	142	167	73	17	138	175	154	21	291	52	45	17	64	33	29	25	52	21	29	6	36	78	57	11	145	167	70	413	120	98	84	201	110	102	96	295	95	171	110	155	148
HMF	HMF000589B	226	109	24	121	180	107	28	146	213	71	18	177	231	170	28	344	52	45	13	74	29	30	23	47	21	26	10	35	73	52	9	131	163	72	409	129	107	80	236	127	96	101	300	87	167	124	152	153
HMF	HMF002350B	352	283	37	258	287	303	60	276	193	164	34	153	380	318	53	391	168	119	30	172	148	131	45	207	93	89	13	153	687	324	33	1062	274	167	205	221	237	200	138	299	219	173	152	166	962	404	160	561
HMF	HMF001724A	320	209	24	194	280	174	27	317	245	164	23	185	324	214	30	435	175	133	22	378	81	58	18	142	43	128	5	126	336	122	42	793	263	106	958	147	190	178	507	198	229	187	730	195	277	234	403	245
HMF	HMF002775A	378	350	47	311	375	297	56	330	231	210	48	230	476	435	48	567	347	169	74	337	335	241	113	368	167	167	34	231	1587	771	94	2137	487	232	343	354	463	306	246	434	327	262	325	271	1127	636	250	798
HMF	HMF001547A	341	294	35	326	311	250	34	287	193	161	27	217	255	221	30	387	162	92	27	169	89	89	27	138	73	70	20	134	144	103	15	246	270	127	236	237	157	129	151	259	192	133	211	202	243	179	99	245
HMF	HMF002029A	336	298	19	472	684	1207	305	3030	200	343	85	637	233	340	27	1012	315	114	22	269	24	46	25	66	76	169	17	120	64	71	14	241	5966	1509	2507	1663	849	1181	1656	1016	4183	5181	5555	3607	949	1062	1054	1149
HMF	HMF003585A	231	258	19	206	169	209	30	190	130	142	22	132	220	227	34	247	171	88	20	160	82	97	18	141	71	75	14	119	205	158	25	367	281	139	404	169	193	120	225	192	207	144	291	179	295	205	180	294
HMF	HMF001824A	62	30	13	38	51	26	7	31	57	18	6	33	97	61	5	118	24	12	10	33	12	8	7	24	5	8	4	23	301	53	16	377	62	31	140	54	70	36	126	52	51	45	142	58	596	159	173	349
HMF	HMF003155A	41	15	8	20	25	11	0	28	31	11	3	26	50	27	3	77	23	9	4	23	6	8	4	10	14	10	1	14	37	16	4	72	41	13	101	35	24	13	56	31	30	27	81	23	62	39	42	53
HMF	HMF003310A	53	29	3	21	19	20	2	14	19	15	3	13	35	32	7	39	11	15	4	12	10	5	1	11	9	4	1	13	20	15	2	30	51	23	51	30	37	23	38	46	40	16	41	33	39	31	23	38
HMF	HMF002380A	58	30	7	31	53	22	7	46	43	15	4	25	93	60	13	99	36	22	0	35	19	11	2	32	14	9	1	25	534	91	34	614	64	21	218	37	59	58	141	59	46	57	198	53	434	140	165	268
HMF	HMF002496A	114	148	21	80	117	73	15	188	181	261	16	86	86	60	12	130	40	20	18	51	21	18	16	35	20	62	18	69	34	38	13	94	112	54	207	76	131	635	164	522	110	113	169	96	79	111	87	125
HMF	HMF002427A	123	94	22	115	94	71	17	107	68	60	10	65	104	74	21	127	48	27	11	61	33	25	9	49	20	19	5	32	64	55	6	147	139	46	319	102	75	68	190	105	70	76	258	87	152	109	127	136
HMF	HMF001882A	59	45	3	43	46	40	12	41	33	23	6	24	52	42	2	64	43	28	4	36	20	18	7	43	15	14	2	18	63	43	8	124	63	28	127	40	82	45	51	48	51	46	101	52	92	87	38	101
HMF	HMF001381A	497	360	43	422	365	286	49	419	387	286	34	294	413	364	60	592	269	175	54	236	176	196	48	229	117	145	19	179	928	336	72	1169	598	262	354	485	466	658	300	808	369	297	351	294	2774	953	404	1838
HMF	HMF002799A	37	20	6	18	21	15	2	13	17	12	2	10	20	19	2	27	7	11	2	12	6	5	4	11	5	7	1	8	26	16	0	39	21	12	32	19	22	21	16	29	25	14	14	17	31	29	9	28
HMF	HMF002042A	156	134	20	102	174	118	26	167	130	91	18	112	293	153	34	410	92	73	34	106	76	52	24	97	50	52	14	49	1642	343	120	1420	163	77	214	106	160	94	164	129	133	110	214	109	1150	297	261	572
HMF	HMF000749A	328	183	60	198	283	232	53	182	194	136	59	135	288	281	50	295	91	97	21	146	65	77	17	106	33	74	10	62	137	102	26	310	266	142	111	158	314	223	109	281	257	187	103	220	323	233	73	322
HMF	HMF001750A	135	90	11	94	128	65	10	134	100	47	6	85	142	77	18	264	40	25	6	35	12	16	10	27	24	18	3	29	71	32	8	108	149	64	251	99	100	92	146	99	87	77	188	73	346	120	139	236
HMF	HMF000923A	71	67	9	63	39	48	7	46	52	29	6	31	66	59	10	91	65	26	12	41	32	26	8	32	21	15	3	15	214	90	8	281	121	57	180	80	138	90	121	116	108	78	138	62	1219	301	118	682
HMF	HMF000295A	54	50	9	31	45	33	6	36	39	31	7	36	123	63	13	99	37	19	7	25	15	22	5	29	11	15	2	17	245	89	10	366	134	80	181	91	188	90	136	128	104	76	162	86	2586	613	312	1556
HMF	HMF002661A	103	74	11	69	200	58	35	104	38	22	7	33	105	120	5	123	74	59	28	62	34	35	27	51	19	31	12	31	66	61	11	153	148	1302	199	520	4291	5485	673	4360	83	817	181	912	11392	19644	4960	7143
HMF	HMF003341A	285	276	46	233	262	277	42	239	205	167	32	158	264	236	33	328	242	150	42	237	147	110	51	210	95	96	32	178	221	229	38	398	351	137	488	233	232	163	319	256	255	193	423	211	286	200	239	289
HMF	HMF002749A	110	67	10	104	255	104	33	206	47	23	11	37	188	226	27	261	76	45	28	98	49	57	42	79	23	47	14	50	70	95	25	153	177	1906	111	697	5654	6468	804	5121	78	1174	76	1163	14254	24207	6132	9006
HMF	HMF003094A	113	61	11	100	276	115	48	186	56	32	5	46	176	256	16	233	30	25	21	43	16	27	42	67	14	27	15	45	42	90	25	140	162	2360	172	1055	7309	8730	1088	7549	63	1491	144	1538	20726	36116	7757	12852
HMF	HMF001811A	111	85	15	77	91	61	21	71	72	60	10	41	96	88	11	99	47	25	17	55	35	31	6	53	24	37	5	28	61	67	5	103	185	81	132	149	215	137	79	250	144	111	83	170	208	145	63	237
HMF	HMF001811B	97	59	10	50	70	44	11	39	50	49	13	42	76	75	15	85	32	27	11	41	30	24	4	32	20	22	7	13	45	40	6	58	143	82	93	127	174	108	73	181	124	83	75	152	161	113	43	174
HMF	HMF002471A	231	121	24	126	139	101	15	123	127	76	19	77	182	170	30	230	119	70	9	97	49	59	7	87	40	41	13	42	143	97	6	205	151	96	248	140	137	139	132	148	142	109	158	103	251	222	95	231
HMF	HMF000091A	38	27	4	15	30	21	2	19	26	13	4	15	31	22	5	48	13	16	4	22	9	12	3	12	9	11	1	8	10	14	1	41	59	21	67	33	38	36	46	44	36	28	84	37	48	40	39	49
HMF	HMF003457A	720	464	152	467	720	560	145	594	517	357	126	323	518	464	95	616	147	93	38	124	125	90	38	139	98	147	38	127	178	143	22	285	348	168	278	244	394	331	231	401	309	201	207	204	499	392	128	518
HMF	HMF000565A	121	84	19	82	84	62	10	81	62	35	12	45	125	91	23	166	60	38	10	62	36	31	20	44	16	40	5	33	83	60	11	185	130	60	288	71	80	64	175	100	101	89	264	85	162	105	140	124
HMF	HMF000280A	66	66	9	35	54	57	6	149	77	105	6	46	85	66	2	106	25	19	3	41	30	12	8	32	20	55	4	31	60	29	6	126	62	42	126	57	82	198	108	169	66	71	110	65	137	89	69	122
HMF	HMF000484A	302	161	56	155	274	246	78	214	230	200	71	180	294	310	52	308	80	55	12	104	60	86	29	86	54	67	18	57	101	73	23	192	242	127	125	170	293	234	130	262	257	203	118	192	304	207	94	281
HMF	HMF003028A	125	73	11	72	110	69	22	123	134	54	9	98	136	104	25	278	59	46	10	53	20	22	11	34	14	19	3	22	46	33	8	64	128	68	460	83	101	82	276	82	93	152	457	128	127	99	180	120
HMF	HMF002815A	176	111	12	117	222	126	41	211	49	43	20	33	326	387	20	324	93	65	62	91	55	58	82	57	19	36	22	76	79	110	38	233	239	3352	148	1471	10141	12087	1572	10499	189	2138	132	2032	27204	48225	12114	17412
HMF	HMF000697A	58	56	8	31	37	49	6	43	34	28	6	29	41	37	4	61	22	7	2	30	20	14	2	14	11	13	2	12	27	30	6	65	61	33	80	34	52	35	47	58	51	41	40	42	68	48	22	83
HMF	HMF003348A	65	39	8	37	55	23	9	34	32	31	6	40	62	56	14	81	25	15	4	22	8	15	4	20	8	6	2	17	20	31	2	51	110	90	168	85	126	181	92	210	120	167	141	137	121	103	67	127
HMF	HMF003330A	300	261	36	251	420	326	98	497	130	122	23	150	526	507	44	684	317	269	68	649	178	207	69	417	76	423	34	300	652	453	96	1682	469	4537	442	1212	8078	11618	1951	9022	381	3379	480	1667	16148	35551	7941	12994
HMF	HMF002488A	91	56	10	50	77	44	7	50	66	33	6	54	72	68	13	116	57	32	14	40	31	33	25	43	17	27	4	32	87	59	15	165	106	49	164	67	72	54	93	77	75	40	109	46	107	71	72	99
HMF	HMF000712A	27	16	5	11	25	11	3	10	19	2	5	11	11	6	1	14	10	2	6	12	7	5	1	6	3	3	3	6	3	7	2	14	44	25	58	25	18	24	37	28	19	11	40	18	27	17	26	15
HMF	HMF001629A	1040	498	234	583	928	708	218	667	643	428	202	431	815	684	168	784	352	135	68	247	210	162	69	255	157	160	53	149	551	282	66	740	465	217	323	333	476	331	244	504	386	273	270	269	831	426	210	658
HMF	HMF001299A	218	193	25	216	224	188	25	181	143	121	22	141	205	173	20	293	125	76	18	148	80	55	20	111	61	72	7	87	202	163	17	337	234	111	161	143	159	127	119	164	157	130	184	145	273	181	88	214
HMF	HMF003070A	79	53	13	47	59	34	11	83	54	22	7	48	96	45	9	179	19	9	5	17	16	8	2	13	5	8	3	13	29	21	3	58	92	38	382	51	46	37	207	55	65	52	297	47	104	91	160	96
HMF	HMF002629A	81	57	10	71	57	73	4	62	44	51	4	37	70	52	5	75	45	28	15	104	34	24	2	55	18	68	2	46	77	53	7	242	86	47	81	54	58	49	62	74	49	48	72	43	103	98	54	148
HMF	HMF001224A	203	197	43	163	148	138	19	141	142	135	13	102	118	135	19	172	118	51	13	105	56	59	15	92	37	82	12	66	83	72	11	185	228	102	318	194	122	260	207	256	152	135	223	132	134	146	122	172
HMF	HMF001656A	111	86	13	85	188	78	30	99	80	52	12	50	3540	1228	192	1708	200	82	12	200	244	54	17	302	54	56	15	153	13093	2866	471	16560	567	157	258	244	1293	277	350	604	617	255	230	316	39947	7076	3305	19363
HMF	HMF001422A	137	122	13	127	154	104	13	109	63	73	8	57	178	138	21	165	158	72	19	157	124	87	24	175	71	44	11	87	888	347	37	1274	195	108	199	151	127	118	137	190	113	89	132	128	522	193	112	392
HMF	HMF003753A	136	79	16	106	106	52	11	100	121	56	16	102	308	138	28	334	33	25	5	30	20	9	3	18	9	18	3	13	201	47	22	272	133	73	187	77	120	82	112	117	92	73	169	72	1705	415	224	935
HMF	HMF002787A	362	346	33	272	289	190	29	295	372	244	32	242	298	274	46	580	112	66	16	131	59	40	18	79	42	57	7	76	113	84	11	215	282	136	1158	187	203	198	688	275	286	151	927	210	241	188	494	288
HMF	HMF003032A	89	71	10	38	63	49	8	48	40	39	13	26	77	54	16	72	33	36	3	30	19	23	2	27	12	22	2	17	30	29	7	70	93	67	136	72	73	77	91	110	74	82	104	72	96	115	77	116
HMF	HMF002333A	79	62	9	54	191	83	36	122	44	27	4	30	79	69	5	105	41	18	9	51	24	28	6	40	17	22	4	20	73	53	13	144	127	341	146	136	896	1042	210	822	79	221	143	245	2256	3628	1079	1571
HMF	HMF001936A	159	91	12	85	84	72	13	78	83	41	25	62	146	113	31	186	56	45	8	62	24	33	10	53	29	20	11	35	72	49	8	118	110	57	182	87	102	80	98	106	97	76	126	64	145	142	65	140
HMF	HMF003373A	115	68	21	67	88	71	16	64	102	51	17	54	91	104	28	115	26	15	6	41	19	29	11	27	7	16	4	12	35	34	7	85	81	42	59	59	107	65	32	112	82	55	49	81	125	86	26	130
HMF	HMF003647A	85	66	12	57	89	53	17	71	75	37	8	61	94	79	12	165	38	35	6	53	20	21	8	36	14	19	2	32	84	37	11	108	141	72	444	65	121	70	243	74	104	109	416	87	157	124	202	163
HMF	HMF002172A	54	41	11	43	25	22	2	26	27	17	4	21	30	21	9	41	15	10	3	13	9	7	3	14	11	7	4	9	22	15	0	48	63	44	121	48	45	47	52	64	44	48	89	42	85	73	46	88
HMF	HMF003355A	1273	590	284	719	1194	949	303	844	837	592	237	534	1040	913	172	1040	376	157	98	247	250	214	101	247	189	153	87	195	560	349	82	806	577	234	248	372	626	461	222	615	418	287	174	327	937	556	169	777
HMF	HMF000756A	345	204	27	239	230	177	25	219	257	150	22	193	376	240	43	619	206	113	18	390	86	45	17	172	65	74	12	113	464	211	41	933	262	120	770	147	213	146	450	220	221	227	750	204	519	342	443	405
HMF	HMF003603A	438	231	86	291	379	291	81	301	288	193	67	173	347	305	58	388	104	59	24	110	88	63	30	96	74	71	16	78	702	173	32	880	185	94	161	129	204	179	145	228	153	104	134	110	873	252	149	468
HMF	HMF003335A	251	170	38	177	188	169	24	138	118	158	20	112	148	164	20	173	315	143	64	317	191	125	40	248	139	119	38	228	365	177	33	495	268	104	264	178	180	142	162	208	225	174	198	154	198	141	124	178
HMF	HMF001876A	82	28	5	28	47	23	10	37	71	17	7	43	62	58	11	119	26	13	4	17	8	10	2	19	13	9	3	7	30	21	0	52	58	27	124	32	39	44	65	42	33	47	86	46	73	63	50	80
HMF	HMF003313A	74	60	10	56	49	22	9	50	82	70	9	36	64	67	13	78	34	19	13	36	22	19	11	20	16	25	7	24	61	32	6	119	71	41	162	58	60	59	106	85	80	56	142	72	114	69	91	102
HMF	HMF002527A	55	62	5	34	858	133	80	355	43	16	5	23	74	73	5	96	47	24	9	37	19	18	7	23	11	17	4	16	37	29	6	65	110	203	93	172	572	700	155	694	44	145	74	203	1696	2488	720	1241
HMF	HMF000706A	70	59	4	59	50	49	4	37	28	31	6	30	65	50	4	54	26	18	0	33	18	17	1	27	12	17	2	26	33	24	2	72	71	35	51	72	37	30	28	85	51	32	47	43	53	59	24	62
HMF	HMF003084A	285	262	31	188	235	244	34	391	166	189	22	142	223	185	19	207	112	75	22	144	98	77	30	154	57	98	14	105	455	215	25	617	167	104	217	172	166	461	163	410	239	163	146	173	494	233	122	301
HMF	HMF001959A	44	20	7	18	24	10	7	13	20	6	5	13	21	22	4	35	13	11	1	5	4	4	2	3	4	5	1	4	5	6	1	17	42	17	49	24	31	51	37	53	24	38	49	39	33	58	25	39
HMF	HMF002885A	35	36	6	36	26	28	0	26	30	21	4	20	28	31	3	44	25	7	9	15	13	9	10	18	4	12	0	8	35	31	6	67	75	34	140	34	46	23	88	42	41	31	92	31	75	54	59	84
HMF	HMF001002A	35	16	5	15	45	19	19	48	18	2	0	6	48	37	1	43	22	8	8	19	13	8	7	16	5	13	1	10	16	21	6	46	41	505	22	211	1295	1457	176	1452	27	303	21	308	4162	6544	1533	2576
HMF	HMF002061A	42	28	4	13	24	12	6	17	19	16	5	14	26	20	3	32	19	7	9	13	13	11	9	16	12	17	3	9	20	22	7	42	56	46	112	36	44	31	60	38	39	35	72	29	53	61	57	37
HMF	HMF003182A	46	31	4	32	40	22	2	26	36	17	3	16	43	34	10	43	20	15	3	33	12	11	2	35	18	8	5	11	19	16	3	49	57	31	68	45	63	66	36	57	52	48	50	34	76	68	24	51
HMF	HMF003090A	148	82	8	80	147	52	24	94	197	58	15	96	153	105	20	227	28	17	11	47	30	16	13	32	15	16	3	17	42	22	7	73	75	51	160	59	90	183	113	163	70	62	160	67	81	86	85	101
HMF	HMF002389A	349	234	37	224	287	224	49	383	207	140	40	195	267	236	44	594	107	80	23	109	65	70	21	82	51	62	15	61	63	88	17	194	341	163	876	212	200	121	440	249	238	235	790	201	303	253	374	314
HMF	HMF001418A	110	66	21	38	65	44	13	59	62	37	8	41	120	94	12	170	46	13	17	44	22	23	18	38	18	22	7	22	151	81	20	302	104	64	333	61	114	92	204	124	77	61	215	68	498	323	180	494
HMF	HMF002469A	125	47	16	63	82	53	12	52	46	41	13	46	113	98	11	128	93	65	5	93	37	43	5	73	40	35	7	44	78	65	7	138	120	71	104	87	90	78	70	93	92	65	64	67	146	110	46	101
HMF	HMF003553A	1884	836	378	1141	1933	1514	407	1520	1168	879	323	829	1834	1529	272	1854	638	261	118	524	436	314	132	406	309	316	100	298	4205	1075	226	4245	692	302	415	413	816	569	362	709	505	359	401	383	4002	1079	481	1978
HMF	HMF001874A	138	91	15	83	82	46	6	84	74	41	13	53	85	67	20	179	45	15	2	45	21	20	5	34	13	25	6	23	59	36	10	113	133	70	466	92	96	61	289	127	93	76	376	85	163	130	242	131
HMF	HMF002419A	202	251	33	162	253	266	24	308	205	243	22	150	233	232	25	363	106	67	14	172	59	66	13	106	81	202	16	138	233	131	21	400	233	116	243	136	203	222	168	204	371	228	249	189	385	406	138	367
HMF	HMF001856A	396	238	115	257	316	189	63	376	393	166	94	290	393	242	73	741	120	45	37	112	77	55	30	102	53	57	32	58	197	116	32	295	378	121	1255	239	171	139	765	171	184	224	1166	188	275	215	522	312
HMF	HMF001473A	113	83	21	67	81	65	20	80	116	48	14	76	143	94	13	182	44	32	10	32	18	28	16	34	21	15	3	29	94	47	9	143	124	55	300	78	101	74	173	105	94	59	201	86	191	126	156	186
HMF	HMF001706A	106	50	23	57	89	67	22	141	76	45	20	35	90	64	16	66	33	9	11	21	16	14	6	17	18	16	9	19	57	33	6	74	70	31	32	40	72	100	32	88	37	38	21	34	119	64	25	107
HMF	HMF001940A	74	58	10	57	37	40	13	52	55	39	6	34	195	96	14	131	45	20	7	33	40	20	10	43	16	18	5	25	737	172	28	779	83	46	113	67	108	47	97	102	70	54	116	54	1302	254	157	684
HMF	HMF002762A	6305	3521	1554	3838	8157	6645	2011	6442	4260	3255	1303	2650	5443	5347	955	5825	1545	634	319	985	1121	946	406	1089	813	668	349	564	2070	1288	311	2798	2265	971	789	1211	2668	1897	805	2552	1245	942	669	956	3966	2186	578	3118
HMF	HMF000343A	111	132	14	71	119	78	21	98	134	90	16	83	1121	523	123	827	128	49	30	117	116	45	12	139	57	67	12	112	5147	934	254	6385	294	97	271	158	467	203	268	340	285	139	213	167	11513	2258	1626	6320
HMF	HMF000195B	136	157	19	117	125	121	21	119	98	101	17	75	124	134	17	199	96	70	14	112	95	64	20	135	39	54	11	83	198	129	16	344	154	72	183	115	139	96	103	148	132	84	139	93	226	164	89	207
HMF	HMF000195A	164	173	19	141	153	141	24	135	118	110	24	84	131	156	20	232	118	87	14	131	103	76	24	146	50	70	12	100	227	137	18	390	193	98	222	147	171	118	155	171	154	107	170	107	272	207	128	243
HMF	HMF000847A	91	54	13	47	67	36	11	42	62	31	5	52	95	67	15	136	24	15	2	25	9	10	7	16	10	14	1	11	14	13	1	30	89	36	312	48	44	54	170	66	59	51	261	45	57	62	122	70
HMF	HMF002716A	370	215	100	242	388	324	96	312	266	199	99	185	371	351	73	459	106	48	19	97	63	71	28	92	55	56	27	50	530	174	28	571	211	113	151	124	214	177	98	227	157	131	123	117	1036	308	184	549
HMF	HMF001073A	70	51	6	40	42	42	8	69	48	30	4	22	62	43	11	78	22	22	6	25	10	20	2	28	6	21	1	23	41	27	2	77	70	41	147	49	81	97	83	93	51	58	97	47	148	99	75	107
HMF	HMF001543A	102	78	21	59	87	57	9	95	60	57	21	59	109	84	15	157	40	28	5	53	25	22	10	39	24	28	9	26	92	60	7	135	143	73	454	82	120	92	262	108	104	124	360	104	177	152	208	159
HMF	HMF001047A	85	42	10	51	50	36	12	34	65	38	4	39	78	55	7	101	37	26	7	25	18	14	12	25	12	21	4	24	51	36	5	89	103	57	264	91	57	65	188	76	60	74	210	61	101	88	132	100
HMF	HMF002547A	78	46	8	45	54	30	8	28	55	29	8	39	60	46	14	76	26	16	6	25	13	7	8	20	5	10	4	12	31	26	8	55	71	45	315	32	63	58	163	49	56	56	216	53	81	76	121	70
HMF	HMF000905A	129	280	14	128	168	160	18	360	141	238	10	69	140	145	18	209	53	41	9	76	38	33	11	49	26	69	8	49	118	85	12	242	193	78	416	121	271	737	310	597	161	118	351	119	492	339	230	450
HMF	HMF001090A	103	69	10	74	76	55	11	69	52	41	13	47	76	57	9	96	74	41	14	64	41	43	10	72	27	43	4	40	98	78	12	185	124	70	115	86	94	84	76	91	109	88	114	84	143	148	57	150
HMF	HMF002591B	246	93	24	125	348	155	55	403	79	54	9	54	226	291	20	344	80	67	48	120	64	84	56	153	36	73	25	62	140	135	29	375	214	4668	225	2028	13563	16520	1652	15201	169	3432	175	3104	40262	65988	15029	25152
HMF	HMF002591A	254	98	25	129	362	162	58	416	84	54	15	63	237	296	22	356	99	80	54	166	76	95	58	168	42	121	27	76	167	145	37	428	239	4668	257	2057	13558	16556	1710	15154	190	3442	241	3110	40157	65832	15059	25120
HMF	HMF000003A	166	74	11	103	191	80	12	200	188	61	14	125	212	135	21	357	36	31	6	58	22	10	7	30	14	27	3	20	93	46	8	170	167	64	436	114	104	72	268	118	101	96	373	119	193	115	224	172
HMF	HMF002985A	189	164	22	123	148	91	28	135	84	77	12	72	224	136	20	221	172	106	20	216	100	48	25	112	33	101	11	81	246	146	21	593	175	112	380	114	161	106	240	142	146	123	283	101	329	220	174	251
HMF	HMF001898A	33	14	3	19	50	14	7	30	17	12	1	19	40	31	4	45	15	12	8	11	6	4	5	8	6	9	3	7	31	15	7	44	47	246	106	94	599	743	109	572	30	185	78	149	1664	2743	726	1007
HMF	HMF002134A	247	117	16	173	495	201	81	440	97	62	13	56	337	445	33	473	126	71	39	185	80	85	72	146	34	54	28	96	95	172	33	430	272	3676	200	1628	9911	12553	1582	11670	185	2358	174	2635	29622	51062	13047	20610
HMF	HMF000883A	139	74	7	76	93	66	16	103	149	40	30	110	154	96	15	256	50	21	7	39	23	20	6	35	10	25	3	27	114	49	11	174	141	74	442	94	105	79	275	104	91	89	362	106	267	149	228	220
HMF	HMF002038A	40	30	5	22	38	26	3	70	41	31	4	25	29	21	4	58	20	10	4	13	7	10	3	10	1	9	2	9	18	14	2	45	36	21	127	22	41	69	80	62	44	39	85	38	49	42	57	46
HMF	HMF002355A	297	236	32	228	399	578	90	1183	192	215	41	301	216	222	34	501	183	96	20	183	95	72	21	136	79	79	14	121	155	131	19	369	1796	371	2202	445	317	340	1471	387	1213	1297	2500	982	384	402	783	492
HMF	HMF000613B	269	212	22	215	194	188	21	268	127	119	19	135	172	166	22	258	152	81	39	159	85	95	20	111	53	70	19	73	166	124	23	295	191	113	232	185	164	168	145	226	127	100	176	138	236	175	112	228
HMF	HMF000782A	141	61	10	91	276	103	41	211	55	38	8	34	159	207	23	191	74	36	34	85	41	36	33	76	16	39	14	35	66	94	31	173	182	2130	198	819	5768	7282	955	6196	90	1295	170	1325	15598	26641	7118	10092
HMF	HMF000743A	172	104	26	120	1115	277	205	689	89	66	12	71	260	288	30	358	86	71	33	87	69	83	62	128	27	36	18	58	97	130	23	234	246	2003	230	1078	7203	8633	1011	7848	162	1344	153	1781	20812	35255	8179	14239
HMF	HMF001748A	200	141	17	135	321	168	35	286	80	36	10	44	278	377	26	341	96	66	41	110	52	74	66	94	31	47	22	51	99	154	32	266	218	5988	143	1792	14435	18906	2271	16362	155	3967	123	3175	42503	70493	16231	25323
HMF	HMF001297A	203	128	14	162	183	83	20	155	195	72	18	136	195	133	24	352	50	32	12	48	13	23	6	21	21	22	3	27	40	21	5	78	235	94	589	192	163	188	387	238	104	112	502	121	229	179	243	230
HMF	HMF002876A	23	15	1	28	12	15	0	17	11	7	1	11	30	13	3	40	6	6	0	7	5	5	2	8	5	4	1	4	10	9	1	25	59	21	41	19	36	18	28	31	23	21	32	22	65	39	31	35
HMF	HMF003343A	119	46	5	61	63	42	11	74	86	34	11	73	91	69	10	120	61	49	19	78	41	39	13	72	36	35	10	49	201	101	18	312	109	53	151	63	92	63	111	102	90	68	141	73	274	135	102	200
HMF	HMF002630A	166	104	18	103	100	75	11	88	110	55	16	77	122	102	21	168	53	40	9	49	21	19	10	39	22	17	2	20	39	30	5	76	142	79	284	101	90	90	161	117	108	78	245	86	117	120	128	108
HMF	HMF001003A	521	258	51	291	545	234	72	450	572	211	45	417	863	440	86	1075	209	116	63	173	125	107	68	185	95	94	30	108	1472	429	108	2014	422	179	517	330	427	246	363	391	333	253	478	278	2875	896	498	1694
HMF	HMF003640A	222	105	25	124	164	88	29	136	257	79	29	151	270	190	33	371	125	52	21	112	50	43	9	87	42	43	3	47	534	166	26	804	183	84	308	120	156	84	222	167	142	99	232	124	1068	322	256	691
HMF	HMF003065A	26	19	4	21	10	10	3	16	9	5	3	9	15	19	3	25	12	11	3	4	4	5	1	6	6	5	1	7	8	2	1	22	47	8	87	20	26	20	40	26	23	11	50	22	29	22	30	33
HMF	HMF003194A	92	57	12	49	54	37	21	56	52	37	8	50	121	59	12	165	34	32	8	33	18	13	8	34	10	20	2	19	237	70	23	274	93	42	212	59	75	51	148	95	73	68	180	61	632	193	163	387
HMF	HMF002946A	3203	2001	756	2263	3697	3242	931	3170	2238	1846	711	1606	2963	2765	510	3205	761	321	159	590	538	456	170	575	470	561	155	388	1688	791	149	2107	1085	433	329	606	1191	984	337	1380	701	560	247	567	3230	1160	413	2125
HMF	HMF002443B	409	256	48	293	361	274	58	374	325	231	41	215	409	322	55	523	204	112	40	252	149	117	32	197	110	126	24	147	709	276	67	1131	363	201	336	304	330	265	281	434	268	219	296	247	1010	442	263	761
HMF	HMF002086A	162	100	9	77	115	66	19	98	107	41	11	79	188	157	33	217	45	27	10	44	25	22	11	40	13	9	5	20	257	71	17	361	151	69	271	91	124	81	171	140	119	79	228	85	951	316	241	634
HMF	HMF002832A	966	493	195	512	918	745	244	716	570	421	198	346	831	717	148	896	365	177	57	312	245	193	78	261	184	203	66	150	666	368	81	853	538	244	302	362	646	405	232	568	380	284	276	272	927	502	226	725
HMF	HMF002307A	61	37	7	39	35	33	11	33	36	23	9	30	316	117	11	196	39	24	4	31	28	13	10	36	16	7	4	24	1376	309	51	1841	90	42	197	56	136	62	161	113	98	60	177	79	2813	572	399	1354
HMF	HMF000076A	163	144	19	135	144	149	17	134	70	73	8	76	109	110	15	145	102	73	15	123	66	41	16	90	49	49	8	76	150	99	13	261	182	70	262	161	125	127	134	186	122	100	160	132	227	160	92	235
HMF	HMF000050A	127	92	16	94	95	70	11	84	94	49	12	59	118	90	15	137	64	30	21	52	19	22	16	35	16	25	10	29	73	52	13	132	154	65	479	74	96	71	313	111	106	78	407	80	124	107	216	130
HMF	HMF000194A	242	221	33	224	185	206	38	166	136	127	19	125	166	176	17	188	114	82	32	109	78	79	21	104	59	75	19	101	164	135	20	218	195	114	165	169	152	114	133	182	123	118	130	130	143	138	91	152
HMF	HMF000314A	115	99	14	46	94	54	21	67	107	68	17	63	188	131	34	203	40	37	17	56	29	22	39	46	15	30	13	29	439	110	43	516	163	85	486	115	153	110	327	153	137	117	372	107	1117	305	354	629
HMF	HMF000259A	92	49	12	78	75	57	12	42	56	41	10	42	72	61	11	84	37	19	5	49	30	31	13	30	18	24	5	28	66	53	8	110	125	81	102	74	137	139	89	182	100	99	114	110	115	98	58	82
HMF	HMF002556A	22	8	0	13	21	5	4	30	4	6	2	5	21	35	3	34	5	10	1	23	11	5	7	12	2	4	6	5	8	17	3	45	30	392	14	186	963	1109	137	1160	17	209	11	224	2831	4290	995	1836
HMF	HMF002167A	4586	2399	1140	3174	5456	4720	1274	4882	3027	2242	853	2011	3797	3460	593	4279	945	433	195	646	791	640	250	650	628	468	241	424	959	714	169	1100	1088	440	400	657	1182	807	334	1316	575	392	299	539	1379	901	219	1336
HMF	HMF002141A	72	47	7	55	213	76	39	127	61	26	4	33	63	49	8	111	35	15	20	38	13	17	5	28	18	13	3	16	61	39	9	107	72	29	126	39	56	44	58	60	38	23	77	40	88	76	52	103
HMF	HMF002492A	319	201	27	197	288	171	27	347	276	144	21	221	345	208	31	614	138	80	25	175	78	55	17	98	52	55	14	81	302	147	23	549	283	90	707	199	204	132	475	224	208	183	612	205	419	282	351	370
HMF	HMF001482A	3431	2000	799	2336	3912	3456	889	3318	2237	1881	641	1620	2706	2682	449	3088	720	324	138	458	488	365	156	449	404	403	119	366	682	524	111	906	850	374	295	501	996	801	279	1138	490	407	236	453	900	670	190	939
HMF	HMF002798A	135	122	37	112	109	109	17	99	93	81	16	63	305	186	29	264	77	51	28	127	62	40	23	92	36	41	11	58	1100	275	56	1421	186	90	226	125	229	180	183	259	139	151	166	189	1708	457	297	1001
HMF	HMF001189A	76	76	10	51	60	37	8	37	56	35	10	31	83	70	11	72	33	18	13	47	14	18	17	35	23	15	3	18	44	29	4	88	104	43	231	59	60	60	144	57	69	48	187	57	93	85	120	96
HMF	HMF003456A	218	171	20	119	226	135	33	278	213	110	25	195	269	186	44	467	87	86	17	89	42	36	11	57	40	62	10	47	214	90	14	314	196	103	548	158	148	156	303	174	165	167	531	139	538	286	302	406
HMF	HMF000544A	74	43	11	38	45	23	11	43	84	23	8	41	103	52	22	127	33	20	14	35	15	8	13	25	13	11	8	15	196	59	12	246	105	34	375	68	72	65	245	72	63	58	253	67	481	130	200	309
HMF	HMF001576A	16	0	6	3	14	9	8	7	9	5	5	1	3	3	2	4	10	6	1	7	4	2	1	2	2	3	1	6	4	5	7	7	29	15	31	19	39	26	44	36	17	8	50	15	35	58	46	28
HMF	HMF000763A	81	60	15	43	52	39	11	74	40	34	12	34	55	46	2	64	31	24	7	28	26	24	5	39	14	23	5	23	51	37	4	87	112	55	141	47	103	128	74	114	87	59	106	57	119	105	80	111
HMF	HMF003668A	300	302	30	198	233	198	35	215	226	265	36	173	183	221	15	220	122	62	31	126	73	73	32	107	67	152	23	155	150	140	18	323	194	106	161	175	207	521	169	388	237	220	130	199	283	213	111	263
HMF	HMF001147A	40	32	3	30	290	54	38	141	20	20	6	12	72	86	7	99	30	21	14	35	20	19	18	21	13	11	3	24	29	32	11	53	73	804	55	272	1878	2319	331	2099	44	507	56	503	5366	9660	2462	3844
HMF	HMF002868A	27	4	2	7	33	8	6	7	23	10	3	8	15	12	2	11	4	4	1	5	4	3	2	7	4	2	0	7	1	6	0	15	27	14	55	14	14	14	25	24	21	21	53	19	21	8	27	23
HMF	HMF001321A	125	80	14	79	82	65	13	85	98	49	23	45	100	122	21	152	56	44	10	60	37	40	10	34	23	24	5	32	65	57	10	156	133	78	238	96	127	95	143	132	118	104	178	101	254	208	113	258
HMF	HMF000253A	531	256	60	296	712	268	104	520	225	108	23	103	651	753	64	731	217	135	121	242	192	161	149	223	93	87	64	130	233	334	93	631	591	4442	341	2724	17707	24146	2458	19178	452	2892	282	3530	39242	76036	17398	30781
HMF	HMF000739A	55	66	10	46	49	34	4	46	22	37	2	31	42	36	6	43	22	18	3	32	13	21	6	24	10	17	5	15	25	36	2	54	86	43	96	74	60	73	66	92	58	57	81	43	73	92	46	108
HMF	HMF000611A	163	92	12	81	116	70	22	103	96	61	22	83	145	131	23	164	86	53	7	67	35	40	8	49	20	39	7	33	83	73	10	130	140	61	158	82	120	103	108	131	121	81	141	79	149	125	86	142
HMF	HMF001240A	67	42	13	32	44	25	8	33	27	23	5	21	32	37	7	39	20	18	4	17	14	12	4	15	8	14	3	14	18	19	1	40	80	28	79	50	57	41	53	65	45	41	73	43	61	55	27	68
HMF	HMF002069A	366	305	43	270	314	211	53	314	385	255	43	238	848	365	86	799	149	69	25	132	114	60	29	136	59	87	13	118	2492	591	148	3195	335	151	543	228	352	333	374	455	242	212	490	208	3530	853	655	1887
HMF	HMF002069B	355	298	38	270	296	203	55	316	319	188	40	236	794	353	78	757	128	69	22	137	99	54	24	111	63	68	13	98	2285	546	123	2895	336	142	480	210	326	294	320	417	234	173	438	200	3186	737	598	1709
HMF	HMF002597A	394	241	69	258	442	327	116	393	329	289	60	209	533	354	96	516	157	61	27	121	120	87	38	138	77	91	26	85	1106	357	65	1418	549	286	291	379	816	946	390	1190	257	231	223	273	1762	616	303	1212
HMF	HMF003636A	95	77	17	75	99	53	9	63	53	50	12	42	109	71	8	81	38	35	7	54	21	20	1	25	22	17	4	32	53	33	8	88	124	67	94	84	105	81	83	100	79	80	99	67	143	110	67	138
HMF	HMF001889B	127	88	15	74	114	98	8	162	53	72	8	52	93	84	8	132	39	45	19	64	61	37	15	76	35	42	13	42	73	60	6	156	109	64	115	90	97	192	89	190	93	67	87	87	204	140	56	186
HMF	HMF001820A	35	26	7	23	27	18	5	25	30	20	6	22	55	40	7	53	20	11	4	18	18	9	3	16	8	11	0	12	55	18	12	72	64	25	107	48	50	44	80	57	44	39	69	36	189	78	76	137
HMF	HMF001554A	83	37	9	36	53	34	12	33	38	16	8	31	63	47	14	49	28	18	9	25	21	15	5	25	18	15	2	15	39	32	5	68	87	38	103	69	66	50	56	53	49	55	79	57	74	68	54	72
HMF	HMF000243A	243	219	29	190	216	142	35	245	149	104	27	121	167	156	22	283	104	60	33	90	67	64	32	94	41	62	13	85	69	76	22	147	242	117	227	189	161	243	170	258	183	115	200	151	134	156	120	175
HMF	HMF000601A	61	34	7	41	57	22	6	40	48	34	8	27	41	36	3	65	30	17	4	15	28	22	3	40	16	12	6	16	25	26	3	45	93	37	110	65	60	43	75	71	51	32	86	30	85	61	52	77
HMF	HMF000475A	147	108	19	99	153	67	23	142	140	63	14	101	132	142	16	236	61	46	13	50	30	21	27	43	23	28	5	34	52	39	12	104	157	69	507	99	102	81	298	128	116	109	442	114	155	122	258	134
HMF	HMF000718A	118	91	12	61	76	58	16	57	91	51	12	60	123	98	26	177	32	25	13	36	28	19	16	31	15	17	3	22	65	56	7	118	104	64	273	80	123	104	157	118	108	79	225	70	204	146	161	185
HMF	HMF000718B	128	123	13	79	96	84	16	70	116	59	26	49	170	103	32	208	40	38	18	57	39	25	15	55	17	20	3	28	302	108	23	413	137	70	304	89	156	102	199	143	126	86	253	94	759	301	206	520
HMF	HMF000250A	111	71	21	67	72	44	10	55	53	29	11	44	81	68	20	103	53	22	35	49	29	17	12	41	16	20	10	20	56	41	12	97	122	45	273	108	81	59	139	94	77	64	196	73	101	71	118	113
HMF	HMF000713A	155	120	10	102	118	85	27	117	101	72	23	82	243	127	27	313	78	61	24	86	34	35	37	50	28	35	12	40	236	120	24	356	178	88	484	110	160	115	307	159	139	125	401	122	480	270	289	365
HMF	HMF000999A	352	219	70	236	341	231	99	290	280	227	74	165	816	496	95	698	199	65	32	162	163	86	34	197	80	93	26	85	3698	789	155	4197	642	295	455	388	984	638	494	943	441	300	400	328	9199	2110	1106	5332
HMF	HMF001289A	5	7	2	4	4	5	2	5	4	1	0	4	7	2	0	7	5	4	1	2	1	1	2	1	3	3	0	0	3	2	2	6	16	6	13	12	10	6	15	10	5	7	14	3	8	10	17	9
HMF	HMF000029A	49	39	4	21	26	19	6	15	30	19	2	15	30	28	4	33	13	18	4	22	23	14	2	21	14	16	2	13	27	30	4	61	66	31	67	37	56	46	47	63	45	46	48	38	79	59	26	60
HMF	HMF002866A	675	346	75	469	1028	415	155	734	255	132	27	146	886	961	75	967	279	167	108	368	187	190	168	282	102	125	74	187	248	371	109	606	800	10541	379	4134	26916	36989	4078	30422	566	6989	371	6522	74570	142619	31097	49859
HMF	HMF002260A	208	162	21	183	138	164	27	139	113	97	13	89	140	123	18	176	76	55	14	93	52	54	8	71	34	41	10	68	111	98	11	211	181	88	284	139	135	102	141	158	123	86	239	115	194	159	124	201
HMF	HMF001832B	309	368	37	325	367	275	41	414	375	276	40	324	363	455	34	846	146	103	17	277	70	42	8	110	38	144	9	100	297	131	21	736	289	119	946	202	229	156	592	274	419	322	834	299	456	312	437	475
HMF	HMF002403A	249	161	17	173	150	105	25	130	145	84	25	111	234	188	30	281	100	52	22	102	61	47	12	79	41	44	9	54	503	149	30	670	165	66	202	123	162	116	122	174	110	97	181	93	759	265	157	413
HMF	HMF001523A	224	158	37	152	202	149	51	202	161	100	38	110	746	374	94	585	103	59	26	124	100	64	33	137	49	58	9	66	2781	616	188	3419	420	223	344	255	535	406	329	487	304	219	336	248	4431	1040	694	2487
HMF	HMF001120A	108	85	16	75	232	87	36	146	70	41	13	60	142	119	23	169	79	61	26	85	48	56	22	43	42	36	15	44	91	76	30	172	199	1014	233	477	2481	3244	518	2674	116	719	189	619	6435	11674	2880	4390
HMF	HMF001169A	43	42	3	20	13	14	2	14	22	17	2	10	31	29	2	32	11	6	2	11	8	7	2	7	3	7	2	7	25	17	2	40	38	17	80	27	43	14	47	26	25	32	73	28	49	40	42	67
HMF	HMF003392A	139	105	17	68	104	69	18	60	102	55	18	64	140	94	14	151	85	47	12	69	53	40	13	75	30	34	7	63	307	116	22	380	143	69	278	84	117	80	162	106	105	102	230	82	387	174	137	213
HMF	HMF001542A	63	57	10	39	60	38	9	41	63	40	16	42	161	81	25	139	35	17	7	36	25	17	13	40	19	12	7	14	591	120	28	804	91	48	155	54	115	62	105	97	59	40	118	57	1086	270	215	676
HMF	HMF003160A	240	148	28	143	198	142	34	173	186	143	32	115	372	267	52	356	133	70	48	147	132	89	40	171	88	130	29	137	1156	355	82	1526	250	134	246	182	322	181	190	352	195	157	195	161	1982	652	277	1260
HMF	HMF002518A	169	120	22	129	131	96	23	116	103	67	15	82	251	185	29	255	83	47	13	102	58	51	13	86	26	38	6	49	925	270	40	1146	186	70	266	102	135	92	160	139	107	107	238	114	1017	299	165	497
HMF	HMF000516A	192	160	123	129	210	129	78	187	194	194	92	142	302	194	69	288	65	38	17	59	51	44	18	53	46	34	25	42	478	123	23	594	404	192	295	229	589	743	333	821	320	259	248	241	1524	585	277	1042
HMF	HMF000516B	239	452	129	234	302	203	83	356	441	604	91	204	377	313	83	396	87	55	22	90	71	50	30	103	61	159	29	110	673	185	46	910	465	233	357	283	809	1880	403	1891	403	363	291	290	1755	722	320	1218
HMF	HMF001397A	588	342	95	339	369	248	59	393	570	219	65	362	673	407	99	998	209	100	146	204	153	94	47	158	94	96	33	132	636	231	77	844	459	195	662	407	347	247	517	386	301	273	616	304	983	484	403	752
HMF	HMF001705A	137	76	16	67	141	84	32	107	139	66	14	103	1077	506	172	879	129	53	22	131	107	33	22	152	53	40	4	88	5749	1082	370	6752	253	119	256	143	449	160	218	251	244	165	276	148	10482	1951	1307	5553
HMF	HMF000844A	137	63	79	72	520	90	93	268	81	43	38	57	139	142	32	159	51	31	22	71	42	31	33	58	28	39	15	34	83	55	32	221	163	1093	205	670	3803	4535	577	4492	101	751	173	1078	11953	17749	4888	7903
HMF	HMF001129A	184	123	18	115	151	84	22	163	183	70	14	129	215	141	32	331	61	42	9	60	31	30	10	54	23	32	10	39	72	50	6	156	196	66	723	122	113	77	432	124	104	134	643	126	168	151	264	182
HMF	HMF000129A	157	90	14	86	121	68	22	123	101	61	20	85	476	236	45	438	72	36	15	86	82	39	15	114	27	34	7	62	2195	555	108	2738	242	101	323	138	289	139	198	213	170	118	270	112	3685	799	476	1792
HMF	HMF002829A	2463	1630	711	1525	3155	3166	961	2607	1858	1934	737	1209	2230	2523	530	2521	901	448	270	632	801	759	323	786	549	663	247	553	1460	938	250	1739	1230	604	493	685	1223	1287	535	1535	1013	791	468	676	1420	1010	311	1293
HMF	HMF003499A	240	173	47	171	189	119	43	184	136	87	27	119	1604	703	198	1184	143	77	32	194	130	62	42	221	54	60	12	148	6195	1230	411	8599	398	166	433	251	476	217	384	400	261	177	369	225	9158	1932	1373	5064
HMF	HMF003280A	143	73	39	86	114	106	29	100	68	64	26	62	111	107	21	171	79	42	10	64	42	41	15	65	31	34	7	37	172	70	19	279	248	123	334	176	314	283	276	398	140	121	243	132	304	185	137	277
HMF	HMF003280B	216	341	44	191	282	243	40	514	172	356	26	118	163	231	25	267	109	60	14	97	59	59	18	113	58	154	10	87	197	92	24	366	262	142	383	199	445	1005	313	1001	257	182	280	181	332	289	155	369
HMF	HMF002099A	105	73	5	46	103	62	24	65	47	32	7	44	1804	577	87	970	96	30	11	128	100	22	10	138	31	35	7	83	5152	1098	190	8496	244	77	271	102	378	126	201	209	206	101	210	124	10529	1766	973	5197
HMF	HMF003040A	105	159	14	66	125	75	22	168	130	125	7	69	83	87	12	151	48	19	14	36	20	15	9	32	17	61	10	32	50	32	9	88	91	47	179	76	173	476	135	433	97	88	166	72	176	149	131	188
HMF	HMF001969A	103	102	14	66	103	70	21	90	102	40	14	67	217	108	27	273	44	24	30	44	37	21	16	52	18	19	7	28	383	108	14	542	115	78	177	102	156	111	129	134	84	81	154	81	1086	304	206	684
HMF	HMF002228A	2032	1034	444	1256	2175	1659	445	1619	1293	1005	383	860	1610	1516	259	1678	690	293	136	485	461	322	144	425	389	354	117	330	610	467	89	904	766	305	230	477	801	722	230	997	534	350	187	378	773	571	154	778
HMF	HMF000353A	90	50	13	52	67	45	8	49	65	35	11	33	58	57	15	69	23	20	4	21	16	24	2	39	10	14	3	16	25	34	5	54	81	56	83	46	75	89	65	94	49	60	72	55	86	106	55	119
HMF	HMF002909A	16	11	6	9	11	7	6	8	10	10	2	7	29	10	2	24	12	7	0	13	7	4	1	10	2	9	0	3	54	11	10	57	33	10	26	23	39	24	30	29	19	20	27	16	265	47	40	129
HMF	HMF001605B	161	101	15	105	295	108	38	178	81	38	10	54	161	162	15	143	136	78	27	133	70	64	37	78	40	79	20	61	153	137	29	269	223	1294	256	817	3885	4525	612	4351	147	956	211	1122	12500	19926	4438	7825
HMF	HMF000530A	0	2	0	1	3	3	1	2	1	2	3	0	4	0	0	2	6	3	0	0	1	0	1	1	0	5	2	3	2	3	3	1	11	9	3	11	20	27	19	22	2	3	11	8	51	56	29	44
HMF	HMF002888A	94	66	10	63	250	65	49	165	36	30	7	23	129	150	13	139	47	24	9	54	33	25	25	32	8	23	9	19	20	51	14	78	145	980	142	444	2822	3304	450	2964	79	610	121	682	7956	12757	3208	5189
HMF	HMF003737A	95	77	8	56	62	41	9	68	73	32	10	34	98	67	15	96	57	27	10	61	27	37	7	56	14	40	9	33	192	93	13	268	137	84	109	90	134	107	91	105	98	90	82	68	320	149	80	217
HMF	HMF000227A	213	107	56	123	195	120	60	147	140	91	54	104	1322	569	153	934	182	55	25	160	164	69	37	182	78	47	19	102	5336	1049	234	6996	371	185	272	246	552	278	293	470	315	195	242	221	7523	1551	918	4021
HMF	HMF001715A	64	31	6	33	37	40	9	30	22	19	3	27	29	34	2	43	23	13	2	24	15	12	3	24	13	15	2	18	21	17	2	34	78	37	141	52	45	36	76	46	50	41	107	33	39	54	51	49
HMF	HMF001951A	413	254	40	294	308	176	37	285	379	144	27	231	491	283	64	730	185	105	26	314	83	56	16	165	54	116	10	113	324	146	29	724	323	130	1191	203	230	130	714	213	211	218	959	210	358	308	540	372
HMF	HMF003476A	96	71	11	49	48	56	12	99	47	41	21	26	48	74	18	74	34	31	4	39	20	18	2	42	14	21	4	24	53	42	4	103	115	74	159	76	106	164	91	162	130	82	134	68	241	153	67	196
HMF	HMF001682A	248	97	21	111	148	74	26	95	284	69	22	120	134	112	18	189	49	32	7	37	17	25	12	33	14	30	2	28	57	55	7	104	114	57	363	83	82	48	202	78	89	90	304	84	139	108	145	138
HMF	HMF001682B	258	96	22	112	145	75	29	97	292	69	24	125	138	114	19	188	53	30	7	42	19	25	12	35	13	30	2	29	57	57	8	101	110	57	360	83	84	48	203	76	93	88	305	90	143	109	144	134
HMF	HMF000736A	62	55	12	46	47	39	11	30	38	19	7	28	28	40	4	40	18	19	2	38	14	18	2	26	8	12	3	9	10	14	6	36	99	46	94	53	58	52	77	87	50	48	69	53	69	54	56	83
HMF	HMF000114A	103	81	12	64	65	53	15	44	69	35	11	47	94	64	9	99	36	29	7	34	32	24	20	40	13	12	3	19	68	42	12	97	110	56	247	57	75	65	152	84	61	68	193	74	99	73	111	103
HMF	HMF000676A	119	118	20	109	113	95	21	97	85	79	10	69	111	90	11	129	65	28	38	59	48	26	19	48	26	51	14	50	91	52	14	152	108	56	141	89	81	62	105	106	74	93	135	81	149	100	81	120
HMF	HMF001914A	78	53	6	63	268	72	27	184	38	25	6	20	103	140	10	145	30	16	14	41	28	16	19	42	7	16	8	35	44	54	13	140	96	1466	120	633	4119	5155	672	5037	69	971	60	1160	13747	21289	5089	8793
HMF	HMF000962A	135	101	13	98	131	88	31	101	90	59	11	72	1467	683	174	1063	124	39	11	120	132	41	13	195	39	37	9	81	5975	1075	355	8113	310	110	215	168	568	170	218	326	309	163	144	177	14603	2798	1678	7692
HMF	HMF000725A	86	84	11	51	565	99	80	284	53	27	5	29	95	109	11	138	51	34	11	55	29	29	18	56	18	18	9	30	66	40	7	137	132	929	166	420	2404	3116	431	2515	92	617	115	572	6977	12179	2796	4463
HMF	HMF000374A	38	31	4	23	26	26	6	18	27	28	5	21	42	28	8	41	15	10	2	14	8	9	3	5	7	6	3	8	12	11	5	41	67	37	145	33	44	55	106	61	40	32	115	33	97	80	52	97
HMF	HMF001827A	57	54	12	46	54	43	2	44	62	44	11	38	93	116	13	119	39	29	3	28	14	21	5	28	17	25	0	15	44	24	6	80	82	68	176	56	79	92	103	93	96	85	137	86	171	165	75	158
HMF	HMF002506A	329	200	41	231	597	252	98	492	111	81	14	80	526	558	39	580	153	90	74	212	114	96	81	175	44	60	34	121	166	209	58	496	340	5283	223	2846	15350	16487	1920	16163	186	3281	184	4663	53858	85967	19735	33548
HMF	HMF002506B	336	198	40	233	607	257	98	494	109	83	15	79	528	564	39	580	158	94	75	218	113	99	83	180	44	60	36	120	172	212	57	502	345	5312	228	2856	15460	16587	1922	16248	184	3310	185	4699	54186	86541	19874	33800
HMF	HMF000519A	13209	7135	2954	8399	16071	13398	3590	13120	8792	6555	2387	5860	10991	10513	1664	11896	3322	1422	671	2026	2480	2046	814	2152	1874	1681	773	1354	4134	2666	612	5098	4435	1872	935	2406	4688	3368	1073	5040	2192	1613	837	1976	5354	3129	667	4652
HMF	HMF003657A	44	35	4	33	70	27	5	44	23	12	2	23	38	20	3	59	27	18	6	32	23	18	6	28	9	14	4	18	34	24	3	102	67	29	94	40	55	53	59	58	53	34	87	34	95	52	46	101
HMF	HMF002434A	221	235	39	201	254	217	35	238	148	132	22	128	188	216	32	265	118	72	24	142	80	85	36	130	52	71	6	89	139	121	16	253	266	129	215	163	167	143	151	235	193	131	215	155	228	176	89	229
HMF	HMF002663A	215	187	36	170	169	180	28	132	134	89	18	117	154	141	22	178	136	77	21	159	91	63	15	126	66	50	11	97	157	130	17	321	199	88	280	148	147	105	150	180	151	113	192	151	208	168	115	197
HMF	HMF002663B	200	191	39	151	174	176	30	135	125	99	16	120	174	153	13	216	136	79	23	156	90	69	17	124	53	59	12	99	250	137	22	461	217	93	291	154	153	109	174	178	162	120	186	139	281	183	118	248
HMF	HMF002272A	286	200	18	205	457	655	110	1593	109	164	41	227	242	232	36	476	212	121	23	178	112	93	33	140	61	108	18	108	421	214	47	722	2158	476	1101	539	369	417	768	462	1102	1136	1334	874	716	512	456	685
HMF	HMF002300A	266	190	38	197	286	220	44	488	179	168	16	145	313	227	40	425	108	74	33	159	68	55	25	113	42	86	14	101	299	132	29	491	285	115	297	171	193	291	195	369	182	204	274	209	702	303	163	495
HMF	HMF001675A	196	116	11	108	223	88	48	151	199	65	19	127	130	95	18	218	83	35	17	58	36	34	10	51	22	14	5	33	96	56	7	147	188	82	306	122	132	96	175	137	106	81	236	98	213	173	129	206
HMF	HMF003770A	92	59	16	61	50	35	9	30	48	35	10	24	73	85	8	72	19	12	7	30	6	11	4	15	7	11	1	17	38	28	2	63	85	44	188	62	48	73	87	61	58	55	113	57	102	90	64	80
HMF	HMF002813A	138	130	17	84	124	74	24	99	93	82	12	82	234	126	23	258	97	60	21	105	53	41	13	77	26	78	8	51	296	79	28	466	168	96	319	110	160	112	213	150	153	139	283	132	1047	411	258	654
HMF	HMF002690A	157	80	16	109	157	82	20	114	88	68	16	74	112	100	19	175	74	56	16	81	51	51	18	62	42	41	12	52	74	63	8	141	125	80	224	88	120	95	151	122	114	105	225	87	134	122	125	122
HMF	HMF001344A	52	41	15	28	36	33	5	34	37	29	8	36	43	56	3	73	21	12	2	20	10	16	3	20	10	19	2	6	19	29	5	46	61	22	141	35	41	42	80	42	56	48	151	46	55	42	76	74
HMF	HMF001641A	113	55	19	71	104	48	13	82	90	37	11	73	83	67	15	177	69	19	8	44	28	25	7	29	20	15	2	27	70	35	12	107	105	59	246	107	80	57	166	84	70	63	204	76	74	90	128	82
HMF	HMF002635A	378	237	69	273	340	283	66	239	264	228	66	194	291	298	61	335	127	66	31	112	87	72	28	102	54	54	18	67	109	113	27	173	262	142	129	199	339	228	109	384	233	196	94	226	320	241	69	348
HMF	HMF000827A	172	130	21	136	124	117	12	140	77	61	19	83	125	89	15	146	70	60	22	97	52	43	10	98	31	68	6	53	138	113	12	262	164	76	277	117	133	104	140	154	110	114	263	112	270	189	118	240
HMF	HMF002796A	91	78	7	59	56	52	13	61	65	33	12	44	108	59	16	112	49	40	7	63	25	34	11	51	33	23	9	30	89	45	5	128	149	96	324	83	112	109	181	100	90	95	235	104	239	156	162	212
HMF	HMF002743A	182	163	20	193	211	166	26	195	99	96	16	111	164	113	18	189	139	59	24	173	73	67	40	127	51	57	11	70	244	164	24	416	193	68	179	144	109	70	106	185	88	79	142	125	223	160	75	216
HMF	HMF003281A	135	70	20	95	218	89	41	169	46	40	8	33	181	166	17	180	90	40	31	113	57	48	38	91	16	45	12	57	98	77	26	259	160	1545	92	714	3733	4337	584	4013	103	963	115	992	10132	17651	4255	7192
HMF	HMF003805A	324	178	22	148	279	140	25	275	339	135	32	225	403	237	56	659	80	51	14	109	32	24	9	61	24	44	6	38	247	77	16	380	205	91	934	162	135	160	543	167	211	149	688	181	399	196	428	310
HMF	HMF000404A	90	49	10	43	43	36	8	44	43	23	6	20	57	60	15	59	25	19	6	37	18	22	4	33	20	28	2	18	23	21	4	70	75	37	102	44	65	74	57	88	68	40	62	45	82	101	42	92
HMF	HMF002566A	109	68	5	63	343	80	54	174	38	34	5	32	128	153	11	164	43	28	23	60	37	30	28	47	13	23	9	39	61	62	13	151	147	1464	107	578	3771	4397	581	4136	102	987	97	984	10651	18567	4570	7056
HMF	HMF002341A	12	6	2	10	8	9	2	7	6	4	2	7	70	25	6	41	8	2	0	9	9	2	0	10	2	3	0	3	348	72	16	455	32	11	17	13	34	26	13	35	19	13	12	20	556	88	43	258
HMF	HMF003356A	342	223	57	242	308	221	90	268	254	126	62	153	1315	724	127	1089	209	94	69	165	166	97	55	240	69	53	21	156	4901	1085	213	7326	515	225	425	287	771	387	436	587	343	239	336	265	10180	2208	1050	5160
HMF	HMF003074A	135	132	13	134	329	655	110	1528	109	318	38	545	101	137	25	409	88	45	4	73	19	27	12	28	38	103	5	49	42	39	5	134	2025	583	4164	485	355	544	3197	452	1775	3467	6893	2156	449	556	1706	550
HMF	HMF003074B	141	142	15	139	344	734	121	1717	115	330	41	579	104	153	29	449	92	47	4	78	18	33	13	29	39	107	9	52	45	39	5	146	2170	610	4277	528	370	583	3349	467	1899	3678	7234	2317	488	595	1775	560
HMF	HMF003469A	19	20	4	10	14	6	3	5	6	10	3	12	11	8	0	9	14	8	1	8	6	6	0	4	2	5	0	5	15	12	3	30	38	16	62	19	34	37	41	29	16	27	50	27	36	30	41	35
HMF	HMF002025A	299	239	32	206	218	199	27	207	147	143	34	150	266	261	26	315	153	102	31	162	94	94	15	160	74	71	16	108	218	168	20	421	229	130	173	224	217	140	127	242	163	145	153	163	360	275	106	326
HMF	HMF000481A	319	206	38	215	304	210	42	333	232	150	30	169	377	256	44	491	149	105	34	196	113	84	17	156	70	103	18	91	529	273	32	923	366	191	390	262	383	289	310	382	267	216	378	226	1102	681	284	964
HMF	HMF002015A	83	52	11	53	446	111	66	288	58	29	11	35	138	101	5	152	40	41	7	59	44	27	16	56	33	25	5	29	76	56	9	140	91	530	85	303	1458	1800	277	1660	99	370	74	397	3857	6711	1857	2795
HMF	HMF001913A	130	75	13	80	98	58	9	79	92	45	7	48	77	75	19	145	43	29	5	49	27	26	12	34	15	24	6	29	39	42	2	71	106	66	199	84	75	63	124	96	74	92	221	69	105	103	102	103
HMF	HMF003612A	67	23	5	27	52	30	11	51	73	24	6	34	158	79	14	172	29	7	6	19	29	14	9	30	7	11	1	20	712	134	48	779	82	32	207	60	77	49	133	66	68	45	160	54	1057	257	202	564
HMF	HMF002912A	134	58	13	85	87	54	7	68	74	29	10	46	114	63	22	121	51	20	5	31	28	29	9	42	25	16	5	23	314	75	22	350	137	68	306	98	142	110	179	140	88	79	258	84	628	216	203	393
HMF	HMF002531A	193	88	13	96	144	82	17	119	108	53	11	80	186	152	20	223	71	64	14	68	37	36	15	77	22	31	6	37	103	95	8	175	166	89	155	127	116	111	89	164	108	89	113	103	223	188	80	181
HMF	HMF003518A	550	554	89	508	498	425	64	490	503	477	53	355	487	485	38	573	472	259	114	439	346	270	109	479	256	440	70	414	1037	651	79	1760	534	251	337	527	389	401	248	636	474	378	271	321	821	648	179	781
HMF	HMF000454A	50	30	3	33	22	16	5	18	14	18	0	8	19	19	2	31	16	9	2	13	6	9	1	21	6	11	0	9	13	23	1	44	44	21	58	21	30	31	38	44	37	24	43	32	43	31	25	44
HMF	HMF000668A	75	51	10	42	44	26	5	36	56	29	14	51	72	51	5	90	20	14	4	16	12	13	9	16	7	9	3	16	29	22	2	57	74	38	269	48	78	52	153	67	64	60	213	62	170	94	131	116
HMF	HMF001809A	11	16	2	12	40	24	6	26	11	11	1	11	24	9	2	31	17	5	4	23	9	5	4	9	8	17	1	15	28	12	1	52	39	61	103	30	129	138	68	118	21	39	84	46	367	526	177	224
HMF	HMF000198A	145	127	15	105	253	125	23	250	171	86	16	105	136	110	3	221	39	25	14	68	32	36	5	44	20	45	2	37	75	57	8	122	127	69	224	127	135	316	126	241	91	105	182	91	124	143	78	162
HMF	HMF001623A	128	106	17	92	139	71	19	102	101	65	10	59	130	102	19	201	61	50	4	81	37	36	19	60	20	29	6	35	78	51	9	156	160	57	271	94	90	68	189	117	93	77	278	88	192	154	124	170
HMF	HMF003532A	56	40	9	39	34	39	9	41	43	23	5	28	127	79	19	148	43	20	4	31	25	5	7	23	14	15	6	15	748	178	21	787	115	43	411	63	126	71	290	116	104	82	395	107	1939	495	503	1056
HMF	HMF003011A	133	76	14	67	439	109	72	245	50	37	11	43	138	123	17	180	45	53	24	84	37	25	24	57	25	29	12	30	66	56	22	136	139	836	132	303	1857	2328	341	1778	91	561	107	438	3859	7426	2009	2956
HMF	HMF000292A	198	182	20	135	120	94	15	180	157	102	20	102	170	149	25	240	81	34	12	86	40	21	9	72	23	57	6	51	193	72	19	318	199	85	758	138	154	148	455	172	116	115	559	131	470	245	339	386
HMF	HMF002849A	225	152	32	167	446	185	72	313	109	60	12	64	349	485	39	417	120	81	57	149	74	82	87	106	21	58	26	93	131	175	35	275	308	4717	205	1331	11283	13342	1712	10789	173	3159	149	2256	28586	50401	13281	17082
HMF	HMF000884A	257	208	42	190	200	173	33	217	133	142	23	110	156	157	29	229	156	66	45	155	92	99	39	106	51	56	38	96	150	113	31	235	214	100	205	215	138	170	132	221	151	126	132	145	183	165	86	177
HMF	HMF001208A	275	326	28	231	197	166	32	200	387	572	25	165	131	160	21	208	131	52	41	127	66	57	40	105	69	284	24	175	116	92	32	263	217	101	269	162	258	559	198	540	209	194	225	170	147	157	131	215
HMF	HMF001441A	67	43	10	53	348	61	40	176	32	18	6	27	72	64	11	88	26	24	3	38	19	24	15	33	6	11	8	14	44	48	11	85	78	502	118	212	1264	1530	234	1341	42	321	90	320	3370	5429	1572	2208
HMF	HMF000785A	82	56	7	64	54	40	8	51	55	40	8	40	118	57	8	124	46	36	13	41	25	23	15	31	19	14	7	30	427	95	23	540	119	67	380	80	106	85	219	90	101	73	275	90	742	202	244	426
HMF	HMF000252A	61	37	5	37	19	28	4	19	18	24	7	16	38	36	8	52	18	6	4	10	12	3	1	19	8	5	2	10	18	21	3	23	65	26	44	38	34	31	25	41	32	29	23	28	56	50	15	60
HMF	HMF003276A	52	23	7	44	130	32	14	64	20	11	5	17	90	88	7	95	28	21	10	36	25	22	13	29	16	12	6	19	29	38	5	74	59	689	39	339	1797	1760	235	1787	55	400	18	486	5498	8524	2001	3353
HMF	HMF000047A	212	97	21	131	133	89	20	134	97	66	11	83	190	170	21	209	84	48	16	88	42	35	11	61	17	30	6	39	102	88	5	158	119	76	144	119	121	112	75	153	119	84	96	77	197	161	63	164
HMF	HMF001034A	78	51	6	48	32	57	7	45	32	29	0	27	53	37	7	53	36	23	5	31	10	23	5	34	25	19	3	20	43	27	6	69	73	49	89	53	33	39	71	66	53	53	92	40	65	77	46	99
HMF	HMF003289A	546	301	48	272	411	209	49	391	738	255	54	401	602	377	81	994	147	82	21	179	94	60	11	109	53	58	8	73	176	120	28	362	312	177	1256	244	289	252	865	337	303	257	1156	251	315	277	574	360
HMF	HMF003177A	133	100	4	95	98	45	14	65	146	39	20	85	143	71	24	208	19	17	7	25	21	14	2	22	11	13	3	20	32	20	1	60	124	50	798	50	90	58	458	79	84	77	591	82	92	68	310	116
HMF	HMF002190A	336	185	65	196	259	285	53	256	200	196	64	167	308	271	46	380	92	82	13	123	83	84	20	98	53	158	16	75	83	109	15	220	300	154	133	204	297	249	123	324	246	202	122	216	288	243	71	279
HMF	HMF002699A	83	43	11	52	50	29	5	33	51	25	11	32	48	63	3	72	23	24	6	38	16	18	4	35	8	25	4	25	44	25	6	69	79	37	183	32	54	55	104	63	67	58	169	63	87	93	65	101
HMF	HMF002999A	33	30	4	23	24	11	6	23	22	15	5	23	51	27	1	56	13	15	2	24	6	12	5	10	6	7	1	9	20	11	8	42	52	30	118	29	38	38	72	35	44	39	70	29	75	64	59	67
HMF	HMF003076A	75	68	12	66	81	44	12	44	89	22	15	56	96	72	11	133	25	19	3	21	28	13	4	20	12	17	2	10	32	21	3	88	82	43	146	65	66	57	91	78	66	67	104	60	103	92	84	96
HMF	HMF002486A	229	112	31	109	220	105	25	141	166	65	36	117	239	174	28	325	56	42	11	89	41	56	9	69	27	22	7	36	94	86	8	144	166	88	228	120	140	111	144	137	149	128	206	111	172	202	130	173
HMF	HMF002511A	128	65	9	73	96	80	11	100	59	55	8	53	78	85	18	97	58	31	14	56	33	37	5	67	27	25	3	37	69	62	4	175	91	58	71	81	80	101	45	117	91	69	51	57	142	104	46	135
HMF	HMF002737A	95	68	25	81	66	67	22	53	87	39	18	61	266	139	29	217	41	18	4	35	28	13	6	41	15	17	8	26	941	202	36	1286	133	48	231	87	111	92	152	121	93	77	206	89	1469	362	284	756
HMF	HMF003093A	662	191	39	259	349	122	39	177	255	54	26	95	329	310	38	356	82	49	52	115	68	48	67	96	28	40	28	47	83	106	35	221	265	3245	243	1542	12019	17173	1545	12661	180	2178	186	1705	26856	50993	11345	19618
HMF	HMF000298A	51	23	3	26	40	33	7	47	16	16	4	19	66	51	9	51	35	12	3	33	15	32	3	32	7	7	4	14	33	42	4	66	40	31	37	47	42	25	27	45	38	24	32	27	77	53	15	51
HMF	HMF003712A	79	59	12	54	51	40	11	48	56	36	6	48	60	59	11	97	40	25	9	35	24	27	9	31	23	16	9	21	42	31	7	81	101	51	121	83	88	86	82	93	71	57	114	72	123	112	57	106
HMF	HMF003163A	47	45	9	43	37	35	4	51	30	19	4	41	59	28	5	70	24	16	5	25	13	11	3	21	16	11	4	14	26	23	2	64	75	49	113	59	56	44	66	65	43	39	73	61	72	62	45	67
HMF	HMF003524A	217	576	33	235	243	169	38	269	269	310	29	142	283	347	48	359	111	61	27	140	72	64	19	112	78	186	12	104	645	209	37	893	203	135	299	159	264	375	246	354	257	207	242	197	921	397	290	697
HMF	HMF000599A	131	77	18	76	98	67	10	55	74	33	12	57	103	103	21	133	47	30	6	58	19	22	2	34	16	29	3	15	56	34	3	97	130	71	183	82	78	78	140	112	100	90	206	118	142	106	74	128
HMF	HMF002288A	444	310	52	291	290	227	38	277	246	205	32	208	364	313	47	460	167	114	45	177	186	152	51	241	118	94	22	137	465	303	34	661	490	274	262	481	487	356	235	486	344	262	285	327	1108	841	186	1079
HMF	HMF000976A	100	133	10	66	90	61	12	86	117	92	10	60	81	90	2	102	30	26	5	55	31	25	4	36	25	57	3	45	129	78	7	220	102	55	225	53	97	87	118	120	130	82	161	71	254	170	88	225
HMF	HMF000324A	86	50	42	47	59	46	15	46	56	34	22	35	194	99	24	159	45	22	11	63	27	15	15	32	11	23	7	30	504	114	18	762	90	56	185	67	108	55	101	106	83	124	144	125	1100	266	178	625
HMF	HMF000912A	2222	1129	522	1600	2610	2092	555	2122	1449	1094	397	1042	1885	1607	287	2118	483	187	90	390	318	274	93	344	306	273	97	252	458	342	68	672	638	278	244	423	785	573	217	861	411	272	152	307	706	556	122	733
HMF	HMF000804A	234	118	15	142	4119	518	617	1407	157	66	16	94	322	308	43	473	94	64	37	114	74	61	42	93	24	51	25	51	90	87	21	226	215	2697	133	965	6735	8624	1051	7014	133	1812	108	1553	17563	31242	8072	11595
HMF	HMF002162A	91	55	17	54	68	48	9	49	56	43	13	35	33	39	15	55	39	19	9	30	23	28	9	30	12	20	9	19	24	34	5	79	95	47	154	48	78	45	62	58	33	50	104	40	56	62	61	54
HMF	HMF000625A	56	50	9	40	40	24	7	44	56	26	8	46	68	50	10	99	29	9	11	41	22	16	16	23	10	14	5	15	61	24	11	106	77	42	127	73	60	38	81	61	36	54	130	61	126	95	64	118
HMF	HMF003679A	225	197	39	249	198	180	22	215	128	120	19	132	160	122	22	203	129	64	15	142	58	50	14	107	35	60	8	60	121	91	11	252	187	69	122	133	121	90	80	163	96	128	183	139	189	183	68	226
HMF	HMF000988A	107	80	12	63	97	46	24	107	156	57	18	120	139	84	19	271	35	34	32	32	10	12	8	19	14	26	10	17	45	26	9	72	156	65	361	77	139	115	225	133	119	114	301	94	275	198	204	263
HMF	HMF003357A	324	174	49	175	294	236	59	224	173	124	35	106	256	224	36	267	70	47	25	77	64	42	34	58	52	37	24	38	68	57	20	126	197	100	324	131	272	329	247	267	102	92	244	117	470	665	289	373
HMF	HMF000538A	30	11	1	21	13	14	2	14	20	10	5	8	7	16	3	24	12	11	0	13	7	8	3	18	6	9	0	10	9	9	0	22	61	21	63	28	49	27	49	44	33	28	51	34	41	27	38	41
HMF	HMF000711A	193	151	21	162	139	106	18	124	113	69	21	119	365	190	27	322	111	39	33	118	65	48	20	109	36	29	14	55	1257	302	43	1644	191	75	203	150	170	99	149	175	148	96	155	117	1721	393	228	895
HMF	HMF002359A	35	30	6	20	26	24	4	22	31	23	7	22	35	43	6	50	17	17	4	26	14	9	1	8	10	11	3	11	20	15	3	44	52	42	180	42	49	49	112	60	43	49	149	33	55	74	63	54
HMF	HMF000231A	350	156	24	176	220	128	26	210	400	111	42	239	368	217	38	651	73	34	10	81	28	25	10	71	30	27	4	33	61	43	8	177	231	117	1175	157	135	124	709	161	169	158	963	154	191	175	497	196
HMF	HMF000279A	90	78	17	57	64	53	17	50	66	51	4	34	102	84	20	88	60	42	14	65	33	32	12	47	14	41	4	30	77	46	6	125	114	47	317	62	78	69	172	57	79	67	226	64	101	98	135	87
HMF	HMF002196A	81	71	5	55	69	43	4	69	52	35	6	51	100	55	12	140	32	14	6	33	13	16	7	30	14	19	6	16	48	30	10	85	98	46	114	70	75	58	81	94	65	66	95	53	148	122	67	149
HMF	HMF002150A	223	98	14	100	152	78	25	173	320	78	24	202	244	185	28	453	34	39	5	42	22	19	7	43	24	19	8	31	62	41	5	124	174	101	603	120	154	101	402	156	139	97	510	121	248	169	293	245
HMF	HMF003680A	82	53	7	48	116	64	28	186	27	28	2	24	138	161	15	192	72	42	15	105	54	46	17	106	22	37	7	48	119	129	21	294	119	741	91	429	2333	2785	441	2906	61	463	62	643	8161	11973	2301	5032
HMF	HMF002303A	34	34	8	34	23	29	3	25	20	18	2	15	27	16	5	51	18	6	3	19	7	7	4	9	5	4	1	9	14	13	5	32	54	24	141	37	35	31	69	35	26	21	86	26	53	42	71	66
HMF	HMF003762A	89	54	7	62	206	74	28	154	35	30	9	22	97	136	9	133	47	29	14	45	26	30	16	43	15	25	8	29	54	61	18	114	123	871	98	440	2473	3157	398	2756	77	543	76	526	6041	11171	2798	4664
HMF	HMF001416A	10816	5901	2775	6872	13378	11191	3207	11057	6877	5334	2184	4470	8878	8585	1469	9328	2907	1200	570	1755	2169	1804	813	1891	1626	1388	695	1160	2819	2124	508	3373	3405	1387	718	1870	3469	2536	924	4130	1636	1221	540	1535	3259	2354	494	3355
HMF	HMF003571A	100	55	16	65	60	39	12	56	63	38	15	49	189	104	21	139	53	27	5	57	42	14	6	42	25	19	5	32	918	187	34	1024	116	77	396	83	105	103	204	141	100	109	311	106	820	208	237	431
HMF	HMF000423A	40	20	4	32	20	21	3	20	32	12	6	17	48	37	5	45	14	14	3	16	6	4	3	16	3	10	0	9	76	35	5	104	43	15	91	26	27	17	42	31	35	20	62	26	112	39	35	75
HMF	HMF001449A	130	100	21	74	130	79	26	96	50	38	6	28	108	157	14	126	108	39	21	67	22	22	30	40	22	31	9	38	48	62	15	104	433	1419	286	980	3247	3735	564	3490	159	839	146	925	9325	15304	3898	6022
HMF	HMF001524A	95	101	5	92	100	87	17	90	74	59	8	54	96	78	11	97	37	28	3	34	39	46	7	51	12	22	6	29	47	44	7	109	94	78	79	86	65	60	52	102	68	54	71	68	96	87	44	82
HMF	HMF001308A	198	118	20	132	1260	220	213	654	138	55	13	99	258	215	33	375	94	62	22	87	56	41	28	57	31	32	14	47	82	82	27	164	270	926	134	598	2689	3304	430	2851	165	575	140	703	6866	13007	3261	5134
HMF	HMF001445A	270	167	34	175	376	171	62	350	130	101	23	105	340	434	29	461	185	161	38	234	286	213	63	410	219	284	44	274	257	544	41	806	313	5341	161	1957	13869	19488	2812	16513	285	3695	134	2993	35048	64145	13588	27557
HMF	HMF003701A	181	133	16	126	223	118	22	197	234	85	20	187	250	167	26	416	83	46	15	90	35	44	10	66	27	34	9	48	141	72	11	248	160	88	232	97	91	68	111	102	104	78	191	97	215	155	116	176
HMF	HMF003101A	37	15	3	29	171	34	20	109	20	8	3	16	64	62	3	62	26	14	8	23	20	13	12	21	7	8	1	12	31	26	10	51	49	377	38	193	1004	1050	127	1095	26	232	24	220	2799	4560	1008	1847
HMF	HMF001866A	245	215	22	195	196	184	19	163	122	106	15	123	179	179	14	217	115	75	11	141	80	65	21	111	45	46	15	76	146	135	15	238	201	103	225	149	120	118	136	176	148	146	173	130	220	160	124	242
HMF	HMF002142A	31	24	4	22	111	29	14	61	15	9	1	7	39	36	4	38	21	13	10	22	14	10	12	13	7	6	3	13	21	17	6	44	65	220	50	152	707	907	136	799	43	201	56	179	1711	3039	815	1321
HMF	HMF003519A	95	68	4	43	49	34	11	67	60	46	8	53	63	48	4	102	68	32	2	40	18	23	5	35	20	20	3	19	69	41	3	78	84	53	223	64	82	77	118	89	76	59	180	60	130	122	101	138
HMF	HMF003236A	85	56	6	37	50	38	12	42	69	20	9	38	174	89	18	153	38	26	9	46	21	14	8	24	16	18	0	20	548	130	21	772	82	48	181	38	97	51	107	77	78	50	111	45	1613	328	244	829
HMF	HMF000172A	798	182	60	368	507	159	74	401	442	168	46	299	405	228	54	658	61	37	17	59	37	35	22	64	21	42	9	41	46	61	15	96	197	92	293	135	200	266	209	287	168	182	281	169	196	148	137	213
HMF	HMF002375A	62	25	10	37	53	27	4	36	49	15	14	25	227	88	16	162	34	17	6	27	22	12	6	22	11	7	3	18	816	172	35	1126	82	37	128	43	100	44	81	74	65	40	82	44	1709	319	207	855
HMF	HMF003247A	102	66	11	62	89	62	21	76	65	39	19	42	111	76	19	146	36	13	13	33	30	18	12	23	13	10	3	20	340	98	23	441	130	65	113	69	192	240	104	268	68	81	121	66	492	154	103	234
HMF	HMF001253A	34	22	2	25	126	27	19	65	24	10	4	15	36	23	4	42	22	21	3	25	10	11	8	26	13	11	3	10	43	24	4	75	67	29	104	35	61	58	47	59	49	33	69	37	157	132	49	77
HMF	HMF001253B	43	28	4	30	138	28	23	69	32	14	6	21	44	29	5	47	26	23	2	30	14	13	9	37	22	14	7	20	48	31	4	78	90	36	111	52	71	66	53	67	62	42	78	43	160	140	56	96
HMF	HMF003516A	64	35	13	38	62	23	7	30	28	22	10	22	45	29	6	41	24	12	1	17	16	16	4	17	7	10	2	11	21	25	3	44	65	35	86	44	50	36	38	70	43	32	52	59	48	34	29	49
HMF	HMF003223A	132	86	31	81	129	92	49	126	123	69	23	77	352	175	52	325	60	30	13	55	55	31	21	63	25	25	8	40	1301	303	53	1683	252	118	227	152	351	295	205	351	161	145	165	174	2266	546	350	1224
HMF	HMF000622A	60	28	11	25	97	37	13	153	29	15	1	6	87	101	13	118	44	28	11	68	18	20	13	64	12	24	2	26	63	67	15	182	71	521	44	297	1891	2088	246	2184	43	298	26	420	4535	6722	1821	3310
HMF	HMF001412A	168	165	18	148	137	129	20	140	87	89	20	100	129	147	20	209	84	58	7	112	60	62	17	93	35	55	6	89	136	93	9	235	184	85	547	106	111	122	253	130	153	129	450	133	178	152	227	145
HMF	HMF002278A	40	16	6	23	40	11	6	27	16	8	2	10	11	11	2	18	11	4	2	13	6	4	2	3	5	2	0	4	4	6	1	15	69	22	104	30	32	15	44	32	26	14	59	24	17	23	31	30
HMF	HMF002920A	259	161	55	165	226	169	49	201	206	134	55	125	288	231	50	328	71	40	18	59	48	54	12	63	34	32	12	40	76	74	8	131	224	125	140	142	218	166	110	229	186	136	116	146	232	183	87	265
HMF	HMF000027A	78	49	6	51	375	70	44	171	37	24	3	30	113	96	9	109	48	28	25	55	25	20	24	30	15	16	5	26	32	44	10	102	109	809	86	423	2401	3098	368	2529	64	503	67	529	6698	11190	2962	4720
HMF	HMF000183A	57	22	7	30	153	46	16	54	25	16	3	19	64	60	4	71	29	21	6	28	14	19	12	30	12	29	3	19	78	39	7	138	74	508	128	185	1439	1767	251	1369	51	341	85	348	4277	7446	1725	2446
HMF	HMF000734A	68	59	11	36	57	35	8	47	35	40	8	29	68	57	20	79	26	19	1	24	16	10	8	31	13	8	4	20	66	34	4	112	78	40	157	61	86	70	109	85	77	79	139	76	159	142	107	162
HMF	HMF001887A	160	127	26	136	109	90	26	103	118	147	16	79	606	306	84	453	135	63	29	152	96	61	29	133	46	68	12	94	2850	589	173	3696	240	118	232	165	335	251	215	378	173	136	183	164	3640	800	522	1975
HMF	HMF001565A	263	174	40	177	252	237	51	235	161	154	55	135	257	214	48	263	83	58	19	95	66	71	25	113	39	45	12	56	93	103	14	172	237	137	124	171	326	225	127	354	218	188	147	217	297	228	83	296
HMF	HMF000878A	163	102	22	122	335	114	61	269	58	46	9	52	227	290	26	265	77	56	39	101	75	60	36	94	26	55	19	65	95	123	27	255	236	2745	229	1376	8852	10572	1270	9571	145	1708	183	2240	28739	46202	9906	16909
HMF	HMF002140A	40	25	4	17	31	32	6	25	18	19	7	13	29	38	3	34	12	4	1	12	3	7	1	11	5	11	3	3	9	14	2	24	31	14	15	21	31	25	16	31	19	17	23	30	27	26	8	32
HMF	HMF003715A	102	53	12	67	72	74	15	70	49	46	9	45	119	95	14	114	61	69	20	83	43	61	17	125	18	36	9	51	87	96	14	175	152	90	105	116	139	100	68	148	89	76	71	67	180	126	50	147
HMF	HMF003525A	159	65	22	61	85	73	8	64	69	54	14	45	100	105	17	111	57	28	10	68	22	43	11	53	20	23	3	28	60	52	4	122	129	59	159	94	90	82	71	91	79	81	121	70	135	124	56	129
HMF	HMF001638A	539	383	61	451	390	289	47	321	306	250	29	252	541	344	56	545	339	181	81	338	244	159	75	310	197	163	46	237	1143	468	85	1496	427	184	451	408	338	233	277	373	290	198	352	247	1372	495	277	820
HMF	HMF000846A	71	50	10	39	367	68	35	186	41	21	6	25	105	99	6	120	30	27	12	29	28	17	26	30	15	11	12	22	82	81	12	135	100	638	93	271	1655	1961	273	1640	51	389	79	399	4836	8195	2044	3032
HMF	HMF000815A	3145	2072	1054	2067	5460	5722	1470	4379	2257	2955	1020	1583	2972	3882	721	3534	860	399	197	547	971	904	324	807	592	671	272	447	964	922	203	1260	1187	597	377	643	1220	1211	415	1336	822	767	298	594	1138	919	205	1264
HMF	HMF002794A	20	18	2	16	14	10	1	10	12	11	3	7	23	20	3	24	17	8	1	11	6	5	4	16	4	4	5	10	14	10	1	27	30	19	41	17	26	16	20	43	32	23	22	22	39	43	20	37
HMF	HMF004289A	60	240	11	88	101	67	12	130	63	147	6	45	279	183	26	204	29	14	4	37	21	17	8	36	22	57	3	35	1132	254	46	1398	81	25	80	50	145	162	61	169	126	82	76	61	2028	396	223	993
HMF	HMF004187A	78	78	10	57	68	45	13	93	49	172	10	50	71	102	16	92	76	48	14	96	44	32	9	50	56	215	11	60	194	70	20	292	77	41	129	66	71	91	94	99	119	63	95	64	147	116	62	119
HMF	HMF000550A	70	44	8	30	38	23	8	34	41	23	9	21	45	41	10	48	28	10	2	31	14	34	7	27	9	11	0	26	33	31	3	76	74	45	142	44	58	60	94	70	64	65	113	38	119	104	63	89
HMF	HMF004036A	31	8	1	19	24	11	5	12	14	8	3	12	6	12	2	17	9	7	1	7	3	3	1	7	3	2	3	3	5	10	0	23	41	14	35	13	20	11	16	27	13	12	25	19	28	13	16	10
HMF	HMF002277A	116	53	17	56	75	72	10	79	52	43	8	33	107	76	21	130	42	42	10	60	41	41	8	72	30	25	3	27	69	78	10	140	138	97	241	77	104	97	100	121	93	91	116	92	146	150	97	128
HMF	HMF002845A	710	364	182	456	750	660	213	659	473	395	153	321	590	530	93	590	166	70	31	104	124	84	29	97	90	81	26	68	350	168	26	511	223	103	140	120	282	235	118	268	172	131	125	134	670	254	115	434
HMF	HMF004024A	277	221	51	172	233	213	58	182	165	145	43	124	214	223	28	250	102	55	37	130	73	71	38	120	44	57	20	70	191	156	17	309	248	122	181	199	230	183	151	249	197	184	159	181	331	231	100	308
HMF	HMF004310A	76	62	12	34	36	30	11	37	47	44	11	23	54	62	13	64	30	18	5	28	20	18	8	30	11	22	4	24	35	36	5	78	85	60	206	60	80	112	131	82	79	75	149	76	118	101	111	101
HMF	HMF004001A	134	67	11	53	62	43	11	49	66	45	10	51	78	77	11	115	38	30	11	40	16	18	11	37	13	17	3	20	46	36	9	94	105	56	170	66	82	67	110	71	89	93	168	75	141	118	74	127
HMF	HMF004301A	217	72	34	101	358	100	64	225	38	17	6	20	156	164	17	176	60	37	25	59	44	32	34	42	13	26	18	32	55	74	17	126	469	1768	147	998	3435	4235	587	3894	171	1006	96	979	9344	15440	4291	6889
HMF	HMF004385A	140	177	27	89	181	210	25	471	187	289	32	98	565	288	50	391	73	42	12	115	71	42	23	115	50	93	10	68	2133	465	82	2742	234	96	356	127	507	1186	336	1347	240	157	269	161	5569	1295	713	3031
HMF	HMF003967B	75	32	5	33	425	65	52	207	34	22	7	22	69	71	10	105	39	23	6	53	21	18	9	15	15	29	4	24	55	36	7	72	88	411	72	192	1167	1343	219	1125	64	268	85	288	3074	5909	1206	1906
HMF	HMF003958A	122	99	15	96	89	76	18	106	68	54	20	63	408	204	48	286	128	65	24	134	125	58	30	158	60	54	7	87	2876	642	191	3107	171	80	388	100	152	110	268	152	147	96	279	93	2029	490	370	1001
HMF	HMF004332A	77	41	6	32	111	46	10	81	39	19	1	20	67	91	6	103	34	19	13	44	19	16	23	46	15	16	2	28	53	59	6	115	76	536	148	237	1574	2130	324	1821	52	282	107	399	4213	7598	1732	3103
HMF	HMF004042A	72	67	7	41	34	31	8	27	36	29	13	34	55	49	9	76	20	19	7	29	30	22	18	28	7	20	3	14	36	24	6	68	69	44	185	50	66	70	111	70	59	59	109	46	113	77	88	86
HMF	HMF004167A	66	45	9	48	246	76	40	152	45	17	7	30	116	112	12	123	55	33	18	47	29	36	21	38	16	15	11	21	39	56	20	101	130	880	119	379	2817	3672	470	2814	51	505	109	563	6795	12615	2953	4754
HMF	HMF003863A	279	259	38	167	253	184	47	189	277	312	33	139	637	342	79	458	260	130	54	215	189	162	142	252	97	226	25	181	2507	657	229	2865	540	216	581	383	705	429	537	632	418	379	556	365	10166	2108	1454	5116
HMF	HMF003994A	58	52	10	41	59	30	8	45	30	28	9	21	62	55	11	73	49	20	28	52	32	27	16	48	21	19	8	29	143	94	11	209	99	39	121	67	99	80	79	98	62	67	81	68	298	161	58	250
HMF	HMF004281A	497	378	32	358	431	316	49	514	332	238	45	295	515	430	41	860	293	148	36	329	218	207	32	343	159	169	23	226	979	551	48	1512	395	178	443	272	320	242	291	366	280	230	347	247	1095	570	241	780
HMF	HMF003852A	109	72	20	72	250	80	36	140	44	22	2	22	154	170	19	158	69	50	22	83	46	38	28	69	13	45	21	47	58	92	27	202	147	1822	145	811	5180	6371	746	5650	94	1230	139	1150	14104	23225	6009	9275
HMF	HMF004243A	391	300	69	302	374	308	72	409	244	262	65	172	336	306	56	369	107	68	19	97	80	67	32	85	74	96	19	87	380	135	24	368	174	98	153	100	212	346	122	360	163	136	133	118	397	202	114	274
HMF	HMF003894A	100	80	20	73	254	76	39	160	51	43	6	46	143	166	21	178	63	42	23	53	30	30	35	54	15	31	11	33	48	65	12	130	132	1731	169	840	4669	5421	684	5195	62	1195	127	1339	15010	23669	6066	9439
HMF	HMF003891A	77	43	10	40	48	32	12	54	42	30	13	41	487	207	35	297	48	21	7	48	48	16	6	59	15	17	3	35	2205	484	79	2808	141	49	291	59	187	95	195	138	87	86	245	111	3058	612	396	1437
HMF	HMF004337A	235	625	55	247	316	286	62	359	214	459	35	115	378	370	49	363	111	76	29	140	103	83	31	174	61	225	22	91	1424	326	85	1647	386	239	409	276	804	2844	424	2524	277	329	317	220	1709	689	365	1050
HMF	HMF004373A	165	122	21	118	130	92	15	83	103	68	15	57	126	102	23	146	55	34	2	58	28	39	19	40	22	17	8	36	49	38	16	96	155	78	373	105	74	68	191	91	110	75	268	80	129	127	157	146
HMF	HMF003986A	135	67	14	67	69	53	6	50	70	48	16	31	99	69	18	84	56	46	10	69	44	35	8	67	30	24	10	29	104	81	9	173	123	66	133	91	100	76	78	105	90	70	92	76	173	132	58	171
HMF	HMF003931A	45	29	10	29	23	24	7	19	39	11	8	17	24	42	6	30	30	18	3	16	10	15	5	16	13	17	0	10	12	25	2	38	56	31	56	39	66	57	63	72	56	59	45	43	79	72	19	67
HMF	HMF004047A	94	62	14	49	92	48	14	73	102	38	10	47	71	76	7	129	24	23	6	26	10	15	9	19	11	9	4	9	38	24	6	75	128	54	318	72	76	46	165	78	71	69	274	62	117	108	128	94
HMF	HMF004304A	3601	2077	965	2408	4690	4141	1170	4116	2495	2021	796	1795	3231	3131	550	3689	756	327	133	553	527	511	177	506	446	399	150	340	1145	626	165	1508	1156	509	402	610	1366	1024	385	1312	603	457	331	545	1864	1037	387	1640
HMF	HMF003978A	71	26	32	36	62	37	23	38	51	28	27	20	409	183	27	244	38	19	15	28	38	18	6	57	14	15	8	33	1489	318	57	1916	133	63	99	84	221	112	110	172	92	57	80	89	2821	613	320	1489
HMF	HMF004217A	133	84	17	68	208	74	33	164	49	38	15	27	113	165	12	142	78	61	37	88	36	40	31	65	36	43	10	46	98	90	15	216	150	1700	175	600	4262	5599	688	4530	134	1160	132	966	12662	24296	4731	7285
HMF	HMF004113A	135	91	9	81	112	66	16	80	86	62	13	45	104	104	17	169	50	40	11	55	27	36	18	60	21	38	9	24	73	59	13	147	143	61	334	99	103	83	190	122	89	101	269	83	155	145	139	139
HMF	HMF004392A	78	45	11	47	68	54	12	56	42	28	14	38	50	42	8	49	37	28	5	41	30	33	7	35	28	26	11	28	46	36	10	98	103	57	113	69	108	66	102	93	73	75	103	78	83	84	78	109
HMF	HMF004108A	180	78	18	110	716	181	104	382	117	44	10	65	239	256	21	278	72	51	44	112	61	57	28	64	26	38	21	43	66	93	22	193	251	3530	179	1802	11404	12756	1309	12856	154	2329	173	2968	36947	55317	11726	21692
HMF	HMF004014A	60	47	10	39	24	19	11	30	19	17	3	15	32	25	6	50	28	24	12	27	16	12	17	20	15	10	14	18	22	21	14	46	72	35	115	38	36	36	81	42	38	36	97	30	57	53	53	56
HMF	HMF004221A	126	98	21	79	102	59	16	73	71	77	19	57	102	104	12	134	63	45	23	86	26	25	16	46	21	35	5	34	58	38	9	137	135	78	293	86	77	60	171	80	103	99	270	83	141	98	142	141
HMF	HMF004274A	125	81	11	57	210	100	27	155	50	42	20	40	119	107	16	146	88	75	17	86	55	48	16	69	27	47	9	38	111	85	15	233	146	1303	315	627	3545	4429	525	3970	132	999	271	965	11486	19092	4062	6864
HMF	HMF003901B	59	28	12	49	53	30	11	78	29	27	8	22	84	54	9	152	33	16	12	33	21	18	17	35	12	13	3	25	31	37	9	81	78	42	86	62	53	54	74	82	55	39	82	46	121	74	39	103
HMF	HMF001439A	206	91	23	101	129	104	25	106	103	59	21	76	186	143	32	194	79	46	17	75	44	50	13	67	23	37	6	36	103	82	8	159	175	99	177	118	124	126	104	137	121	115	121	79	210	226	86	172
HMF	HMF000357A	113	69	20	87	72	75	14	71	96	54	16	88	124	88	18	156	61	26	13	92	38	33	8	70	27	23	6	54	181	85	14	338	117	54	173	95	89	80	110	120	74	81	160	100	240	120	103	207
HMF	HMF000714B	99	72	20	61	66	48	3	68	49	32	7	43	77	51	14	83	47	34	5	36	18	26	5	21	16	10	3	19	67	38	8	85	100	52	141	88	70	58	96	82	71	47	104	64	111	102	84	117
HMF	HMF000714A	93	65	17	66	67	56	9	62	53	30	5	41	67	59	12	94	46	33	5	36	19	27	6	35	22	11	2	17	80	48	6	150	101	52	160	76	79	55	102	72	69	49	110	60	146	118	66	126
HMF	HMF002314A	79	36	3	40	133	52	23	78	30	14	5	26	82	95	4	79	31	32	10	48	20	20	18	26	5	15	4	20	38	39	10	105	99	821	97	328	2022	2443	377	2211	53	569	79	464	5425	8887	2423	3531
HMF	HMF002702A	115	73	8	71	113	44	15	82	91	35	14	63	103	62	8	183	14	11	9	24	18	14	3	27	7	13	0	14	76	28	7	117	123	58	257	78	76	57	120	84	85	54	158	56	198	92	134	126
HMF	HMF000684A	120	110	25	79	72	58	24	84	73	122	22	36	83	82	22	98	92	39	67	87	57	42	33	63	41	84	20	57	135	96	29	225	137	54	232	104	74	153	169	152	113	84	160	80	138	121	117	129
HMF	HMF001368A	66	41	9	45	196	64	30	119	60	23	7	32	89	97	10	108	48	32	13	43	21	19	17	42	15	13	5	15	38	36	9	95	93	665	106	319	1689	1998	283	1907	55	424	91	451	4486	7410	1904	3096
HMF	HMF003385A	321	228	29	211	247	154	25	301	255	109	28	184	387	231	35	600	96	58	16	121	74	50	12	117	42	60	8	77	636	181	40	909	282	130	430	212	245	181	253	277	217	168	350	201	1295	536	293	923
HMF	HMF000817A	112	105	19	72	105	74	24	124	76	68	21	58	347	159	41	340	78	55	43	70	70	33	25	53	25	34	19	39	1173	280	70	1547	163	86	511	107	168	102	316	149	154	107	400	113	1982	461	495	985
HMF	HMF001102A	283	195	34	250	194	212	26	181	148	111	17	119	147	149	14	195	159	84	25	128	100	106	28	137	75	55	15	101	181	128	30	327	223	110	284	219	145	120	172	228	135	113	211	130	182	163	111	221
HMF	HMF001102B	278	254	35	261	229	223	30	287	160	160	17	132	152	156	16	218	150	81	24	133	94	97	27	143	74	78	14	112	168	127	22	327	226	109	289	211	167	195	186	300	171	153	217	133	165	163	103	220
HMF	HMF002608A	70	79	12	58	80	42	8	76	76	41	9	56	405	178	38	272	61	24	5	64	54	38	11	68	24	16	9	42	1581	333	113	1959	140	67	162	97	182	88	127	131	113	69	142	74	3166	633	475	1669
HMF	HMF002336A	74	40	9	36	36	21	6	20	33	15	8	29	54	48	5	78	11	18	6	18	11	10	4	28	3	10	3	18	41	22	6	85	90	38	279	44	64	39	134	59	54	45	167	55	123	71	116	100
HMF	HMF002360A	35	19	8	19	23	13	4	16	37	17	6	17	38	24	9	42	27	18	2	13	12	8	2	15	9	4	5	9	47	28	1	73	45	39	88	30	53	48	57	37	42	39	88	38	127	76	81	103
HMF	HMF002573B	76	57	9	38	65	44	12	32	64	39	8	32	773	309	71	451	68	30	7	68	69	24	14	89	30	13	7	53	3593	784	171	4536	205	76	171	97	360	106	170	224	185	109	159	122	8779	1734	1040	4629
HMF	HMF002573A	117	72	16	57	115	76	25	89	85	57	13	59	1930	705	152	1107	148	44	16	158	139	40	22	179	61	27	10	102	8285	1641	400	10433	389	119	197	154	733	182	261	353	361	181	196	183	20910	3842	2264	10950
HMF	HMF000361A	67	40	5	53	94	97	12	153	50	30	8	40	211	114	17	163	37	20	6	39	105	81	14	147	22	15	3	22	756	188	27	912	84	50	220	57	115	82	158	129	59	55	194	57	996	240	192	494
HMF	HMF001387A	44	29	7	28	84	41	10	59	28	22	2	21	40	49	7	58	34	32	5	32	15	11	5	36	11	14	4	24	70	40	4	99	66	21	96	39	48	50	61	49	52	27	92	41	86	45	72	64
HMF	HMF000309A	155	106	21	94	135	89	24	104	151	87	17	130	185	161	20	262	130	71	26	114	56	52	23	108	53	44	13	65	232	117	17	401	193	94	468	129	133	129	255	110	135	119	331	111	254	201	214	231
HMF	HMF000897A	89	66	14	56	181	73	28	124	24	22	7	22	105	102	18	127	46	32	14	64	26	21	19	43	17	19	3	27	80	44	18	177	146	756	161	378	2014	2311	267	2096	84	533	103	545	6329	10344	2531	3834
HMF	HMF000515A	68	36	2	25	45	23	7	21	33	24	8	22	42	52	9	49	32	20	8	26	15	19	11	26	6	14	3	15	70	33	4	111	71	36	176	53	51	52	140	45	56	51	164	42	186	83	128	123
HMF	HMF003022A	90	91	11	53	118	69	12	122	62	67	12	37	96	73	16	141	32	29	6	31	22	28	10	30	18	34	2	27	240	64	11	322	94	50	194	63	134	226	145	194	82	66	200	65	523	166	143	297
HMF	HMF003368A	143	78	16	80	104	62	22	81	147	47	19	115	129	105	19	229	54	31	9	42	29	31	2	46	26	24	6	37	106	61	5	161	106	77	317	112	96	90	203	105	91	90	218	104	158	114	125	156
HMF	HMF000774A	507	323	47	340	323	225	36	373	399	204	52	329	470	356	58	692	221	141	71	243	141	119	41	185	102	95	22	126	380	230	35	651	581	304	562	520	500	409	445	529	338	309	499	309	1081	790	309	1052
HMF	HMF002251A	244	254	36	207	199	211	41	214	140	142	32	139	242	201	26	275	142	103	46	148	116	120	48	180	80	65	24	122	205	186	33	400	252	145	230	196	195	255	180	296	173	149	217	187	313	263	119	297
HMF	HMF000274A	56	27	7	29	486	76	53	255	58	20	7	27	69	54	8	93	21	11	5	28	14	10	12	20	9	9	2	10	43	25	12	69	69	326	137	163	853	1147	186	966	48	220	88	227	2176	3627	1017	1601
HMF	HMF003430A	374	394	51	387	334	292	30	423	326	309	23	237	303	265	32	436	322	164	70	282	156	117	58	193	126	146	32	223	241	205	36	423	386	188	248	331	279	395	175	511	342	258	193	255	258	232	125	307
HMF	HMF003258A	119	83	17	71	435	105	66	196	60	44	7	43	160	154	19	176	66	35	22	65	32	29	37	52	9	35	10	36	38	78	20	110	147	1728	149	726	4684	5553	761	5120	91	1160	151	1284	15598	23347	6021	8742
HMF	HMF003598A	143	95	15	105	103	77	16	120	96	60	11	71	112	98	13	175	47	24	7	52	27	29	4	45	16	31	3	31	67	39	6	103	90	54	172	82	69	48	105	82	78	61	197	69	111	98	90	123
HMF	HMF002948A	330	197	41	227	264	172	37	308	383	130	36	265	393	253	51	656	109	67	18	113	65	47	17	79	54	52	4	74	150	104	13	275	314	133	611	233	248	204	473	277	219	185	627	216	429	340	305	388
HMF	HMF003781A	171	134	18	125	150	156	24	135	102	91	14	99	143	138	11	190	143	89	28	162	95	86	9	121	67	55	12	114	286	186	17	484	165	83	172	126	121	93	91	180	111	90	87	94	297	174	72	205
HMF	HMF000889B	138	104	19	99	141	97	20	135	117	65	15	96	1366	498	69	768	131	59	13	141	141	48	17	173	47	36	9	108	6628	1500	277	7926	303	102	279	117	438	197	232	234	244	161	254	172	10937	1829	1077	4357
HMF	HMF000889C	72	73	5	44	49	39	17	44	60	34	8	43	129	87	14	143	41	23	6	45	27	24	12	40	19	30	4	14	652	161	17	512	149	74	266	89	156	98	145	116	116	118	312	126	1628	416	268	944
HMF	HMF002574A	440	362	42	378	326	352	36	315	261	202	29	225	350	274	32	454	173	92	29	143	112	95	29	134	67	61	14	96	182	128	10	363	341	167	209	290	238	181	140	301	201	174	161	198	401	270	92	387
HMF	HMF001154A	253	126	33	182	463	158	69	318	81	67	15	63	263	355	31	339	109	58	37	102	60	76	66	107	31	31	20	125	86	118	29	224	272	3960	209	1923	11233	12675	1587	13371	166	2527	169	4184	49082	70231	19097	28944
HMF	HMF003365A	58	43	14	44	54	38	19	44	55	28	18	36	108	74	17	122	26	20	9	31	14	9	3	26	17	10	2	21	344	75	21	419	107	47	373	68	77	76	230	89	106	71	326	75	693	180	279	433
HMF	HMF000316B	361	324	59	261	293	190	75	248	287	241	59	191	316	320	45	400	154	77	41	204	107	89	39	142	68	149	24	123	471	177	49	690	280	140	246	219	210	226	247	297	256	225	207	212	999	409	214	720
HMF	HMF002413A	196	207	28	160	198	205	15	179	110	102	21	109	226	184	17	204	162	94	22	181	120	89	20	174	83	85	13	111	423	199	16	624	249	104	174	178	161	114	133	182	187	120	139	136	413	166	109	256
HMF	HMF000581A	269	158	21	184	179	112	22	199	260	105	21	196	277	193	24	463	131	65	18	105	67	64	14	100	44	37	18	81	143	103	11	251	204	119	418	168	139	110	309	151	144	149	343	162	229	181	225	228
HMF	HMF001326A	2	0	1	5	7	2	1	3	3	0	1	1	10	5	1	10	5	1	1	1	0	1	0	0	0	0	1	2	1	7	0	4	18	59	3	42	200	219	30	211	3	29	6	49	663	914	230	413
HMF	HMF003260A	286	265	25	270	248	203	34	275	237	242	19	170	186	212	15	277	187	101	51	177	123	123	43	197	103	237	22	198	303	187	30	512	247	125	205	205	163	177	150	289	273	208	178	184	270	199	105	261
HMF	HMF001731A	207	94	18	91	168	77	21	118	256	59	14	161	235	117	16	328	54	30	9	51	25	25	9	35	13	21	3	22	58	38	6	110	129	56	595	86	90	52	280	96	75	67	430	86	135	119	197	110
HMF	HMF001141A	58	149	11	58	96	50	13	115	78	66	14	37	134	127	21	173	40	29	11	33	34	21	16	43	18	40	3	17	484	136	24	607	107	38	243	53	126	182	189	146	103	86	219	78	1162	350	265	725
HMF	HMF000508A	284	194	36	190	202	190	43	188	109	128	25	115	146	164	23	192	180	91	35	214	124	97	35	158	83	46	18	124	167	124	21	286	237	127	244	191	167	118	134	210	191	148	193	149	180	143	123	179
HMF	HMF002490A	240	126	29	136	195	115	33	159	229	95	26	157	292	191	30	374	164	79	17	159	87	88	25	143	59	60	10	71	488	182	26	659	240	111	446	138	171	142	336	185	181	153	386	150	496	266	233	427
HMF	HMF002267A	40	29	4	28	32	21	7	23	28	18	8	20	40	49	5	54	30	23	5	29	13	6	7	14	7	14	1	10	32	27	4	54	38	26	139	26	39	27	98	45	27	33	103	31	58	60	57	63
HMF	HMF002606A	567	373	36	320	461	235	55	386	892	320	60	531	706	449	86	1181	87	45	20	103	44	30	16	51	28	42	7	64	134	58	9	233	323	175	1055	226	247	217	716	295	361	213	856	272	281	259	433	306
HMF	HMF003491A	567	229	41	270	342	167	35	306	731	177	56	459	698	347	84	1080	116	54	18	118	64	64	14	101	53	54	12	80	197	123	16	350	458	237	643	368	393	320	485	368	227	214	532	229	762	537	331	739
HMF	HMF003075A	206	95	12	98	167	67	25	111	275	66	14	167	233	134	20	383	46	25	4	58	24	19	5	39	15	17	4	27	93	32	9	130	159	82	287	129	151	119	203	149	109	94	239	104	231	150	147	226
HMF	HMF001074A	355	296	32	235	261	223	31	333	435	210	34	240	367	250	52	606	97	57	27	112	52	44	14	69	36	76	6	55	118	99	11	267	325	140	713	213	240	259	471	324	234	201	564	188	402	249	331	388
HMF	HMF002874A	66	65	3	57	50	49	3	48	45	37	6	27	68	55	4	71	36	21	5	47	17	14	6	31	11	18	2	17	39	31	7	144	89	62	120	52	68	56	83	78	58	60	91	67	88	77	73	110
HMF	HMF001588A	147	132	11	119	116	124	15	148	88	73	14	72	116	112	9	160	58	61	11	83	77	43	14	90	37	46	5	60	146	135	7	279	140	66	104	80	136	202	63	223	88	93	88	94	225	173	55	216
HMF	HMF002880A	362	181	29	209	270	146	34	304	462	191	23	237	467	269	44	684	115	68	17	119	85	47	20	104	58	87	9	83	331	171	25	592	274	129	376	195	240	212	295	266	246	201	406	220	576	355	202	528
HMF	HMF002555A	167	88	7	71	104	49	21	95	158	48	15	99	156	90	17	235	68	28	9	81	25	24	8	45	18	31	6	36	74	49	3	179	156	62	739	98	125	77	398	106	117	99	546	90	149	95	326	155
HMF	HMF002482A	102	78	6	57	83	46	13	86	114	61	13	90	131	78	19	237	29	29	9	17	19	17	6	17	12	26	5	14	72	28	2	119	137	67	778	92	137	87	420	123	107	125	517	121	600	239	423	434
HMF	HMF003767A	313	161	32	240	226	141	33	224	214	109	17	165	295	170	34	418	124	92	13	139	75	71	21	129	50	51	6	62	363	156	25	453	274	129	335	211	183	135	222	188	202	106	266	146	462	265	157	374
HMF	HMF001871A	510	499	39	387	414	311	39	431	550	330	38	386	518	468	43	964	194	116	24	258	109	95	19	156	96	141	23	140	242	129	33	531	317	178	976	272	225	198	665	345	457	309	833	353	331	226	418	352
HMF	HMF003381A	223	84	26	116	236	88	22	178	239	91	23	161	341	195	33	437	106	58	26	102	58	36	19	75	35	35	2	61	943	224	58	1215	280	148	357	175	263	193	281	240	212	176	392	165	1881	647	381	1235
HMF	HMF002131A	104	80	15	85	65	59	9	65	70	42	12	44	71	67	9	105	51	33	4	42	28	30	9	33	17	18	6	25	71	57	1	125	148	53	172	55	82	57	92	77	76	71	137	62	151	110	75	151
HMF	HMF000409A	342	254	29	234	312	237	28	575	378	170	32	239	461	270	39	604	162	94	23	173	87	67	14	134	60	129	8	92	661	258	39	973	318	152	389	227	252	239	278	309	236	238	421	219	983	390	257	678
HMF	HMF003548A	134	80	19	95	97	63	20	99	112	58	12	74	195	120	26	225	57	46	22	65	49	31	20	60	40	31	8	37	586	190	39	755	148	78	216	109	162	101	142	153	119	101	188	92	957	324	163	575
HMF	HMF000355A	374	129	30	183	291	121	30	209	650	125	44	382	521	269	46	943	74	37	7	83	38	20	6	55	29	32	3	37	64	38	9	145	272	146	1232	241	272	200	740	248	182	226	1038	210	244	226	610	307
HMF	HMF000857A	63	49	5	44	42	36	8	36	49	35	6	38	107	66	16	126	26	14	6	25	20	13	7	30	10	9	2	14	203	58	7	296	73	35	99	58	70	65	65	68	68	51	60	49	438	113	71	230
HMF	HMF000557A	471	297	122	277	415	302	114	397	443	290	91	273	483	333	86	591	178	81	80	162	114	81	67	160	78	74	39	102	763	229	68	1042	316	163	296	230	389	650	257	759	262	210	259	233	1364	474	341	906
HMF	HMF001142A	223	126	23	155	180	99	17	172	193	90	16	121	242	136	32	438	64	37	5	104	30	23	5	56	21	43	3	36	71	61	12	173	225	84	1033	147	132	110	531	152	137	136	724	114	170	148	379	170
HMF	HMF001722A	228	105	15	126	148	98	21	112	160	86	15	110	217	184	19	277	99	69	9	88	63	62	14	100	51	52	11	49	203	150	19	410	182	95	203	120	143	90	146	151	123	97	159	106	303	196	96	224
HMF	HMF001329A	445	319	41	306	436	313	44	444	465	248	28	301	571	447	62	842	234	150	38	327	129	116	30	165	77	120	14	136	451	238	55	964	420	220	693	305	398	339	517	402	390	280	641	319	720	446	366	683
HMF	HMF002675A	351	248	72	254	363	289	73	296	266	189	58	176	351	299	65	433	131	71	23	124	90	99	29	117	52	97	14	67	92	128	20	166	369	173	156	186	350	240	157	362	245	205	159	204	331	257	92	300
HMF	HMF001515B	89	44	4	45	71	48	16	55	61	27	12	37	747	330	77	504	100	24	7	89	105	37	16	113	26	14	8	54	4801	924	208	5997	187	62	219	68	299	95	171	137	148	97	190	79	7759	1467	845	3160
HMF	HMF002603B	199	120	16	125	513	131	59	305	130	91	13	76	272	227	26	264	93	51	30	106	105	72	37	99	65	58	14	64	167	131	22	324	208	1769	190	845	5086	5726	780	5580	231	1225	163	1379	14481	23095	5863	9759
HMF	HMF002603A	260	170	25	162	796	162	86	375	196	151	19	131	390	249	32	344	122	55	32	119	148	74	42	119	100	70	15	80	216	164	29	398	279	1902	226	939	5382	5949	832	5856	361	1468	205	1593	15127	23916	6050	10321
HMF	HMF003670A	33	26	5	24	20	16	7	21	22	13	9	24	28	30	6	44	10	13	6	12	4	6	3	8	4	9	1	6	25	11	6	26	44	23	144	23	41	41	83	24	37	41	128	32	47	69	84	55
HMF	HMF002777A	126	82	5	72	80	56	12	87	153	58	5	91	129	87	15	224	27	21	8	38	20	15	6	31	11	20	3	18	60	41	6	120	155	80	571	99	136	87	341	112	123	81	482	97	239	181	303	224
HMF	HMF003237A	126	63	19	63	65	49	10	72	113	36	8	58	120	70	15	184	30	14	7	44	25	14	6	37	16	15	3	17	119	33	7	162	98	51	252	78	82	51	164	104	81	55	204	69	249	131	130	194
HMF	HMF001981A	742	508	51	595	1364	2291	411	5985	868	909	210	1345	527	595	108	1638	413	267	34	392	74	88	23	110	94	401	25	248	122	149	18	428	6942	2723	6326	2211	1168	2260	4677	1569	6097	9823	8436	6260	2133	2411	2671	2215
HMF	HMF002677A	50	32	4	28	84	38	17	107	18	16	1	13	72	92	6	108	21	18	6	52	9	15	7	45	9	44	4	29	51	60	7	161	59	1133	67	603	2840	3125	377	3622	31	702	61	884	10076	14077	3088	6908
HMF	HMF000498B	201	204	11	267	640	1045	150	3449	142	206	43	570	158	251	28	921	239	51	23	124	24	33	18	32	52	63	9	74	52	32	11	178	4550	805	5433	922	676	708	3739	760	3314	2455	5339	1933	753	659	2123	747
HMF	HMF001795A	66	57	8	48	144	50	22	122	36	36	5	26	86	50	9	109	34	31	8	27	26	16	6	26	12	15	3	20	92	57	7	124	100	56	175	69	88	80	124	81	56	50	148	62	198	142	90	169
HMF	HMF000633A	164	72	15	72	138	82	30	92	204	54	27	121	189	127	21	237	83	59	14	81	62	50	17	71	33	32	12	50	347	129	31	429	149	97	296	133	203	153	291	180	121	125	307	114	444	325	227	318
HMF	HMF003225A	165	90	16	98	115	89	13	84	144	58	23	77	163	106	27	222	75	38	13	121	42	21	4	70	26	36	6	44	200	69	12	391	178	69	537	136	131	75	324	148	126	114	451	111	284	154	280	185
HMF	HMF000839A	335	309	41	283	296	260	39	288	219	258	33	199	302	245	30	365	198	144	54	228	171	126	37	227	108	92	26	180	403	255	33	731	331	167	538	266	287	252	327	472	236	172	353	199	503	340	239	472
HMF	HMF000457A	109	64	22	63	94	51	15	61	66	39	11	57	79	74	11	91	61	26	58	70	37	35	26	49	31	37	17	44	53	58	15	94	112	72	213	115	76	82	132	101	75	56	163	72	80	87	92	103
HMF	HMF003329A	77	128	17	62	67	61	4	82	140	172	11	64	48	78	12	80	26	18	6	37	16	17	8	23	21	94	4	50	41	24	4	62	107	62	160	70	74	127	110	142	218	137	132	111	79	58	88	76
HMF	HMF001181A	177	87	30	97	130	90	15	89	105	48	16	54	137	104	21	143	71	39	12	63	40	47	13	64	22	27	9	30	61	61	9	134	150	70	184	123	114	90	106	134	110	97	128	105	153	135	93	127
HMF	HMF001107B	1289	478	156	726	1873	2640	563	6516	1885	676	267	1708	1252	908	202	3144	770	166	44	373	92	104	36	112	101	229	39	182	154	107	28	529	10263	1681	8297	1734	1222	1382	6361	1260	5288	4905	9813	3694	1219	1299	3291	1458
HMF	HMF003591A	5	0	0	0	1	4	3	3	0	3	1	0	2	1	2	1	3	3	3	0	1	0	0	1	3	3	1	2	2	2	2	0	11	4	7	8	9	6	16	6	6	5	13	6	2	5	10	2
HMF	HMF001259A	20	16	4	15	23	10	1	9	21	10	2	17	29	25	8	26	5	5	4	12	7	8	1	4	5	3	2	9	67	19	3	84	34	18	39	25	37	22	30	42	19	16	37	31	89	36	28	61
HMF	HMF002612A	644	416	58	458	621	351	51	659	475	342	28	384	610	452	52	999	213	132	31	462	111	76	22	185	68	117	9	160	489	209	42	1086	433	192	936	309	377	369	590	364	408	311	739	331	655	468	484	660
HMF	HMF003608A	213	108	12	114	155	78	20	227	314	80	24	185	225	168	26	476	87	42	24	75	39	26	8	40	32	43	10	33	93	69	12	161	216	94	802	147	190	118	552	164	175	138	787	146	318	256	421	315
HMF	HMF003685A	44	37	9	26	25	28	3	20	20	24	10	19	33	30	5	31	15	12	3	17	11	14	5	19	5	15	1	8	20	17	10	26	70	41	76	49	56	41	72	51	47	42	62	50	66	59	51	62
HMF	HMF002561A	35	19	5	22	24	16	7	18	13	19	2	15	18	20	4	22	22	12	1	23	8	6	6	15	3	16	4	9	14	6	5	31	48	29	68	41	45	40	67	30	25	39	59	33	22	47	45	48
HMF	HMF001814A	160	108	12	113	117	68	16	118	112	71	14	87	163	93	14	260	28	23	10	37	26	25	10	29	12	17	2	24	66	45	5	110	150	63	508	92	94	66	252	108	87	74	388	77	189	144	219	166
HMF	HMF000192A	114	67	15	55	77	48	14	72	74	52	12	50	135	66	15	164	48	50	8	71	41	35	12	57	27	42	5	40	96	61	12	165	175	80	360	109	135	106	209	140	116	91	275	93	239	178	174	214
HMF	HMF001611A	147	108	19	111	77	63	7	91	37	33	5	46	74	57	7	92	55	20	9	65	19	32	7	42	21	12	4	17	38	31	5	87	209	83	1394	144	143	176	438	162	76	75	692	97	150	122	410	171
HMF	HMF003616A	133	81	21	101	74	74	11	80	28	51	9	37	77	73	7	75	70	26	13	89	31	27	9	42	10	23	6	22	49	37	2	122	160	76	1130	95	84	75	360	108	69	77	554	88	102	85	336	136
HMF	HMF002254A	64	51	5	32	659	97	82	349	40	26	7	31	68	49	9	100	34	25	6	37	18	24	10	30	11	23	7	15	44	33	4	89	86	75	139	76	238	283	117	210	56	55	131	81	666	1122	272	376
HMF	HMF003627A	531	243	30	292	455	206	52	383	572	185	41	364	529	334	38	941	138	78	27	258	89	47	25	146	42	73	8	90	208	113	23	546	317	142	890	213	253	164	547	238	228	171	720	220	377	245	412	357
HMF	HMF000148A	309	243	32	196	243	174	38	444	300	270	28	195	257	225	41	606	127	71	28	147	79	58	30	132	77	146	13	127	315	169	37	506	253	135	281	230	202	186	175	283	259	208	223	191	681	353	168	540
HMF	HMF003686A	109	94	9	99	66	86	8	79	42	37	8	35	53	56	8	60	51	30	7	53	21	14	3	39	12	15	1	12	53	30	2	88	177	83	681	121	152	191	217	144	66	73	306	85	131	111	186	128
HMF	HMF001855A	99	62	14	51	64	43	3	47	39	29	7	39	61	41	8	54	27	17	5	25	12	22	1	28	7	20	7	26	38	30	5	66	142	67	828	82	83	86	341	95	68	80	440	70	73	75	278	99
HMF	HMF000590A	246	104	23	131	146	99	25	113	190	78	15	123	202	157	28	316	65	36	36	79	57	37	12	92	36	20	14	60	219	120	21	383	191	87	285	180	144	112	200	153	115	95	177	139	420	321	136	429
HMF	HMF003415A	45	34	6	25	28	18	2	26	38	21	1	25	29	31	3	26	24	16	1	24	14	19	2	25	5	17	1	11	15	11	3	33	94	51	210	56	55	46	74	55	48	41	120	48	83	77	89	73
HMF	HMF003379B	244	188	26	173	173	179	31	148	100	110	13	89	167	153	18	172	151	83	23	177	100	88	19	167	71	72	17	131	167	163	22	353	220	102	278	174	174	126	175	182	196	133	255	125	238	170	150	221
HMF	HMF003379A	252	189	25	175	178	180	31	148	104	116	12	89	174	154	16	181	157	87	21	182	100	86	18	165	72	69	16	130	172	164	23	365	221	102	272	164	168	126	156	184	189	132	238	122	242	170	138	225
HMF	HMF000199A	89	92	6	64	77	64	12	156	106	129	16	52	59	63	8	83	39	27	12	42	19	20	10	31	17	49	6	36	27	26	2	78	106	50	208	87	89	282	147	231	90	82	174	94	101	104	109	108
HMF	HMF002194A	216	113	15	154	202	106	35	196	299	102	33	213	348	196	25	508	97	52	19	111	52	21	14	55	33	30	8	46	153	87	9	271	307	169	649	248	205	156	477	196	208	228	592	208	325	236	290	328
HMF	HMF001478A	179	101	16	79	185	89	24	135	222	67	24	173	200	140	34	352	44	34	4	50	33	28	10	33	28	24	6	27	91	51	7	147	126	78	366	96	124	114	203	103	130	81	273	74	256	252	168	246
HMF	HMF001730A	46	32	5	17	26	14	3	21	19	19	9	18	48	52	11	50	20	17	3	16	10	13	1	12	6	9	1	18	21	22	2	46	72	38	128	43	44	46	67	73	47	45	86	32	76	67	55	82
HMF	HMF000925A	139	125	21	122	112	115	15	102	63	50	9	54	73	82	11	108	76	41	9	88	31	37	3	37	11	18	2	31	42	40	5	106	220	129	674	175	223	262	253	286	115	134	339	159	172	179	215	195
HMF	HMF003406A	126	107	14	132	95	92	8	106	56	39	6	57	57	61	5	72	41	32	8	54	16	23	5	33	21	9	3	27	41	34	3	83	177	94	1092	133	145	156	423	153	95	72	556	82	139	106	355	157
HMF	HMF002371A	130	128	13	139	92	76	10	94	61	52	9	60	83	64	16	108	54	27	10	80	43	26	1	47	18	33	3	29	50	45	6	106	178	78	793	117	87	82	279	122	84	77	437	104	103	86	257	156
HMF	HMF002174A	59	46	7	34	42	16	4	15	34	17	7	24	53	62	9	67	25	13	1	32	18	14	1	23	13	17	3	19	75	38	2	111	69	37	130	29	59	45	58	59	57	46	94	42	180	84	47	116
HMF	HMF003589A	163	78	13	64	107	124	33	261	48	35	3	76	49	56	11	122	53	15	2	28	10	21	5	26	13	14	5	11	34	30	6	101	884	172	6427	177	159	210	2904	235	444	630	5289	404	193	278	1977	291
HMF	HMF001725A	86	63	15	46	61	35	11	52	61	35	5	42	63	63	11	89	23	15	7	23	13	7	6	22	12	16	3	14	58	32	4	107	80	47	307	57	69	54	174	60	59	50	232	33	197	113	143	135
HMF	HMF002478A	163	105	18	103	79	92	9	94	49	35	6	50	70	53	12	109	56	38	11	78	34	29	3	47	17	14	4	30	80	45	5	122	172	63	1075	108	110	116	384	158	92	95	531	106	101	121	302	142
HMF	HMF002821A	124	102	12	103	99	78	14	90	60	52	11	51	76	62	6	107	36	22	5	35	20	17	5	31	10	27	6	23	52	39	7	101	131	59	230	112	75	77	121	105	70	109	147	112	75	87	87	100
HMF	HMF000245A	123	76	16	74	88	34	15	68	90	47	9	66	92	74	13	152	43	23	4	30	18	11	4	24	18	24	1	19	68	40	10	131	110	57	466	81	84	77	242	95	89	67	374	92	193	128	193	189
HMF	HMF002651A	108	90	15	94	90	76	9	90	48	44	5	45	73	72	11	82	61	31	5	97	23	22	6	44	15	16	2	26	63	50	5	138	146	58	904	91	104	87	288	106	53	81	440	68	119	123	286	93
HMF	HMF003405A	165	140	24	125	103	114	16	119	66	65	9	56	110	94	10	125	81	38	10	95	36	21	5	47	20	21	5	33	64	62	3	136	228	112	1352	170	232	320	445	240	99	110	620	110	207	210	388	213
HMF	HMF002639A	23	21	3	10	18	20	2	19	11	15	1	7	21	17	2	23	12	7	2	11	5	2	0	9	1	5	0	7	4	5	1	14	43	14	292	26	28	25	78	24	13	30	82	20	23	23	87	22
HMF	HMF003217A	69	42	7	47	48	22	5	36	37	20	7	22	45	49	7	56	27	15	8	29	30	9	3	24	9	13	3	11	48	21	7	100	62	37	145	48	58	56	100	62	46	48	101	52	93	64	63	62
HMF	HMF002266A	140	109	21	114	76	80	9	82	59	46	6	34	73	62	11	82	70	33	8	59	23	25	5	34	19	18	3	34	45	34	8	97	174	82	872	120	87	90	291	143	67	98	399	91	75	69	258	119
HMF	HMF000291A	63	178	6	84	74	46	10	92	87	113	4	40	103	112	12	157	26	18	8	37	20	8	2	32	23	53	1	36	286	71	12	409	124	67	291	77	123	148	249	178	110	78	209	91	660	200	233	387
HMF	HMF003204A	170	135	18	99	128	91	26	216	156	111	13	140	171	114	18	388	64	41	3	81	31	28	14	44	27	37	5	38	95	51	14	210	229	86	835	161	132	119	502	199	158	247	851	227	215	192	351	257
HMF	HMF002993A	5524	2272	548	2649	1971	1219	198	1333	1547	712	162	996	2333	1434	246	2966	411	310	128	323	275	308	80	367	171	247	71	231	327	425	80	629	19198	21002	5029	35089	10317	15710	2298	21362	5812	8862	2300	16828	15177	27436	4890	27395
HMF	HMF003026A	140	106	13	122	83	65	9	95	51	46	11	63	63	69	11	92	45	27	11	63	29	19	2	36	12	17	2	24	39	31	6	76	168	61	1010	102	57	71	344	115	60	52	501	58	65	71	330	78
HMF	HMF001624A	155	116	12	148	92	86	13	94	55	52	8	36	70	62	7	98	78	36	10	57	28	26	8	49	27	14	5	24	56	44	11	103	180	82	1236	135	96	94	429	123	81	93	611	115	115	101	398	121
HMF	HMF000649A	179	127	25	129	130	108	20	104	82	58	19	60	104	104	5	132	87	43	11	75	35	49	9	68	25	26	5	44	100	71	7	180	224	105	1012	144	115	117	369	175	116	120	484	131	124	123	319	123
HMF	HMF002633A	52	44	10	54	62	36	9	37	30	32	10	30	41	52	9	40	15	7	4	23	18	12	6	16	8	8	3	11	19	19	4	37	69	26	55	36	39	29	26	63	30	30	39	38	40	35	27	58
HMF	HMF001000A	306	148	65	159	298	211	74	242	269	120	79	168	383	224	67	448	120	64	26	143	104	76	36	135	53	48	27	69	869	230	75	931	263	131	232	171	236	170	194	250	199	158	220	135	812	313	194	497
HMF	HMF000570A	107	83	8	93	80	55	13	62	52	40	8	54	79	63	12	69	50	30	5	36	22	16	3	22	19	16	4	16	30	31	5	70	188	78	1383	111	137	126	478	146	92	135	698	121	99	110	433	110
HMF	HMF002756A	41	29	7	24	20	16	6	27	24	20	9	15	28	21	7	44	16	13	3	6	6	7	2	11	6	7	1	7	15	10	4	24	63	33	181	60	78	68	115	58	48	43	154	29	189	91	99	125
HMF	HMF003436A	301	256	26	304	481	513	92	1427	141	193	25	294	168	189	10	476	166	69	14	133	46	50	8	69	40	64	13	67	92	67	12	233	2531	642	16441	579	579	769	10873	762	1507	1848	12983	1242	674	844	6259	943
HMF	HMF000190A	129	52	12	59	61	48	16	89	79	33	8	51	111	78	7	134	51	32	12	57	28	32	10	55	18	25	7	30	69	51	8	129	102	56	116	75	69	89	62	103	65	64	73	63	156	117	56	127
HMF	HMF001167A	97	75	15	110	72	44	13	79	48	46	7	43	64	36	17	110	75	52	13	104	35	26	8	49	22	47	12	51	63	41	14	190	156	91	484	117	150	162	248	175	111	184	394	174	94	93	184	103
HMF	HMF001444A	602	354	56	415	407	260	46	365	475	238	60	344	572	383	54	845	233	137	30	369	134	95	15	167	96	112	9	140	305	165	30	692	420	176	1131	324	263	205	669	302	223	213	817	236	373	286	483	382
HMF	HMF003718A	55	32	7	39	299	77	51	174	35	18	4	27	87	74	4	148	23	27	8	37	30	19	5	39	13	18	2	20	45	37	10	112	80	454	134	215	1240	1487	248	1333	53	310	95	267	3277	5927	1410	2279
HMF	HMF003496A	276	248	28	241	205	174	29	237	276	288	18	181	179	173	20	250	204	111	45	186	123	100	39	145	96	130	21	173	161	136	41	314	308	130	288	259	169	265	227	304	294	208	271	199	192	178	146	255
HMF	HMF000329A	124	84	15	89	72	70	8	68	70	34	9	51	76	52	5	85	64	28	10	31	14	21	4	23	11	21	2	25	28	27	4	78	191	84	1161	115	80	102	407	130	72	83	593	90	73	83	368	127
HMF	HMF002429A	417	352	27	263	428	217	59	318	769	267	68	460	436	468	67	899	107	65	16	98	44	45	16	72	45	81	10	79	87	85	12	197	347	185	1428	223	280	254	868	309	351	268	1083	308	222	275	598	314
HMF	HMF002679A	355	311	26	245	299	195	39	269	274	171	23	206	365	220	32	473	125	82	16	381	71	46	10	126	41	102	12	114	243	106	30	686	279	128	698	190	183	148	413	214	242	182	573	220	353	240	337	332
HMF	HMF000043A	130	107	14	90	90	84	9	65	52	37	8	44	63	57	5	93	59	29	14	48	23	23	3	31	10	16	6	14	45	36	6	81	160	65	893	88	104	80	329	113	68	68	451	90	89	106	273	110
HMF	HMF003783A	96	83	16	75	87	71	19	52	51	49	9	50	104	83	14	102	42	41	16	54	27	29	15	41	20	39	5	32	175	63	18	259	123	56	298	88	108	77	187	88	100	85	218	69	276	123	162	193
HMF	HMF002244A	111	75	14	67	78	77	10	80	73	54	9	50	73	62	9	84	82	26	6	49	43	23	11	43	36	22	9	43	81	48	14	121	115	45	174	98	70	47	104	70	66	47	118	54	115	66	71	88
HMF	HMF002160A	44	21	3	29	48	22	10	37	16	8	2	11	48	53	3	61	20	10	4	21	5	6	8	9	9	2	6	9	24	15	4	36	54	598	40	264	1473	1465	196	1484	26	321	33	310	4636	6946	1837	2655
HMF	HMF002354A	24	15	5	12	21	10	3	17	14	7	4	5	18	21	1	23	6	8	1	7	5	9	1	16	5	10	1	1	15	12	2	43	37	14	47	20	45	21	44	29	20	17	42	28	50	37	20	55
HMF	HMF001271A	61	50	9	41	45	33	3	34	60	22	11	29	72	60	8	79	24	21	7	20	11	11	7	18	7	13	4	18	50	27	3	92	67	40	132	54	51	51	100	65	85	43	91	38	104	94	66	123
HMF	HMF003044A	112	72	11	99	81	77	6	77	50	45	9	46	73	58	5	91	53	36	6	61	21	27	6	47	16	17	7	28	72	48	5	142	169	67	1431	74	71	97	513	102	76	57	707	88	95	92	373	117
HMF	HMF000037A	315	169	25	183	270	145	28	258	375	141	24	249	331	227	30	611	90	48	10	142	48	35	11	78	31	51	5	51	119	62	9	264	205	96	743	147	132	112	426	155	183	139	599	171	159	152	314	186
HMF	HMF000509A	223	181	39	130	214	188	36	271	135	135	22	110	203	194	19	261	215	117	51	253	147	107	42	237	105	100	25	178	567	317	37	861	228	96	281	195	193	446	165	449	145	152	213	143	443	267	133	361
HMF	HMF002945A	89	61	9	50	37	28	8	28	36	25	6	31	50	45	5	53	23	17	4	30	20	14	5	27	12	18	0	19	31	24	2	74	86	49	64	56	59	43	32	73	43	30	31	41	68	64	20	74
HMF	HMF001414B	146	97	14	65	107	46	13	65	160	34	15	58	71	68	17	154	27	33	20	30	22	27	25	21	19	9	9	19	38	30	11	52	145	231	412	203	739	1032	336	727	98	225	330	197	1953	2974	985	1489
HMF	HMF001414A	178	107	23	87	112	53	20	84	175	47	16	70	105	65	20	179	45	33	25	38	27	34	27	36	32	16	11	28	42	30	15	65	181	345	441	249	1138	1590	428	1092	89	303	389	257	2856	4496	1395	2174
HMF	HMF000214A	683	378	98	492	952	454	162	728	286	169	53	154	1139	1182	84	1115	326	201	145	412	191	199	267	322	93	132	83	257	292	429	139	818	1017	9355	495	4171	28364	34724	4064	28669	696	5978	399	6367	87452	166708	33800	53129
HMF	HMF003754A	64	36	10	40	46	27	2	21	32	26	10	32	45	54	4	61	29	16	12	42	21	15	7	27	17	13	6	16	118	51	4	155	78	27	137	45	36	40	90	54	58	44	94	46	138	75	56	99
HMF	HMF003449A	237	125	25	106	193	104	39	120	316	92	27	153	254	172	41	375	53	48	23	76	45	49	60	59	34	28	9	25	118	61	25	195	210	107	376	131	172	153	302	163	156	172	376	140	287	246	241	275
HMF	HMF000921A	145	110	19	133	90	104	13	100	63	42	8	47	94	66	9	127	56	35	12	68	22	39	10	42	17	17	8	22	54	36	5	92	193	94	768	141	111	94	280	141	86	101	391	132	103	105	238	136
HMF	HMF003001A	151	103	15	113	86	76	9	76	33	33	2	52	57	56	10	78	49	24	15	46	25	18	4	31	17	10	3	20	36	33	3	55	177	75	1175	88	78	72	340	129	59	63	505	62	61	60	337	84
HMF	HMF001070A	148	124	20	122	107	102	11	105	57	65	7	57	82	100	9	96	68	38	6	88	31	21	3	57	22	32	2	33	55	50	5	118	197	96	1177	142	164	212	389	195	85	76	565	118	132	122	365	134
HMF	HMF002768A	92	66	12	81	271	99	39	195	51	66	15	71	134	117	8	139	70	52	10	72	17	28	14	29	18	47	5	38	58	64	13	147	102	406	177	281	1179	1357	195	1310	73	310	154	450	5459	8194	1289	2737
HMF	HMF000985A	21	13	3	19	18	8	1	15	13	6	0	8	10	14	0	10	7	4	1	8	8	7	0	7	1	4	2	5	6	7	0	29	28	6	23	20	12	9	19	22	14	15	20	10	17	24	14	30
HMF	HMF002758A	220	88	20	195	587	224	70	662	755	223	58	759	1591	855	162	2289	18	11	4	17	14	12	1	18	6	6	1	5	21	16	2	38	48	34	68	28	42	50	47	45	48	33	71	37	77	52	36	59
HMF	HMF003374A	120	86	7	85	116	82	16	92	98	50	8	55	1265	497	88	580	123	59	14	133	154	52	19	180	39	36	7	83	7038	1509	235	7965	354	105	354	166	652	162	330	338	301	167	295	194	17839	3141	1711	8310
HMF	HMF003504A	277	273	27	314	198	204	16	246	107	90	13	120	138	178	16	182	114	46	20	124	55	57	13	96	47	45	7	45	100	83	10	238	308	100	1387	222	174	201	494	234	117	129	724	144	190	168	389	239
HMF	HMF000524A	66	43	7	48	36	28	4	37	21	23	5	34	34	32	1	38	19	5	4	13	6	8	6	8	4	4	3	4	9	16	1	23	75	29	99	37	89	36	57	65	34	26	53	39	19	35	33	23
HMF	HMF000941A	118	74	14	75	103	62	25	94	147	45	15	91	136	115	14	207	82	37	24	79	61	39	29	69	29	41	16	44	138	78	19	211	128	61	286	81	107	72	177	100	88	109	304	94	151	123	142	164
HMF	HMF002379A	244	135	23	154	304	137	38	240	82	56	8	47	309	402	46	307	109	65	44	172	73	81	68	115	37	54	31	103	90	124	30	281	312	3980	173	1943	10572	12001	1342	11331	187	2419	137	2884	34645	57261	12846	21218
HMF	HMF000449A	211	173	26	155	134	127	23	131	113	103	18	81	126	138	14	157	107	53	27	87	52	45	16	74	32	43	9	68	125	81	17	191	180	72	269	146	90	124	157	181	118	104	229	109	126	99	148	155
HMF	HMF002343A	135	80	12	98	91	66	7	72	64	42	8	41	72	61	10	112	66	34	7	36	26	12	5	48	27	10	3	16	32	32	4	57	183	76	1074	100	97	104	368	125	68	78	522	95	78	67	308	100
HMF	HMF002073A	70	40	9	30	35	22	9	36	42	25	5	25	68	56	14	75	24	23	7	25	9	6	4	18	9	10	2	9	23	22	8	55	88	41	262	54	66	58	138	65	66	53	178	39	108	113	110	111
HMF	HMF001235A	140	92	10	122	77	79	8	104	52	32	5	52	58	71	10	94	63	30	13	56	22	20	8	35	17	16	3	24	33	39	3	81	169	53	850	119	89	67	259	99	63	68	411	73	73	71	231	100
HMF	HMF002853A	136	91	9	75	111	71	13	105	106	61	20	87	118	96	19	206	32	17	7	31	11	21	11	38	14	24	10	16	42	23	6	60	122	43	668	78	68	67	401	75	94	123	620	108	122	95	290	132
HMF	HMF003196A	137	104	17	74	1248	252	165	516	112	51	9	70	169	174	21	238	58	45	19	82	56	53	31	65	26	46	11	53	90	76	19	140	176	1111	145	458	2616	3415	523	2744	132	867	149	658	7700	14167	2968	4764
HMF	HMF002954A	266	225	47	180	181	127	42	220	197	264	21	128	204	179	21	275	193	106	80	214	108	94	62	161	113	111	28	133	239	146	52	373	236	110	337	222	224	294	248	416	212	173	252	171	209	204	159	288
HMF	HMF000852A	191	117	20	108	125	75	25	118	151	45	21	124	216	104	13	283	57	34	12	113	29	19	10	41	20	43	3	48	86	49	4	252	157	64	499	105	81	82	309	105	84	91	424	82	172	147	225	186
HMF	HMF001136A	74	44	9	48	44	31	10	32	43	26	8	28	60	55	10	68	37	12	3	41	10	13	6	20	10	13	4	20	28	12	10	54	80	54	221	50	52	50	141	65	57	56	196	52	71	61	105	79
HMF	HMF000493A	2223	1166	543	1359	2329	1870	573	1672	1431	1073	453	888	1800	1659	357	1753	768	329	147	489	515	428	187	504	386	329	142	312	803	567	148	1036	973	394	276	613	963	643	269	1007	602	391	239	460	967	762	172	916
HMF	HMF001380A	123	169	12	138	128	134	17	183	125	137	9	64	88	82	14	113	49	33	5	50	25	24	5	31	15	62	3	26	49	28	6	91	154	89	143	130	113	480	102	364	77	111	98	92	69	117	52	103
HMF	HMF000535A	69	52	9	41	112	36	17	62	39	23	6	26	106	117	10	105	58	42	12	60	28	36	26	32	17	27	11	25	44	56	15	131	94	1048	158	439	2714	3227	453	3023	75	683	135	731	8384	14542	3543	5108
HMF	HMF003005A	1764	867	406	1238	1977	1654	455	1602	1144	913	318	868	1455	1397	202	1624	423	172	77	350	297	229	109	331	279	253	105	191	688	332	82	868	486	236	182	312	633	445	164	634	339	239	133	267	837	482	130	721
HMF	HMF003547A	68	50	10	33	48	31	6	86	38	19	9	27	71	49	11	123	29	12	3	19	7	3	7	14	15	8	2	6	18	15	9	33	76	44	318	62	61	51	172	64	58	52	246	55	83	66	143	75
HMF	HMF003038A	211	101	14	133	175	103	18	106	145	72	14	98	195	172	21	223	83	49	11	93	56	54	6	170	38	33	11	58	494	259	33	772	148	64	109	109	139	109	82	133	113	75	111	74	399	244	78	302
HMF	HMF001849A	26	10	2	13	10	14	1	8	21	8	0	13	9	12	3	21	10	4	4	13	2	4	0	5	0	2	1	8	13	6	2	18	26	6	18	12	18	8	14	8	13	12	13	12	17	13	12	19
HMF	HMF001312A	194	161	21	160	152	143	24	145	88	89	23	102	110	119	19	177	142	68	18	137	97	79	16	119	72	62	15	103	172	107	19	311	174	89	184	153	99	94	102	142	134	107	132	128	155	97	77	144
HMF	HMF001888A	96	83	9	72	52	46	5	48	31	32	3	23	43	43	4	63	50	17	12	43	13	24	4	30	11	13	3	16	22	24	4	68	137	61	752	56	80	64	259	100	49	71	391	70	58	82	247	68
HMF	HMF003774A	110	44	9	66	111	39	12	79	96	31	12	70	96	94	13	177	40	34	9	72	28	22	8	50	22	23	6	36	367	131	10	422	108	48	248	73	102	85	184	101	85	94	239	111	486	176	171	299
HMF	HMF003301A	3357	1585	761	2072	3451	2688	749	2639	2097	1507	630	1374	2532	2371	464	2694	993	393	180	591	661	499	199	588	545	430	197	409	811	607	120	1049	1217	464	313	651	1162	889	325	1319	717	524	255	583	1094	807	176	1074
HMF	HMF002825A	170	151	19	153	126	131	22	119	97	97	14	101	98	99	10	152	119	66	30	122	99	77	36	146	59	72	12	98	134	107	24	220	198	72	149	130	108	83	106	131	116	100	102	102	146	97	86	126
HMF	HMF002152A	95	62	8	65	42	53	7	47	27	19	9	24	44	52	6	58	42	24	7	49	18	19	3	25	19	12	1	22	41	29	6	86	138	80	376	86	64	93	143	92	73	84	222	72	73	69	141	82
HMF	HMF001810A	161	130	24	110	111	102	18	108	78	67	12	65	95	99	15	139	83	53	27	116	54	56	20	88	47	44	12	67	123	81	13	200	167	73	159	132	111	69	89	135	85	70	122	98	163	123	71	184
HMF	HMF002281A	411	273	54	250	366	221	46	434	347	194	29	217	408	282	46	634	219	103	36	317	126	80	34	186	59	89	14	102	346	190	44	722	401	149	917	275	219	199	502	229	260	207	712	201	335	218	426	324
HMF	HMF001434A	126	91	15	104	93	98	8	90	44	43	8	54	52	59	9	86	56	31	7	63	21	22	4	34	14	12	3	23	46	42	4	126	165	69	1086	98	80	67	365	119	64	56	502	87	77	70	314	106
HMF	HMF001177A	91	61	11	73	60	62	16	53	70	41	10	45	346	149	23	248	98	53	31	138	62	33	17	122	47	38	14	65	2804	558	114	2891	130	51	271	76	181	82	180	110	133	110	215	97	2786	585	365	1155
HMF	HMF000177A	348	135	29	151	348	120	46	295	578	158	47	378	456	255	57	839	51	34	14	91	39	16	9	52	25	27	6	36	172	85	9	320	221	81	814	118	135	130	516	153	131	135	680	133	310	226	387	286
HMF	HMF000447A	80	57	13	44	71	44	8	39	56	37	11	44	102	95	17	109	35	26	11	37	32	14	11	35	12	23	3	17	181	47	9	218	119	74	313	74	84	69	171	83	85	72	226	67	339	137	118	228
HMF	HMF002657A	114	65	14	84	105	71	17	81	51	45	12	66	1323	548	78	589	247	86	18	219	318	89	32	235	121	53	14	142	13885	2615	385	13081	314	102	246	150	532	165	219	302	255	127	206	161	12045	2294	1114	5967
HMF	HMF003362A	91	48	12	62	93	42	12	63	105	32	9	76	116	75	17	159	46	19	11	56	19	12	10	35	20	17	6	21	71	36	6	124	83	38	153	45	67	63	109	62	47	45	137	47	109	84	86	92
HMF	HMF003596A	184	92	12	102	89	104	8	81	85	60	14	49	152	119	9	145	46	25	8	42	18	16	4	29	16	19	4	19	113	55	4	156	98	56	58	91	102	68	27	92	64	53	43	75	215	100	39	172
HMF	HMF002532A	369	271	38	254	290	228	41	320	323	199	26	234	327	246	33	540	196	126	35	320	121	83	33	183	65	111	14	149	373	158	33	722	346	131	769	224	248	244	569	334	242	212	688	232	366	270	381	374
HMF	HMF000842A	111	88	12	82	95	82	6	61	55	36	11	37	67	67	4	86	42	32	9	65	33	22	8	46	20	21	2	23	41	42	2	105	169	94	843	100	141	195	297	172	81	96	437	85	162	142	234	134
HMF	HMF002814A	49	38	5	30	33	25	6	32	44	29	6	33	62	62	14	76	21	22	6	25	13	5	16	21	10	14	0	14	29	24	6	67	51	27	78	45	44	39	29	36	48	44	66	43	90	59	53	82
HMF	HMF001369A	1343	663	344	895	1235	1010	292	954	932	710	273	589	1081	864	189	1119	428	195	91	303	294	230	86	278	233	217	83	240	469	311	76	699	630	275	242	381	557	512	193	657	504	327	205	309	723	484	157	683
HMF	HMF002509A	708	4028	147	23732	4376	5892	870	65008	1395	7469	560	38074	1283	9063	104	67112	528	160	14	205	37	44	7	39	393	271	15	235	47	48	7	124	10483	24399	64122	23770	3346	17304	30043	15357	15463	50046	98960	34593	4862	25060	20713	23403
HMF	HMF000294A	109	83	15	74	88	60	11	74	41	27	5	40	67	62	8	99	34	23	9	38	18	17	5	28	15	1	0	25	37	29	2	91	191	77	1099	75	87	87	337	121	59	66	507	69	89	79	289	105
HMF	HMF002785A	69	46	5	64	73	47	8	65	49	35	6	44	89	51	6	123	17	17	8	47	24	15	4	37	17	15	1	13	52	39	4	88	73	30	67	50	54	38	34	46	48	39	52	39	95	84	32	91
HMF	HMF001853A	291	179	31	144	178	162	44	146	147	101	31	93	242	237	48	264	245	134	21	173	96	89	24	141	86	86	18	113	247	211	12	426	222	114	203	155	234	158	137	189	207	147	137	146	320	276	109	238
HMF	HMF002730A	154	137	29	120	133	117	24	125	76	91	16	68	145	136	23	176	88	43	13	75	51	47	14	91	44	37	6	64	146	115	12	243	163	71	333	98	117	82	169	150	118	82	273	112	212	155	147	192
HMF	HMF002548A	5790	3127	1336	4080	7385	6840	1928	9862	3655	3199	1242	3982	4449	4529	787	6702	1379	561	258	1129	836	759	309	952	754	831	254	652	1232	946	214	1960	6587	2379	4295	2509	3083	2950	3185	3494	4636	7193	12929	4634	3100	3099	1729	3851
HMF	HMF001067A	47	33	7	35	231	61	32	118	15	16	4	17	77	91	8	96	30	15	15	26	17	16	13	21	7	13	11	17	27	25	10	74	65	827	90	337	2240	2576	321	2434	49	484	75	619	6691	10696	2796	4202
HMF	HMF003740A	83	34	8	44	129	62	23	90	23	19	6	17	100	105	13	107	60	41	14	80	31	23	16	38	12	57	11	42	86	55	13	184	90	972	95	336	2489	2756	398	2353	81	606	78	585	6569	10804	3026	4187
HMF	HMF002432A	137	102	15	58	138	59	24	127	114	56	16	85	143	88	25	278	47	43	19	59	31	26	10	45	21	33	3	24	112	52	11	153	167	88	582	96	134	89	360	145	124	119	499	124	717	343	342	552
HMF	HMF002179A	153	106	16	81	95	67	12	77	93	58	22	89	141	126	26	162	61	60	17	64	36	33	9	36	37	40	7	32	56	49	8	128	170	87	337	99	129	110	180	117	178	118	246	99	180	177	138	179
HMF	HMF002835A	34	26	4	25	34	29	5	38	24	6	5	14	23	27	5	55	19	18	6	22	8	9	2	25	11	11	2	11	28	24	3	71	70	22	81	35	44	31	38	53	31	29	27	34	61	55	39	65
HMF	HMF002835B	98	77	16	70	93	78	17	119	54	29	18	35	86	76	12	146	78	52	16	73	46	46	12	71	31	42	8	36	117	78	11	242	165	65	244	76	113	88	136	114	99	94	182	82	186	134	115	160
HMF	HMF002808A	89	56	10	57	414	111	50	243	25	24	5	36	109	118	18	147	54	38	19	64	31	29	23	47	15	33	11	45	58	51	14	125	90	1325	109	507	3087	3830	461	3435	65	878	94	827	9160	15161	3981	5596
HMF	HMF002956A	347	172	50	242	473	228	92	531	130	80	13	69	570	644	54	727	175	146	53	276	104	115	93	209	43	173	35	136	224	265	78	615	384	4744	179	2607	15071	18163	2469	18949	222	2937	163	4725	58052	88239	23269	35223
HMF	HMF000753A	321	141	17	152	233	108	35	178	359	82	31	195	424	224	37	602	110	61	20	152	49	35	7	74	40	35	5	63	521	167	23	703	241	92	1031	155	188	108	613	158	152	153	742	168	1014	301	525	619
HMF	HMF000753B	377	172	21	170	261	134	40	273	391	110	35	233	387	231	48	730	116	66	20	155	48	37	7	87	40	36	6	68	167	87	13	340	252	115	1022	170	184	117	606	181	164	192	829	210	309	208	475	314
HMF	HMF000382A	55	28	7	16	37	22	6	28	27	11	1	22	45	28	5	37	27	10	1	26	10	7	7	11	2	6	2	14	17	11	2	23	38	19	34	19	32	25	12	38	26	17	10	19	31	26	13	38
HMF	HMF000760A	454	198	22	224	316	143	46	318	581	139	43	401	529	273	65	939	97	44	14	122	39	35	12	70	34	51	7	46	301	98	13	472	326	159	1555	201	185	156	954	215	196	201	1171	218	658	247	653	438
HMF	HMF001533A	166	155	17	124	122	108	17	96	142	77	19	92	158	111	17	192	76	50	29	96	57	57	52	84	46	32	17	60	202	116	22	359	172	85	414	135	111	98	231	149	113	104	269	98	337	178	200	281
HMF	HMF000874A	29	11	2	14	13	16	4	10	4	4	4	9	21	9	2	10	6	6	2	7	1	1	3	3	3	2	0	3	6	3	1	13	27	14	24	22	8	9	14	23	15	12	8	21	13	18	19	19
HMF	HMF002744A	42	41	6	16	30	25	4	22	37	25	2	34	59	44	9	48	20	20	11	22	17	16	2	13	11	18	3	7	54	30	2	92	65	38	177	45	62	60	90	53	47	52	114	47	173	70	86	133
HMF	HMF000558A	145	122	17	94	78	64	16	79	66	64	8	50	248	157	14	177	72	43	16	103	84	44	12	98	26	38	7	45	621	202	32	781	131	56	163	93	152	97	101	156	85	93	115	87	819	221	136	419
HMF	HMF000001A	267	157	25	183	211	129	22	171	167	91	17	143	321	169	15	398	135	88	20	312	68	46	12	125	40	79	16	95	278	128	20	694	179	83	758	124	137	91	438	125	156	140	609	144	276	162	337	263
HMF	HMF000223A	243	216	26	184	212	209	26	217	151	104	17	142	178	176	17	244	144	86	39	159	116	87	37	157	74	91	20	151	188	152	26	367	218	116	223	205	168	173	138	248	174	134	144	168	238	170	77	251
HMF	HMF002164A	676	408	182	461	714	658	195	637	478	355	169	290	757	618	114	801	158	69	42	135	158	116	43	124	97	94	34	81	1699	365	94	2073	318	139	188	174	435	248	159	361	257	170	126	187	5560	1160	682	3262
HMF	HMF000036A	441	212	37	237	277	148	26	190	429	138	31	262	459	272	43	740	99	63	23	153	63	44	16	97	39	49	7	75	277	115	20	472	252	121	1019	189	183	133	659	170	179	164	900	173	341	232	481	325
HMF	HMF003222A	271	155	25	126	160	89	31	129	300	95	33	176	289	190	34	447	66	60	23	76	51	48	15	81	29	32	13	33	96	59	10	165	232	136	586	153	196	174	365	193	159	155	443	165	280	220	268	297
HMF	HMF000024A	5316	2812	1290	3678	6038	5024	1402	5119	3445	2657	1032	2487	4218	3830	692	4529	1217	469	234	790	841	673	284	825	701	551	276	576	1982	942	232	2261	1329	564	468	784	1437	1042	410	1682	702	535	382	638	2464	1153	376	1914
HMF	HMF001477A	101	60	10	56	95	50	7	75	51	42	12	38	126	72	11	175	44	27	4	30	22	30	6	34	20	20	5	23	67	49	10	112	109	60	208	67	105	74	103	106	90	87	147	58	158	135	97	149
HMF	HMF003509A	245	186	30	173	242	149	39	205	131	109	24	116	1156	484	97	740	144	87	48	176	147	104	62	192	60	64	18	124	3483	887	203	4673	330	141	348	189	436	243	309	336	268	183	302	201	6012	1163	747	2848
HMF	HMF003060A	134	68	14	84	98	78	18	102	58	62	7	72	168	124	16	175	69	69	14	105	49	52	12	109	21	31	8	53	78	92	14	200	141	93	116	125	118	105	81	113	110	106	122	107	170	152	72	164
HMF	HMF003766A	1878	967	417	1359	2103	1629	465	1727	1181	1006	343	897	1664	1480	230	1750	458	198	81	330	342	263	83	321	256	221	69	207	1574	521	93	1891	686	257	284	365	854	519	249	778	398	311	228	337	2749	882	310	1640
HMF	HMF003403A	171	149	18	168	133	136	8	118	72	80	11	75	107	104	6	137	120	54	15	127	55	50	10	81	62	49	7	84	112	110	3	244	167	74	167	161	85	79	119	144	113	83	119	93	144	119	80	136
HMF	HMF001290A	1872	1064	480	1194	2321	2016	616	2085	1227	987	411	912	1550	1397	274	1716	352	165	81	259	286	269	118	306	204	190	88	192	341	288	76	445	411	219	269	306	553	420	233	520	232	237	312	254	424	352	148	459
HMF	HMF002618A	459	248	135	320	562	401	101	458	322	235	75	246	410	339	58	448	113	50	22	88	70	47	25	61	63	53	25	39	92	72	16	120	155	76	97	102	187	102	49	169	93	73	60	76	153	125	27	158
HMF	HMF002958A	522	316	134	309	621	479	152	438	367	262	151	239	482	434	91	534	161	78	29	127	110	88	33	108	84	90	31	73	594	209	28	695	296	122	204	156	292	227	146	319	189	135	163	162	1340	431	216	859
HMF	HMF002461A	174	137	26	138	137	100	30	121	99	79	15	84	138	154	22	197	138	74	65	131	119	86	59	161	63	48	32	108	499	271	68	811	185	82	220	158	122	89	153	147	102	89	157	78	378	239	102	304
HMF	HMF000869A	301	138	24	156	234	111	44	190	280	102	35	222	244	159	33	444	96	46	18	98	45	47	14	76	33	34	10	51	90	56	15	171	248	132	975	229	158	139	603	211	144	169	858	161	177	192	486	203
HMF	HMF001022A	303	150	18	155	178	92	28	196	285	81	19	177	329	169	45	575	68	29	13	116	41	29	8	59	19	36	6	42	70	44	4	210	194	100	1007	142	139	107	614	140	131	139	864	150	180	141	368	217
HMF	HMF000217A	467	321	82	276	458	377	90	378	286	257	95	236	418	435	78	474	178	103	33	152	137	127	28	173	87	82	22	101	240	181	27	377	472	189	184	255	483	321	164	452	384	267	176	285	596	373	124	542
HMF	HMF001151A	104	79	12	50	48	51	10	39	49	34	8	33	54	66	17	70	37	9	12	29	21	15	5	41	14	13	3	28	77	38	3	118	99	61	288	77	65	63	179	112	57	63	219	74	110	111	162	123
HMF	HMF000011A	326	150	32	152	203	116	37	188	286	111	36	200	330	202	41	492	75	37	24	94	43	31	16	66	23	44	8	48	123	52	11	257	240	114	1246	176	182	142	840	152	171	150	1060	200	300	239	593	329
HMF	HMF000166A	305	195	43	220	211	123	21	194	291	120	29	226	398	222	37	552	97	66	21	180	66	42	11	83	39	82	10	79	403	148	28	582	240	124	956	179	178	152	627	181	140	161	809	153	552	305	459	452
HMF	HMF001061A	122	107	25	72	99	59	18	87	87	46	12	85	320	143	34	263	54	49	27	64	42	22	17	59	42	28	8	34	1042	257	56	1201	141	62	358	84	154	84	217	108	127	97	316	95	1514	340	353	763
HMF	HMF003252A	153	92	17	80	145	86	27	137	124	69	17	97	594	274	44	406	126	65	12	102	102	60	23	93	49	45	7	72	3558	680	137	3748	227	83	262	119	254	118	201	197	183	131	217	118	4731	919	633	2157
HMF	HMF001902B	79	44	3	36	50	29	5	33	72	32	12	30	50	44	13	74	22	16	3	12	9	12	2	19	7	9	2	9	22	19	3	27	76	43	275	43	62	66	132	46	49	32	149	38	64	78	103	88
HMF	HMF001902A	105	66	9	47	87	47	12	46	131	46	17	64	126	82	23	159	31	32	3	37	18	21	5	28	19	15	5	13	138	43	5	176	112	61	345	68	89	86	173	81	73	57	218	60	317	141	167	223
HMF	HMF003723A	92	69	15	85	60	67	16	51	42	35	8	31	73	50	11	76	80	37	7	69	54	46	4	69	27	25	8	34	96	74	9	148	159	67	193	143	107	67	94	113	71	65	109	71	149	133	75	171
HMF	HMF001205A	216	150	21	137	201	104	33	196	292	123	15	171	283	158	28	507	48	18	5	40	19	18	10	31	13	29	6	30	39	32	11	79	157	84	801	114	110	147	460	157	135	128	595	140	145	131	356	196
HMF	HMF000617A	1042	496	261	626	1040	792	229	768	701	453	191	448	891	775	181	874	312	116	57	208	202	152	55	183	150	160	63	143	497	252	43	608	442	167	185	259	401	278	160	429	286	186	146	220	898	388	122	641
HMF	HMF000818A	112	96	10	61	61	56	18	64	43	43	12	45	238	107	24	167	55	39	8	63	45	42	12	65	28	31	15	38	796	225	54	1043	132	60	185	70	137	76	129	115	107	70	159	80	1495	307	265	751
HMF	HMF002293A	124	58	11	63	128	48	20	88	134	37	10	67	279	147	26	280	56	28	6	103	39	23	4	77	13	27	2	47	819	159	49	1110	149	66	277	113	110	97	150	168	91	90	193	90	721	272	231	478
HMF	HMF001934A	65	88	12	43	50	37	6	37	37	37	9	32	46	69	6	81	20	9	3	15	14	16	6	17	4	12	3	15	71	41	7	120	110	55	339	67	94	75	181	92	69	69	265	68	287	205	155	274
HMF	HMF000144A	72	68	21	63	68	57	19	62	51	38	11	47	97	79	17	133	49	28	13	36	36	26	20	51	22	23	11	20	167	59	19	279	122	74	287	82	107	83	203	117	97	84	233	96	480	192	181	279
HMF	HMF002970A	9	14	1	11	24	9	3	18	29	34	1	27	19	14	3	19	12	4	0	4	1	2	1	3	6	11	0	8	4	5	2	7	14	6	21	5	21	33	14	43	18	6	13	8	13	7	13	9
HMF	HMF000207A	308	227	60	214	251	196	32	297	253	144	33	183	329	212	49	569	96	45	20	155	32	41	13	84	41	43	9	65	195	86	16	397	203	107	1222	151	132	134	712	194	172	177	986	169	329	263	521	359
HMF	HMF000225A	1088	546	220	718	1083	833	253	911	762	535	204	539	908	809	127	1040	288	161	58	215	204	180	56	241	185	163	58	157	338	239	49	544	459	203	345	270	491	355	247	493	297	267	256	238	512	439	184	463
HMF	HMF003224A	277	201	41	150	257	149	50	255	279	128	27	179	392	280	59	569	174	109	30	181	80	57	30	104	68	78	17	72	849	245	48	915	260	146	363	153	285	198	242	213	277	233	375	217	1047	450	285	621
HMF	HMF003172A	296	208	31	240	178	158	16	161	108	96	22	104	191	148	22	222	138	64	24	150	91	79	19	146	62	44	8	82	153	85	23	334	239	126	356	195	150	107	229	212	126	132	241	157	272	197	179	322
HMF	HMF003446A	203	98	21	124	138	134	22	119	129	80	15	96	277	206	23	277	147	84	25	144	95	77	28	128	62	55	16	92	976	316	53	1386	232	115	313	156	184	141	218	175	189	143	242	158	1425	450	285	712
HMF	HMF001869A	197	123	20	102	139	81	13	127	143	64	20	123	189	110	22	304	50	38	9	76	29	27	6	47	27	31	0	35	115	51	11	158	193	90	757	119	122	116	474	131	128	106	644	110	170	157	328	164
HMF	HMF000348A	530	384	53	383	463	337	65	561	436	280	36	343	600	374	54	964	377	236	38	828	133	89	24	297	80	257	21	228	615	241	56	1719	415	164	1285	260	262	276	778	360	381	349	1231	378	468	326	576	480
HMF	HMF003609A	5709	2848	1292	3954	6298	5034	1376	5506	3465	2738	993	2575	4691	4262	734	5273	1455	604	290	1108	1006	739	272	949	762	717	266	661	3507	1387	318	4188	1646	644	467	944	1713	1177	483	1857	802	638	458	804	4802	1692	599	3249
HMF	HMF000060A	310	218	60	185	353	273	85	280	216	164	58	177	621	395	74	611	226	68	58	169	162	92	56	156	80	52	25	114	1881	436	115	2473	430	183	293	262	513	342	251	519	248	216	270	265	2989	806	472	1697
HMF	HMF000208A	1253	654	373	829	1530	1199	384	1122	975	657	324	605	1144	985	223	1385	354	150	77	241	240	235	103	244	197	174	88	148	373	290	73	515	616	283	240	321	646	470	205	609	320	276	193	296	671	487	116	645
HMF	HMF002065A	61	56	9	57	49	38	16	49	52	49	9	36	84	44	19	90	32	17	5	39	23	25	17	23	12	23	3	16	31	31	4	84	95	44	432	62	55	44	198	52	61	62	291	53	57	86	156	90
HMF	HMF001831A	267	173	29	182	169	119	24	177	260	106	19	155	260	184	33	390	119	58	33	127	99	55	22	121	57	52	6	60	308	145	27	469	261	117	394	184	181	151	291	213	156	163	368	158	471	281	224	440
HMF	HMF001757A	71	33	15	60	52	48	9	52	34	32	6	39	103	52	5	108	39	19	4	38	20	23	4	29	14	20	2	16	48	49	5	68	93	36	70	59	55	45	36	70	59	38	47	35	97	76	41	95
HMF	HMF000991A	701	344	146	437	739	550	172	603	462	278	120	290	574	484	94	671	153	69	36	110	130	83	26	91	83	84	30	75	181	108	25	230	246	105	140	137	222	177	90	268	140	99	103	113	334	194	82	284
HMF	HMF000873A	1981	1007	517	1229	2357	1946	550	1825	1445	1008	444	832	1999	1663	329	1830	674	278	120	488	523	422	168	512	373	266	151	283	1752	728	117	2224	957	431	320	544	976	722	316	978	634	466	223	457	2285	942	307	1490
HMF	HMF003498A	333	300	47	301	352	304	64	293	228	222	30	175	333	271	30	356	284	182	74	259	249	217	111	353	150	146	41	200	687	456	88	1005	354	195	281	352	260	212	210	363	234	171	238	223	431	286	177	472
HMF	HMF002763B	667	334	114	416	731	582	156	584	477	343	132	276	540	491	87	593	156	73	30	120	93	83	33	117	68	71	23	73	151	122	22	259	232	103	249	134	264	188	157	254	161	143	155	118	265	213	120	308
HMF	HMF002763A	613	355	108	421	680	554	143	578	451	367	120	272	513	478	86	571	146	70	25	119	87	75	31	119	64	80	20	82	150	122	23	252	231	103	234	123	254	204	130	255	156	131	161	111	261	204	112	289
HMF	HMF001738A	3222	1472	642	2033	3188	2410	620	2516	1902	1306	472	1233	2715	2144	416	2725	1200	453	188	833	782	564	200	709	579	470	179	502	1932	933	201	2518	1366	525	435	839	1209	774	400	1296	823	533	330	598	2453	1071	379	1890
HMF	HMF002001A	163	104	19	111	100	66	24	100	195	66	13	104	193	151	22	281	92	62	6	115	41	41	13	76	40	37	5	28	471	126	41	521	235	111	402	139	205	155	274	193	154	146	320	111	1316	414	327	789
HMF	HMF003219A	1355	722	308	893	1336	981	292	1087	871	549	250	633	1165	969	183	1165	449	194	118	330	279	228	120	293	234	170	90	215	597	361	70	851	778	325	363	536	664	470	318	740	491	390	355	436	1046	658	243	872
HMF	HMF001026A	381	234	31	289	336	182	46	357	440	257	38	313	485	343	52	773	228	154	21	424	104	64	17	189	73	154	21	130	464	191	29	999	262	146	942	225	278	227	624	337	266	193	746	246	360	268	419	439
HMF	HMF000077A	77	63	10	49	85	50	8	49	140	45	15	54	113	64	26	178	29	17	7	24	12	22	8	21	11	19	10	16	62	34	8	108	108	37	210	68	82	69	139	88	78	73	182	63	129	133	115	135
HMF	HMF000247A	245	114	75	151	247	192	65	181	184	131	65	122	239	216	66	255	92	49	13	70	74	58	16	67	57	50	15	52	363	143	25	497	175	84	100	96	188	133	118	165	151	103	118	85	592	181	110	295
HMF	HMF002780A	367	285	59	254	194	162	33	230	167	128	34	152	202	200	23	275	165	98	112	159	82	80	46	131	67	56	30	97	180	101	41	274	308	131	387	262	165	127	253	214	127	148	315	153	207	169	199	242
HMF	HMF003588A	50	23	4	38	26	24	7	45	37	18	7	24	31	36	2	42	27	10	3	21	11	9	3	18	15	12	4	12	26	20	4	47	52	33	119	43	37	42	88	44	41	36	98	36	60	41	64	52
HMF	HMF000119A	58	46	19	27	45	45	25	35	41	29	16	23	70	73	21	68	29	26	28	32	20	19	24	37	15	24	11	30	219	79	21	295	109	60	264	83	63	66	202	93	69	69	223	72	281	140	173	169
HMF	HMF002447A	2095	1050	476	1309	2212	1670	483	1672	1336	941	397	924	1700	1415	297	1762	673	259	131	433	449	357	122	399	355	266	148	278	580	430	76	751	814	334	299	476	805	581	293	909	516	391	303	447	837	527	184	839
HMF	HMF002311A	265	197	31	171	202	203	24	153	117	106	20	123	163	155	20	211	103	66	17	124	74	63	13	94	57	62	17	90	106	90	17	174	196	91	202	169	135	125	131	201	151	124	156	118	180	174	99	168
HMF	HMF001653A	162	91	21	97	103	53	15	89	153	54	17	110	148	106	16	233	35	23	6	42	27	16	4	33	16	27	7	26	52	39	5	113	142	59	824	110	98	94	478	98	91	69	629	91	163	129	347	159
HMF	HMF000139A	110	60	12	69	67	39	11	48	37	28	10	39	54	59	11	96	26	23	4	27	21	24	4	26	11	24	3	19	30	25	3	56	134	64	81	78	84	66	69	81	59	60	81	65	113	131	62	148
HMF	HMF000608A	44	38	7	28	70	21	21	49	26	18	4	19	41	35	9	45	29	25	7	44	32	24	9	40	16	20	5	25	41	44	7	87	81	28	105	50	78	55	76	50	54	44	86	42	77	67	51	83
HMF	HMF002158A	183	172	18	142	164	138	28	216	117	166	11	113	171	122	15	145	146	61	23	119	70	72	17	122	58	100	13	95	146	120	21	236	182	113	225	169	206	330	188	352	163	149	170	121	168	178	104	206
HMF	HMF002905A	358	397	44	370	313	324	51	429	428	477	31	250	267	264	32	354	219	144	49	209	157	154	27	226	122	277	22	270	397	226	36	593	319	146	261	311	318	510	224	628	302	233	179	278	443	313	158	453
HMF	HMF002554A	41	36	4	35	42	20	10	26	51	19	7	30	31	41	11	56	21	6	2	9	12	12	4	11	9	9	2	9	18	11	2	19	66	49	194	44	70	49	125	67	36	45	128	49	108	71	71	99
HMF	HMF000853A	200	181	17	115	211	127	40	369	106	81	20	132	238	164	25	567	76	50	11	93	62	40	11	66	28	43	9	47	126	70	11	198	253	116	814	152	192	127	478	197	173	186	754	162	317	251	390	317
HMF	HMF002901A	1896	911	468	1130	1901	1453	471	1428	1201	861	375	782	1415	1273	247	1516	528	234	115	362	360	288	113	390	297	253	118	211	523	369	93	776	821	324	235	465	720	487	218	806	497	368	186	368	816	605	155	772
HMF	HMF002005A	333	127	23	168	185	104	22	167	343	97	27	200	325	212	41	548	89	51	17	130	49	34	16	74	43	42	2	64	150	75	9	311	202	90	1063	166	123	123	677	176	153	112	796	128	202	176	423	219
HMF	HMF003188A	321	137	37	195	204	108	22	188	368	110	20	243	335	227	61	638	93	41	18	88	48	38	11	60	31	38	13	42	110	63	13	212	257	133	1030	210	223	188	685	224	167	146	798	167	357	264	444	322
HMF	HMF002558A	27	18	6	18	28	31	7	16	22	21	4	15	28	20	5	25	20	15	4	16	16	12	3	32	5	11	2	7	46	18	3	50	66	33	23	46	83	49	37	69	32	26	43	32	358	81	58	180
HMF	HMF002626A	79	54	13	61	64	33	12	75	43	25	12	45	75	73	11	114	27	18	5	25	26	18	8	25	11	9	5	11	54	41	10	100	88	53	199	76	64	55	140	73	72	61	153	59	174	100	109	153
HMF	HMF000103A	243	146	28	117	158	89	35	159	255	103	32	162	235	174	35	384	79	63	25	64	44	40	21	58	33	31	17	38	103	74	23	197	301	138	577	224	235	248	458	260	164	165	532	170	396	281	322	352
HMF	HMF003027A	216	129	23	116	106	91	11	88	164	76	21	113	224	170	27	247	67	47	11	67	39	41	9	82	20	45	6	37	224	107	14	358	188	91	453	156	163	108	244	161	169	142	330	144	534	261	230	376
HMF	HMF001190A	118	97	8	79	119	72	17	90	97	49	15	88	156	93	18	189	40	41	5	50	24	25	5	41	26	25	5	26	144	67	6	191	155	72	403	98	131	115	217	121	116	110	298	98	548	233	199	364
HMF	HMF001488A	307	152	51	194	311	164	62	284	263	112	41	199	409	217	56	575	100	62	45	102	65	53	59	92	47	39	27	58	679	218	63	863	396	198	289	204	339	290	274	346	209	239	277	211	1144	507	291	764
HMF	HMF003267A	463	727	50	261	1152	1605	143	769	408	775	55	350	544	552	61	606	190	132	28	219	165	330	42	208	67	210	13	92	238	176	14	477	391	331	1059	487	335	431	696	598	234	465	864	331	355	507	467	424
HMF	HMF002854A	468	212	53	288	578	648	114	1652	305	208	52	449	342	307	54	737	203	85	23	169	120	80	37	147	89	91	18	100	257	146	28	462	1465	392	1050	474	542	525	804	561	861	1207	1570	682	711	589	448	759
HMF	HMF002713A	169	92	23	93	127	52	22	110	131	51	14	91	164	101	23	213	73	37	11	62	39	26	12	54	31	28	5	55	115	61	5	242	146	78	387	122	129	74	238	105	83	80	303	92	216	193	173	226
HMF	HMF000618A	1340	596	329	821	1435	1000	330	1019	902	651	308	559	1146	1033	205	1143	422	153	79	307	249	189	94	245	217	175	94	168	419	276	60	485	537	221	176	258	523	391	156	579	395	276	152	287	627	420	96	552
HMF	HMF001124A	1714	802	399	1066	1928	1428	447	1481	1166	921	356	778	1446	1303	266	1601	574	230	100	331	377	315	136	363	298	227	98	266	786	434	92	959	778	309	344	433	760	592	342	686	552	407	326	394	1138	625	236	943
HMF	HMF001637A	1946	1054	459	1396	2417	1882	552	2174	1338	1071	420	1024	1908	1529	295	2501	409	189	57	300	314	201	94	271	236	218	79	218	497	285	65	644	559	266	264	364	666	542	227	733	338	263	213	335	778	514	146	799
HMF	HMF002405A	50	45	11	33	36	26	11	41	46	32	8	25	105	54	8	86	20	26	3	24	19	6	5	22	8	21	3	8	262	66	11	360	84	40	171	48	78	58	104	67	55	51	116	50	784	178	130	323
HMF	HMF003166A	223	87	22	134	161	90	28	112	107	65	16	75	192	164	19	219	70	74	12	104	60	68	10	109	26	38	9	58	116	126	15	246	140	80	187	106	122	96	105	117	94	86	120	86	225	141	88	148
HMF	HMF000741A	96	73	14	78	66	45	13	59	56	34	12	50	85	88	12	131	38	25	5	36	33	27	7	46	21	15	4	24	48	44	7	80	102	44	144	71	76	89	78	108	64	55	96	76	94	77	65	113
HMF	HMF000507A	2105	1130	452	1296	2343	1716	536	1743	1629	1031	407	1031	1986	1653	333	2248	779	365	200	562	558	510	178	538	415	355	170	345	850	644	121	1064	1076	444	377	662	1102	826	328	1099	735	567	306	559	1105	867	216	1002
HMF	HMF000595A	390	174	37	207	264	144	35	229	403	118	32	322	387	256	41	646	100	71	17	123	73	54	9	92	23	39	6	67	109	65	10	251	229	116	1117	191	147	127	592	166	160	143	872	164	230	174	468	210
HMF	HMF001341A	40	36	7	18	19	20	6	23	27	21	7	18	55	35	8	72	14	9	8	16	8	11	6	14	10	9	1	7	47	20	3	92	64	42	237	31	58	58	147	63	58	36	174	46	238	129	111	179
HMF	HMF002173A	172	134	18	135	170	134	16	123	92	82	11	65	114	108	14	143	86	39	25	106	58	56	11	91	39	28	10	64	89	60	10	156	145	57	161	106	81	79	100	130	94	79	119	101	117	109	73	124
HMF	HMF003736A	2061	978	423	1279	2039	1394	390	1397	1339	886	335	827	1603	1426	241	1676	659	235	140	412	377	250	138	334	369	246	97	259	838	414	84	926	817	321	227	486	701	458	201	716	533	310	156	417	1060	620	167	957
HMF	HMF003681A	303	176	25	155	218	132	30	213	395	129	29	273	361	239	51	649	67	57	15	78	39	39	13	66	35	30	5	47	134	58	16	197	358	155	1030	224	254	201	724	241	232	225	927	215	655	334	492	603
HMF	HMF002331A	90	62	11	54	89	45	16	68	86	33	9	47	547	198	34	359	70	37	8	57	57	17	9	58	22	16	2	38	2327	501	71	2725	168	71	183	79	228	76	135	139	142	81	174	109	5328	935	583	2440
HMF	HMF002631A	4725	2564	1148	3334	5346	4481	1163	4832	2965	2431	842	2214	3669	3385	611	4196	1096	388	202	638	730	542	239	687	580	433	220	466	990	722	176	1128	1216	514	319	729	1350	987	340	1548	667	462	243	665	1384	950	198	1397
HMF	HMF000789A	352	192	51	202	334	212	53	287	321	150	63	223	501	356	57	559	96	54	19	114	73	52	15	120	46	53	11	70	1169	283	62	1419	247	111	400	187	245	157	254	235	180	148	329	171	2023	543	357	1185
HMF	HMF000786A	142	155	29	73	206	75	44	129	135	122	30	62	185	153	43	224	50	41	20	54	23	25	26	37	32	51	8	37	265	86	28	399	128	72	213	72	151	218	128	192	128	105	188	84	461	201	168	324
HMF	HMF000401A	623	287	55	393	475	205	60	379	528	185	40	349	550	284	53	880	193	94	29	210	88	57	16	137	67	78	7	98	233	121	20	442	408	168	998	353	252	174	571	264	211	210	824	249	424	286	476	374
HMF	HMF000614A	286	201	31	158	216	174	23	187	230	116	26	143	335	171	33	474	102	48	18	142	73	57	6	78	45	61	4	64	211	116	12	447	232	124	998	165	182	140	614	204	133	155	803	148	362	261	464	304
HMF	HMF002850A	23	10	2	19	17	10	3	11	16	9	4	5	20	19	6	15	8	6	1	7	4	5	0	8	4	6	0	1	28	10	3	45	25	9	28	17	24	15	13	15	14	16	27	17	73	36	26	44
HMF	HMF001125A	53	63	8	46	68	41	15	58	59	52	8	53	166	86	16	178	29	15	5	37	29	17	2	23	13	19	2	19	442	98	22	588	103	43	249	63	81	56	138	80	113	75	223	57	820	210	200	488
HMF	HMF001419A	74	65	11	52	78	50	10	46	64	24	12	39	71	65	9	91	31	28	8	42	17	22	6	20	15	22	2	17	56	41	9	95	81	55	363	82	68	47	218	83	75	61	293	76	108	85	218	108
HMF	HMF000862A	946	524	207	581	1012	812	187	827	592	471	193	403	712	673	131	836	204	66	35	127	131	101	32	129	103	87	39	71	271	159	38	356	301	125	182	174	324	189	125	330	189	148	122	155	446	271	114	369
HMF	HMF002959A	1145	607	289	712	1276	927	312	907	818	595	275	537	1063	904	190	1228	401	178	87	233	238	199	90	250	204	173	71	171	829	352	64	997	576	253	305	319	561	433	264	562	412	263	236	281	1370	588	246	941
HMF	HMF000178A	2205	1248	468	1625	2584	2012	557	2160	1419	1128	410	1024	2052	1673	297	2232	561	229	101	423	361	305	97	383	277	254	94	283	1091	480	100	1431	688	316	319	439	769	567	262	816	445	319	228	384	2058	856	304	1469
HMF	HMF000307A	109	77	8	67	80	40	7	70	95	31	5	71	171	93	14	181	55	24	11	66	37	29	2	52	23	21	3	36	541	124	20	681	93	38	170	73	93	50	93	75	79	53	107	52	733	203	132	379
HMF	HMF000307B	147	92	11	77	106	64	11	111	121	51	6	89	231	119	20	273	65	35	12	93	53	32	5	72	35	36	3	52	644	156	30	817	109	46	173	85	107	63	110	101	99	69	118	71	816	229	154	459
HMF	HMF000866A	96	59	12	48	71	39	9	93	62	36	8	56	104	56	9	176	45	27	7	44	23	20	7	27	17	15	6	15	95	27	10	186	149	72	257	120	94	69	134	99	84	94	237	77	225	110	146	161
HMF	HMF002862A	43	38	3	35	38	23	7	30	43	27	8	25	76	60	13	70	18	12	4	12	11	16	5	16	10	12	1	13	83	28	5	118	74	46	178	48	55	60	104	77	52	41	145	54	339	108	111	237
HMF	HMF003570A	99	45	10	47	42	42	4	32	52	38	10	26	47	58	4	67	37	22	6	56	22	33	3	40	15	12	2	14	41	26	3	79	92	45	101	43	78	69	65	59	73	52	69	60	102	97	60	69
HMF	HMF003660A	1052	514	238	634	1080	898	235	845	742	452	200	540	810	763	113	997	212	111	40	185	159	149	47	173	122	102	42	131	288	207	48	390	386	215	239	261	415	315	210	408	255	211	139	203	524	328	150	469
HMF	HMF000654A	182	141	18	108	104	93	17	92	63	65	17	47	125	108	17	126	91	45	21	73	44	42	25	60	20	27	6	38	59	69	11	166	190	117	293	165	155	123	179	158	114	103	214	115	168	161	160	167
HMF	HMF000586A	242	204	30	172	202	173	29	158	126	110	27	113	205	152	23	181	212	139	80	204	142	128	57	214	115	89	51	157	309	211	57	555	226	121	284	217	168	122	171	195	160	119	215	136	197	163	129	199
HMF	HMF000929A	2964	1670	768	2022	3539	3086	844	3024	1889	1640	651	1304	2438	2330	440	2733	745	340	165	560	568	455	194	547	428	411	131	348	755	575	130	1013	1073	450	310	606	1259	849	348	1204	589	496	315	501	1093	808	198	1089
HMF	HMF002748A	371	192	28	199	306	156	39	270	448	142	31	275	537	281	52	889	89	53	12	108	49	31	5	62	36	44	5	63	192	77	11	268	290	127	1481	176	196	160	916	230	240	177	1218	223	376	260	650	384
HMF	HMF003590A	60	55	9	29	41	39	7	38	31	30	5	22	39	40	5	43	28	15	4	35	17	17	3	18	13	22	1	24	23	38	5	59	80	47	130	33	56	54	71	76	61	53	82	56	79	79	54	114
HMF	HMF002747A	65	46	16	62	52	26	6	36	50	34	10	28	61	60	15	67	26	14	7	19	21	16	10	18	7	11	1	8	21	17	11	42	107	55	324	54	80	69	214	91	58	60	262	60	105	107	133	90
HMF	HMF003183A	2509	1058	562	1545	2347	1722	534	1880	1442	1054	449	1032	1839	1479	321	1946	682	264	132	439	432	334	148	396	359	262	113	305	636	467	87	821	886	367	264	578	826	607	245	958	622	397	221	439	897	688	154	855
HMF	HMF001391A	200	199	16	165	253	158	46	214	166	94	23	131	222	191	30	392	101	72	16	107	76	59	15	94	41	37	5	59	294	161	31	434	239	133	484	184	177	134	268	204	210	148	322	167	473	278	207	379
HMF	HMF003242A	682	376	189	487	843	711	213	742	613	386	174	342	763	630	121	876	173	63	27	123	110	90	35	132	92	86	27	79	556	217	27	731	253	122	70	198	365	264	95	331	211	135	66	142	940	349	86	582
HMF	HMF003497A	112	101	19	81	1484	263	200	775	83	33	8	47	177	208	27	285	60	38	16	77	36	38	26	46	25	21	11	42	49	61	23	150	178	1637	149	597	4230	5033	680	4505	104	1057	113	1041	12186	19309	5345	7459
HMF	HMF002117A	250	153	27	177	229	113	27	277	290	100	20	216	287	190	32	486	68	55	16	88	64	63	18	79	34	34	10	46	167	122	7	348	207	112	544	154	177	119	354	167	143	146	387	136	368	216	250	313
HMF	HMF003424A	206	144	30	163	190	104	29	231	139	82	30	127	335	163	31	522	101	56	19	85	55	41	13	78	36	40	2	40	285	118	16	476	196	96	675	145	170	135	375	177	158	120	517	152	495	241	336	419
HMF	HMF000090A	117	60	15	85	326	98	38	218	57	31	8	41	236	283	14	218	71	68	32	127	54	41	43	71	18	31	14	55	92	88	21	225	202	1739	147	828	4636	5595	684	5264	115	932	95	1062	11807	20020	5358	8720
HMF	HMF003340A	2383	1326	519	1681	2901	2352	612	2453	1549	1204	423	1096	2278	1911	317	2280	567	272	109	386	453	346	135	405	347	234	118	263	1545	556	153	2001	735	291	184	423	869	555	196	867	384	271	144	373	3496	1021	422	2139
HMF	HMF002860A	122	71	11	55	81	65	16	60	42	31	13	39	97	92	20	92	46	32	7	63	29	25	4	55	22	22	6	26	75	65	10	150	107	67	136	71	80	85	89	123	83	72	87	69	145	141	59	131
HMF	HMF000414A	201	147	22	132	161	72	16	112	201	82	18	142	173	130	20	258	64	39	19	69	34	33	20	36	28	31	9	41	82	44	13	112	157	68	390	112	102	99	209	122	101	93	316	103	192	133	157	193
HMF	HMF003046A	81	54	6	44	48	33	10	76	25	28	9	29	64	50	4	91	31	23	4	42	23	23	0	36	20	17	1	27	76	38	4	133	91	51	137	43	85	61	113	66	65	66	143	50	145	92	78	117
HMF	HMF003775A	379	224	98	207	408	340	127	327	263	233	88	171	518	378	85	464	109	52	20	92	91	63	40	106	67	66	18	39	1303	299	69	1523	199	90	129	120	262	163	93	225	156	129	117	116	2331	574	332	1268
HMF	HMF002995A	149	126	15	87	138	83	15	95	131	81	11	96	234	137	22	247	45	55	6	66	37	31	11	40	20	42	4	36	240	104	20	410	155	85	198	95	134	102	152	127	102	87	180	101	691	211	158	384
HMF	HMF001671A	89	89	17	68	68	48	12	65	52	45	14	38	74	94	6	86	62	35	11	76	38	38	11	55	27	32	6	34	91	57	11	160	216	128	328	114	192	160	245	182	130	119	264	100	316	255	169	273
HMF	HMF003146A	649	463	60	522	517	357	72	455	462	294	27	392	636	395	63	894	354	217	42	729	176	121	33	318	119	219	17	229	526	237	42	1365	458	192	715	329	288	238	477	371	369	293	679	309	473	355	391	488
HMF	HMF003533A	348	161	26	216	267	138	28	226	360	158	34	224	388	207	33	563	135	77	14	176	61	24	7	112	36	86	8	100	297	113	19	518	233	100	685	122	141	112	416	172	199	157	573	172	434	201	344	307
HMF	HMF002664A	117	72	7	57	61	34	8	67	76	38	3	59	109	59	7	124	38	22	8	42	19	15	7	36	15	11	2	31	51	23	8	95	98	46	208	61	44	42	139	86	65	63	159	56	82	80	95	76
HMF	HMF002414A	166	143	22	143	142	141	30	115	108	107	18	100	131	124	18	183	133	97	25	155	109	116	26	133	72	76	18	115	174	161	15	284	169	107	258	150	150	118	183	181	120	108	229	134	199	183	140	180
HMF	HMF003450A	105	56	8	62	72	38	10	60	127	42	16	80	112	109	16	210	27	20	0	18	13	21	6	18	8	16	0	12	40	26	3	78	97	64	214	50	81	77	155	96	88	79	179	74	230	133	104	195
HMF	HMF003127A	401	193	28	244	307	166	33	269	428	121	37	283	456	218	67	712	103	68	21	157	67	53	24	121	60	64	12	81	229	114	25	353	252	109	340	186	186	114	254	209	187	166	318	179	299	222	192	291
HMF	HMF002998A	425	333	43	290	327	228	41	327	424	381	37	263	385	298	33	530	214	144	28	358	136	100	21	208	87	219	13	183	460	249	33	946	337	160	1013	272	290	402	766	406	297	266	862	279	463	337	438	460
HMF	HMF001206A	222	87	18	105	363	105	33	258	542	102	25	322	710	324	55	981	44	27	7	42	26	15	2	43	20	18	3	21	137	62	7	217	111	47	149	47	86	61	119	74	60	52	134	66	188	103	72	165
HMF	HMF001825A	101	57	18	48	51	37	14	36	75	60	11	32	78	82	23	70	34	32	9	45	26	24	4	62	35	119	3	59	32	33	3	77	91	46	108	50	105	80	79	78	153	70	97	66	86	115	61	97
HMF	HMF003033A	74	129	18	58	61	67	11	88	58	92	12	34	48	67	8	76	31	16	9	38	17	26	5	36	16	69	3	30	33	25	1	79	75	47	100	43	87	337	77	207	93	79	75	61	88	130	39	101
HMF	HMF003656A	141	121	20	96	126	93	13	139	109	63	11	88	155	92	17	293	75	33	10	59	49	32	8	45	33	42	4	49	52	41	7	94	216	117	350	146	193	161	265	200	163	145	356	157	172	187	139	208
HMF	HMF001442A	137	124	31	120	148	116	20	121	95	83	18	85	100	103	19	165	100	60	17	89	58	48	21	73	40	38	10	69	82	72	15	137	193	79	457	122	110	86	233	150	105	106	327	111	135	125	173	137
HMF	HMF001442B	8426	4639	2204	5603	10388	9008	2496	8701	5552	4417	1903	3815	7091	6756	1281	7765	1715	713	317	1023	1222	981	417	1138	1023	881	378	680	1573	1185	270	2001	2151	954	709	1187	2455	1890	654	2586	1126	881	597	1052	2385	1735	425	2349
HMF	HMF000275A	113	57	12	52	89	51	18	76	120	45	12	79	107	88	18	185	35	37	10	53	27	16	8	49	13	23	5	28	70	29	8	160	121	57	431	70	77	71	260	81	77	87	311	72	180	151	205	175
HMF	HMF003130A	165	122	24	130	113	130	18	133	74	80	8	64	119	122	15	135	82	53	5	87	55	55	15	71	31	49	1	57	78	67	12	165	149	65	239	99	88	86	132	140	105	70	174	100	127	101	108	145
HMF	HMF002894A	3101	1726	769	2112	3743	3323	890	3061	2037	1683	621	1385	2564	2467	441	2787	797	354	177	559	612	400	211	576	434	406	151	404	1077	658	140	1406	1034	456	402	653	1130	897	332	1165	567	455	316	526	1323	840	271	1226
HMF	HMF002494A	82	63	10	54	77	53	13	52	77	34	14	50	1021	388	72	510	83	23	8	84	77	25	11	84	33	29	5	51	4025	848	177	4967	272	93	397	127	447	161	301	239	230	165	344	156	11376	2264	1394	6033
HMF	HMF003382A	64	49	8	37	30	30	6	39	50	28	8	30	61	59	9	80	16	22	2	27	7	10	6	23	9	15	2	12	30	17	2	47	71	39	124	54	47	33	65	63	50	46	90	61	95	63	68	81
HMF	HMF003271A	124	83	14	61	80	60	10	78	92	39	12	64	107	81	18	214	38	24	4	27	27	20	6	37	21	24	1	33	61	45	7	99	113	48	277	77	111	91	197	110	77	77	234	78	192	137	154	153
HMF	HMF000755A	407	382	42	364	370	380	51	357	233	208	39	229	361	305	37	470	194	111	31	243	121	135	40	186	77	113	17	166	251	195	29	433	392	165	346	306	246	181	221	266	244	223	316	269	425	277	165	370
HMF	HMF000875A	83	53	13	50	72	54	5	45	74	56	14	56	102	87	10	134	23	14	4	40	18	12	7	26	16	13	5	16	35	30	6	78	94	46	252	51	60	69	152	55	69	52	215	74	92	88	106	80
HMF	HMF001578A	82	73	6	51	59	81	6	104	37	24	5	28	37	52	6	33	30	16	5	32	10	18	5	28	7	8	1	26	21	24	8	51	60	40	58	49	59	110	44	127	41	48	30	45	42	64	33	52
HMF	HMF000271A	795	523	186	495	900	754	194	784	741	438	145	466	709	617	104	954	301	150	61	328	247	208	74	277	182	254	55	220	338	254	67	589	479	219	330	256	466	423	257	547	406	265	255	267	506	365	156	472
HMF	HMF000126A	2892	1216	619	1700	2748	1989	616	2102	1767	1167	467	1159	2181	1812	353	2245	885	308	178	600	592	366	174	468	512	357	153	358	776	511	104	1030	990	353	230	566	889	584	244	982	624	427	213	489	887	641	141	923
HMF	HMF004017B	92	70	13	58	58	55	16	44	50	36	13	45	75	63	13	93	32	18	8	23	19	17	8	31	8	23	8	16	38	29	5	68	136	55	642	74	98	72	400	105	76	71	515	71	125	102	275	116
HMF	HMF002937A	1441	780	317	955	1790	1349	440	1279	1052	784	321	635	1423	1252	235	1571	542	272	131	453	390	316	157	426	252	243	105	241	1393	679	112	1688	830	368	334	496	875	703	301	915	612	478	330	420	2055	992	284	1417
HMF	HMF003763A	3039	1509	738	1860	3159	2580	673	2428	1924	1506	594	1243	2295	2250	442	2465	911	401	199	628	614	538	225	549	475	452	179	384	808	595	127	1002	1025	466	274	586	1115	800	334	1145	687	509	267	523	1052	804	181	992
HMF	HMF003545A	81	47	6	40	48	36	11	37	44	47	13	41	63	56	9	77	22	24	3	22	9	10	7	32	12	16	3	12	30	21	7	49	85	36	138	45	66	75	86	91	78	56	122	50	78	80	78	62
HMF	HMF004121A	49	43	9	28	50	36	6	39	50	33	10	40	44	63	7	68	31	18	8	22	19	16	10	28	9	17	2	17	45	35	8	77	93	63	260	59	94	80	165	96	50	71	199	77	145	139	123	144
HMF	HMF003108A	395	223	100	242	381	288	115	320	301	202	87	206	327	266	63	363	133	83	37	98	109	76	51	110	84	71	36	49	173	120	21	251	249	104	191	158	271	190	145	235	180	143	155	129	277	199	95	222
HMF	HMF003637A	77	52	14	48	54	42	19	45	40	23	10	36	81	50	15	80	48	36	10	37	28	25	5	42	13	27	6	27	158	71	16	214	99	44	169	47	96	67	111	73	74	51	170	68	236	141	100	184
HMF	HMF003963A	189	128	30	98	117	108	36	83	121	78	40	69	139	130	22	169	62	35	11	65	32	31	6	58	23	31	12	32	82	59	8	184	145	94	353	122	130	123	223	141	120	103	271	106	284	240	189	370
HMF	HMF004086A	485	303	140	313	454	329	111	338	310	222	118	263	421	390	69	489	181	109	49	162	131	132	30	152	83	86	29	91	202	157	32	338	355	184	177	246	342	292	173	368	269	217	157	249	443	390	88	387
HMF	HMF004115A	2307	1168	555	1590	2602	2197	621	2247	1478	1167	501	1013	1824	1780	341	2017	521	200	74	332	365	285	126	330	283	233	121	221	739	428	85	948	651	291	308	416	766	545	218	797	407	324	220	360	1106	583	192	842
HMF	HMF003969A	54	58	9	44	49	36	6	30	49	32	13	36	50	43	10	67	38	23	3	29	17	10	9	35	7	13	2	20	35	29	13	66	106	24	321	62	63	43	178	57	56	59	274	65	64	67	147	71
HMF	HMF003831A	2201	1075	553	1284	2392	1926	590	1661	1372	1124	464	898	1785	1679	332	1873	679	306	140	457	467	410	161	488	390	325	151	282	740	553	111	997	921	430	297	506	887	680	275	999	589	447	238	501	976	725	139	914
HMF	HMF004342A	2444	1295	579	1495	2793	2163	683	2013	1508	1126	534	1036	1957	1851	364	1985	806	347	232	576	561	495	300	512	446	343	221	320	939	658	161	1158	1107	536	435	771	1178	1220	449	1381	665	547	433	550	1352	1137	297	1328
HMF	HMF004071A	235	187	22	139	156	154	33	130	140	113	18	107	164	148	15	237	138	88	25	161	103	88	19	164	83	52	7	113	198	136	21	295	190	135	202	157	147	115	166	160	182	151	183	150	205	201	120	200
HMF	HMF003871A	70	44	12	30	41	21	11	24	53	23	12	24	49	45	8	68	15	14	3	17	11	12	6	16	2	7	3	7	19	12	9	43	53	44	200	43	48	59	121	59	59	38	157	45	89	63	84	70
HMF	HMF001257A	823	378	66	439	531	282	69	500	873	234	66	540	918	587	107	1338	234	107	32	235	131	117	27	229	118	89	20	126	317	229	29	588	650	319	980	468	619	481	705	528	477	335	839	366	776	653	509	752
HMF	HMF003695A	30	19	6	24	266	45	28	136	30	15	4	22	65	43	3	90	21	10	4	19	10	16	8	17	7	6	3	10	44	33	5	85	61	474	116	139	1119	1211	166	1125	51	347	73	297	3265	4699	1347	2012
HMF	HMF003261A	102	55	12	63	213	81	45	196	31	32	5	24	135	135	8	177	48	30	16	71	30	25	19	53	18	25	6	30	54	50	13	151	99	1152	271	572	3879	4665	648	4336	61	745	199	998	12862	20959	4680	8078
HMF	HMF002587A	109	72	10	43	834	152	119	356	59	39	12	46	120	145	21	172	81	43	18	77	36	34	12	29	28	38	3	40	58	62	13	102	127	1343	154	539	4287	5248	675	4498	115	1007	167	966	13924	22259	5172	7456
HMF	HMF000744A	81	69	13	53	143	51	20	132	76	44	12	53	125	92	15	218	71	41	8	110	34	25	10	52	33	44	5	43	123	75	15	277	106	76	151	89	137	109	117	152	100	85	126	103	486	309	120	457
HMF	HMF003061A	330	214	28	218	248	184	41	227	388	140	36	267	411	263	37	658	106	53	7	113	71	50	15	98	37	39	10	51	174	75	14	346	275	123	959	176	179	139	602	192	150	157	772	157	320	228	456	310
HMF	HMF001248A	51	44	5	57	34	47	5	27	25	22	4	30	42	37	5	48	18	15	5	19	12	13	2	18	2	20	2	18	30	23	3	50	86	36	66	45	41	49	54	66	55	47	67	49	54	64	34	64
HMF	HMF001994A	37	27	2	17	33	28	7	34	36	18	3	19	33	27	5	68	10	6	2	7	1	1	2	2	3	5	0	6	24	7	1	26	53	17	170	27	23	19	103	31	45	27	121	21	56	42	69	54
HMF	HMF002903A	210	85	23	116	138	98	32	159	146	66	24	119	224	140	20	327	65	40	16	64	41	50	12	56	22	29	1	33	88	62	11	156	150	77	147	106	114	85	101	127	91	91	115	93	169	131	73	151
HMF	HMF000078A	79	52	10	48	82	43	14	82	33	21	4	27	82	85	7	99	54	36	9	54	23	34	19	38	18	21	6	27	80	58	13	156	100	573	132	304	1952	2346	334	1882	53	411	102	401	5187	8492	2253	3206
HMF	HMF000078B	95	62	14	60	96	48	15	92	47	30	9	31	97	94	10	110	64	48	12	70	30	43	17	47	20	29	7	34	89	74	11	184	123	554	133	320	1896	2270	345	1838	67	402	105	397	5070	8208	2166	3124
HMF	HMF002063A	131	98	26	69	117	86	27	134	119	64	9	72	571	253	45	399	110	43	36	119	105	46	35	124	42	50	16	75	3420	680	136	3604	179	71	257	99	193	183	208	189	137	114	214	120	3084	611	458	1293
HMF	HMF000004B	152	136	19	94	488	154	78	266	101	55	10	77	204	149	26	249	111	89	34	123	96	77	24	97	45	46	14	49	157	135	10	292	312	586	311	305	1517	1776	326	1404	191	395	253	428	4064	6875	1850	2572
HMF	HMF000004A	177	144	20	107	542	181	91	285	120	67	14	82	236	161	27	284	125	107	33	143	106	85	26	112	58	60	18	68	189	164	16	349	343	631	343	321	1586	1821	361	1441	224	424	281	442	4165	7003	1886	2654
HMF	HMF003079A	119	81	14	67	255	79	48	159	73	37	7	42	172	165	16	210	43	40	15	84	40	30	18	58	16	30	8	33	64	68	16	160	168	1423	163	764	4206	4910	538	4597	108	913	136	1093	12118	20195	5073	8274
HMF	HMF003322A	340	229	33	208	242	152	34	219	313	141	34	223	390	257	54	600	103	69	16	111	54	51	10	82	26	49	7	50	227	89	25	414	310	132	1413	230	220	169	883	241	208	220	1091	216	521	283	649	423
HMF	HMF001509A	240	238	31	201	218	187	43	260	156	148	23	141	183	188	22	271	278	119	43	250	142	111	55	193	106	101	18	144	222	184	32	387	327	130	308	242	169	422	216	429	209	189	274	155	190	158	152	201
HMF	HMF001546A	149	75	16	63	126	72	21	105	110	67	19	78	199	152	27	267	47	38	11	48	28	26	15	49	24	19	10	22	90	54	14	142	147	60	182	88	118	99	105	101	101	87	154	86	336	153	104	196
HMF	HMF000559A	259	161	15	157	276	107	20	249	338	131	32	217	360	239	34	650	56	36	14	93	24	19	5	36	38	34	2	35	135	60	9	231	178	86	750	116	144	123	493	157	145	127	675	161	240	162	348	243
HMF	HMF003520A	64	60	16	69	44	40	11	46	41	24	7	41	64	49	7	57	30	14	11	33	12	15	8	15	11	14	3	13	23	20	5	56	83	45	245	58	60	43	116	66	49	52	164	45	75	53	117	73
HMF	HMF003675A	251	147	20	156	181	90	20	155	186	76	17	133	195	143	18	298	65	37	11	78	43	28	8	52	20	29	2	40	64	57	7	139	163	92	850	147	125	93	490	143	113	114	550	139	176	150	351	179
HMF	HMF002963A	85	49	12	53	297	68	40	163	39	15	7	24	101	119	12	124	47	19	13	49	31	30	30	28	13	14	8	29	43	43	18	103	121	1117	87	477	2841	3313	394	3028	66	616	57	680	7907	13325	3194	5096
HMF	HMF000808A	40	27	4	20	22	26	2	28	23	14	2	17	33	22	2	50	19	11	1	16	7	12	6	8	13	12	1	13	27	13	2	38	79	42	184	43	51	57	130	50	58	36	128	39	85	70	91	68
HMF	HMF002290A	60	63	6	30	56	35	10	29	52	22	11	33	132	81	16	125	14	9	2	19	13	11	10	29	10	8	4	13	228	68	11	388	84	45	199	48	86	60	136	93	56	55	174	55	765	262	166	497
HMF	HMF000300A	186	117	11	88	357	114	44	156	133	81	21	67	150	117	13	143	184	104	29	98	58	47	18	45	76	58	11	43	82	76	15	97	132	414	167	194	1144	1393	213	1179	159	310	138	325	3325	5828	1319	1864
HMF	HMF000300B	203	131	14	106	389	129	51	163	159	100	26	83	180	153	14	170	207	116	30	106	62	55	19	53	88	57	13	49	93	87	17	105	146	429	172	197	1156	1395	231	1189	175	316	138	334	3329	5837	1318	1872
HMF	HMF000806A	47	47	5	27	34	18	9	44	36	13	4	25	63	42	11	74	23	17	5	27	16	15	5	26	16	6	4	17	112	35	8	201	61	24	139	37	61	45	115	58	36	57	140	55	272	95	106	156
HMF	HMF001590A	439	317	53	306	295	236	42	356	290	166	27	244	375	294	46	568	209	114	24	311	106	93	21	164	82	105	10	137	420	212	29	835	366	168	1191	252	238	206	711	333	239	213	991	203	512	321	515	523
HMF	HMF003743A	111	90	9	82	86	61	7	91	97	31	19	65	105	99	22	164	41	24	9	26	26	16	3	27	7	13	3	15	90	37	7	160	126	62	622	74	91	74	332	124	68	65	373	72	346	178	264	268
HMF	HMF002487A	239	97	18	114	118	88	14	91	94	53	15	67	132	135	14	187	138	58	16	89	40	56	9	80	37	40	8	45	128	100	7	196	116	52	132	100	141	114	92	118	99	118	102	86	195	149	79	160
HMF	HMF002681B	34	31	4	15	23	11	7	11	10	12	3	13	11	8	4	21	10	6	0	8	7	3	1	12	6	3	3	7	10	8	0	25	74	29	165	26	47	31	100	52	24	26	111	33	41	34	55	56
HMF	HMF002681A	37	30	4	16	25	10	7	10	10	14	2	15	11	12	3	26	12	8	0	10	7	5	3	10	6	4	3	6	9	8	2	26	69	26	167	27	49	34	102	51	32	29	117	34	36	36	61	47
HMF	HMF002199A	37	33	3	29	23	24	9	14	38	24	3	18	32	40	6	48	22	10	1	14	3	9	1	7	4	5	2	12	19	14	4	31	97	46	152	50	84	55	101	92	72	53	114	55	134	108	69	108
HMF	HMF001144A	46	44	5	37	27	18	5	26	28	13	4	16	48	35	4	60	18	10	3	18	9	6	2	13	5	7	1	6	22	11	3	24	68	27	253	45	35	34	157	62	32	36	207	44	65	58	121	44
HMF	HMF003218A	326	272	26	225	353	200	27	434	477	247	29	334	475	341	46	821	163	104	18	336	64	57	14	130	46	92	6	105	305	127	35	772	274	116	997	205	237	196	714	295	300	235	945	251	340	263	456	361
HMF	HMF003452A	37	27	5	23	36	15	3	20	37	11	6	28	87	46	11	97	13	12	1	18	16	6	3	22	12	5	1	11	241	49	13	357	61	30	213	33	39	49	151	56	46	54	209	54	509	159	185	277
HMF	HMF002352A	106	62	18	54	73	58	9	59	66	37	13	46	100	100	8	112	90	30	14	50	27	32	10	43	23	26	3	29	64	41	11	86	85	52	157	77	90	72	91	91	80	72	108	72	164	145	70	136
HMF	HMF001323A	42	40	6	15	15	16	2	16	30	20	3	20	27	32	7	45	13	10	3	8	5	8	4	10	10	7	0	11	18	7	1	21	38	27	190	34	39	41	93	43	36	37	120	35	53	48	78	61
HMF	HMF003012A	154	110	15	149	230	109	28	487	73	63	6	146	255	114	20	865	44	36	12	64	25	24	5	46	17	36	6	28	72	44	6	147	269	108	364	123	139	99	232	125	122	116	316	135	324	208	148	305
HMF	HMF003572A	74	71	9	49	56	40	4	49	55	60	15	37	64	50	9	62	24	21	5	26	12	15	3	29	9	35	1	24	31	20	7	55	122	61	239	92	101	116	127	128	95	66	170	69	160	128	106	155
HMF	HMF002346A	69	48	6	64	156	63	28	121	30	31	8	27	135	128	10	133	71	36	18	67	42	32	28	49	17	22	16	28	53	56	10	157	128	1059	118	456	2756	3367	496	2773	65	660	84	656	7059	12787	3041	5050
HMF	HMF001505A	358	238	27	197	288	190	31	333	466	203	32	278	438	289	57	838	89	43	15	122	45	35	12	74	38	44	7	57	297	151	23	566	318	196	1268	309	261	212	803	305	303	282	1018	280	537	350	625	526
HMF	HMF002441B	214	106	16	140	152	97	17	116	155	56	13	115	239	117	27	365	110	85	11	254	68	52	6	109	36	81	9	86	246	113	22	584	195	83	801	126	112	101	505	139	120	167	761	155	193	168	369	214
HMF	HMF003241A	136	108	14	114	109	91	12	92	66	66	6	68	122	99	19	112	74	61	26	91	61	65	23	77	31	45	12	58	164	109	17	246	125	58	146	100	81	71	85	118	66	77	109	90	145	118	66	112
HMF	HMF000032A	274	129	30	122	185	74	18	218	301	136	23	215	333	198	35	884	87	40	7	69	46	33	7	46	35	28	4	49	89	40	9	179	288	193	998	274	172	141	598	179	185	472	1136	316	210	234	551	245
HMF	HMF002054A	216	102	24	110	122	77	23	128	234	68	27	160	191	134	29	388	53	41	13	71	26	32	14	59	28	32	5	41	106	76	10	200	177	99	332	140	156	129	261	165	124	101	349	123	268	209	176	259
HMF	HMF001080A	216	160	26	112	157	118	23	136	126	78	33	114	454	243	47	427	118	54	26	99	97	63	22	120	51	48	10	65	1745	399	71	2229	226	121	324	174	250	173	223	214	196	168	278	163	2576	632	335	1283
HMF	HMF001804A	858	949	81	796	867	740	77	891	624	668	59	511	750	787	68	1269	428	280	78	836	223	227	62	408	180	304	49	337	459	293	61	1347	592	337	836	469	402	481	542	643	712	477	662	542	415	413	388	606
HMF	HMF000499A	618	189	53	230	503	157	61	298	291	80	20	99	677	491	57	522	166	99	55	157	132	88	103	141	75	93	50	114	1460	419	101	1905	425	2312	367	1954	8213	13812	1525	10942	378	1599	291	1574	13922	29748	5310	17677
HMF	HMF002978A	159	75	17	80	117	72	17	165	88	49	9	60	138	110	21	210	60	57	9	50	37	29	4	49	21	34	4	29	59	43	4	109	141	84	115	100	103	73	95	117	89	81	114	92	156	117	74	158
HMF	HMF003576A	201	116	18	111	120	80	17	124	212	63	19	139	233	127	26	371	55	34	6	74	35	18	6	40	19	33	10	28	41	40	2	130	161	84	631	129	98	76	434	121	96	110	498	114	149	121	285	157
HMF	HMF000046A	153	91	13	101	107	81	12	95	80	60	11	66	99	97	6	108	96	66	12	124	58	40	9	82	28	41	6	69	107	76	6	161	155	48	137	77	102	70	92	90	102	58	122	72	141	90	64	104
HMF	HMF000196A	107	89	13	94	86	57	28	73	88	49	14	58	402	174	36	288	87	28	12	89	70	31	6	83	38	21	6	46	2979	510	107	3348	148	62	179	80	185	61	173	104	114	73	171	81	3365	613	459	1609
HMF	HMF003039A	334	227	28	206	301	216	41	338	336	149	24	211	395	247	36	610	160	107	27	177	80	67	18	116	58	78	9	102	222	126	11	471	298	141	638	191	252	198	463	236	218	206	528	212	408	294	342	427
HMF	HMF002719A	265	129	9	128	190	89	28	151	235	83	30	131	300	150	30	477	57	41	6	97	30	25	4	60	28	34	3	42	66	44	8	197	158	90	620	147	133	115	359	121	125	112	498	116	190	133	295	196
HMF	HMF001049A	456	295	49	273	368	313	52	323	375	223	43	278	422	318	47	641	260	148	40	369	121	111	36	204	72	139	18	131	366	205	31	729	361	190	1144	259	231	204	709	322	234	234	927	235	313	298	501	360
HMF	HMF003324A	296	154	22	178	213	111	20	173	352	115	36	223	373	204	44	556	118	69	13	167	72	41	20	84	42	57	10	76	200	92	14	421	221	111	1013	160	187	146	632	166	153	159	838	156	233	221	453	282
HMF	HMF002436B	33	10	4	17	18	8	1	10	25	11	1	14	25	20	3	49	9	2	1	10	4	2	1	7	4	6	0	8	14	4	3	15	23	16	66	15	18	12	29	15	10	13	47	8	21	20	17	24
HMF	HMF002932A	92	81	11	52	52	53	5	44	47	35	10	35	67	56	6	88	48	18	9	41	32	26	5	44	20	16	8	20	51	43	6	74	117	52	224	75	96	65	118	102	84	46	131	60	156	119	83	161
HMF	HMF002057A	415	219	29	212	337	186	42	261	447	125	40	296	439	267	48	706	96	58	21	115	56	53	12	76	38	31	9	63	111	84	7	259	280	155	1007	188	189	157	631	230	195	190	893	195	260	236	441	261
HMF	HMF000323C	121	90	15	88	109	68	17	93	144	60	22	103	427	229	39	352	87	38	21	79	84	31	24	75	26	24	10	50	2108	443	121	2183	158	64	278	94	176	87	194	119	126	103	207	114	2226	472	431	1130
HMF	HMF000323B	101	70	18	71	85	56	21	84	113	49	21	75	359	190	32	258	75	28	15	68	81	26	20	60	27	36	13	53	1805	383	109	1848	159	60	268	102	193	101	240	108	127	99	242	126	1905	398	419	972
HMF	HMF001433A	609	195	28	660	277	113	23	457	232	154	17	238	437	208	24	766	86	39	27	111	98	61	26	163	45	57	22	66	93	79	16	235	289	442	161	677	1713	2376	344	2188	230	386	132	504	2853	5275	1180	3178
HMF	HMF000819A	185	141	26	153	123	99	24	100	140	74	37	83	223	173	34	271	77	43	38	84	62	44	30	89	28	30	19	37	865	218	62	985	234	98	319	170	212	148	233	219	156	134	259	160	1839	543	350	1115
HMF	HMF003507A	110	85	14	64	88	46	6	57	92	33	17	55	120	85	16	140	20	20	6	29	16	20	12	20	14	13	1	14	175	46	5	265	116	47	167	57	98	75	93	91	85	79	127	77	485	152	120	267
HMF	HMF001783A	418	204	31	175	281	156	40	302	470	134	35	294	436	274	49	749	128	78	16	152	64	57	12	87	59	41	5	64	162	100	20	290	368	163	1523	237	247	146	1029	248	192	228	1282	225	333	255	681	361
HMF	HMF002440A	107	76	10	72	92	67	10	141	57	59	11	61	165	81	11	261	57	50	4	77	43	16	8	49	22	41	7	27	213	71	9	316	112	52	505	84	92	73	233	116	93	165	647	135	313	185	286	229
HMF	HMF003175A	227	215	31	205	225	177	38	298	141	116	22	150	249	196	21	510	179	91	30	161	123	102	35	175	90	98	15	144	237	162	20	413	243	127	342	189	207	144	220	226	177	202	350	180	302	189	184	300
HMF	HMF001957A	360	253	36	267	274	191	34	268	239	159	41	191	307	235	29	493	164	127	38	193	121	126	29	174	74	90	21	130	207	131	24	347	361	168	454	288	287	232	343	288	230	200	471	236	397	267	219	396
HMF	HMF000492A	98	73	17	54	96	56	21	80	55	49	14	58	500	214	32	262	94	46	21	104	96	34	22	100	40	35	5	55	3456	700	92	3324	164	62	272	83	183	70	159	108	133	97	229	81	3393	642	362	1435
HMF	HMF001498A	324	213	27	225	256	140	20	233	294	174	20	193	269	244	36	425	94	59	21	157	70	35	11	73	38	73	8	56	170	101	16	330	242	106	743	154	155	149	497	228	205	139	629	175	297	223	345	303
HMF	HMF001996A	53	22	4	25	39	24	5	24	23	27	5	17	37	39	5	40	24	11	2	24	6	10	2	23	4	6	0	10	21	12	2	49	52	24	34	29	34	26	15	38	36	20	15	19	54	41	16	44
HMF	HMF002130A	101	83	11	86	227	74	19	127	85	58	12	72	123	132	6	157	79	66	20	212	41	24	14	71	22	106	10	65	99	87	15	379	105	945	128	369	2126	2526	341	2454	69	829	144	708	6280	9829	2796	4160
HMF	HMF001409A	22	33	1	13	18	14	2	17	11	14	1	10	19	19	3	34	12	7	1	14	9	3	5	15	3	6	1	2	23	18	1	43	60	21	100	28	39	14	54	31	17	14	75	22	70	53	51	59
HMF	HMF001466A	171	148	14	109	141	85	24	120	127	74	19	105	170	121	16	262	79	59	13	102	86	60	12	107	49	30	7	56	242	112	17	356	168	88	297	146	140	109	178	183	115	88	233	106	342	207	143	307
HMF	HMF001264A	441	239	37	295	323	195	39	271	531	174	40	350	569	341	62	942	144	93	26	217	82	69	26	145	65	66	4	83	281	159	29	533	424	194	1470	318	320	227	955	301	253	272	1340	253	488	408	644	534
HMF	HMF003206A	52	30	3	19	28	20	9	15	35	14	9	20	38	31	4	54	13	10	1	18	14	7	12	17	9	5	2	11	37	26	6	56	67	28	162	28	51	41	103	51	24	35	106	46	123	77	82	103
HMF	HMF001527A	408	231	35	197	246	154	42	234	368	141	24	242	349	232	60	586	122	60	26	139	91	53	29	103	63	73	14	100	124	94	20	282	437	223	658	261	309	234	505	327	295	235	657	284	442	330	312	437
HMF	HMF001277A	235	88	13	112	136	73	20	142	211	60	27	135	248	152	33	423	49	37	5	61	32	17	2	43	16	32	4	20	115	43	11	180	150	84	830	106	128	98	539	151	95	94	654	123	202	176	345	246
HMF	HMF000855A	58	72	7	50	152	86	30	135	43	24	4	30	74	61	11	107	54	56	10	76	44	45	8	84	40	28	8	53	112	85	16	240	111	49	173	67	103	90	94	92	73	62	153	67	308	156	89	228
HMF	HMF000138A	44	28	8	28	59	33	3	34	42	21	10	26	48	41	8	87	24	13	8	18	7	14	2	9	7	10	5	12	53	30	5	71	64	45	200	53	86	51	149	81	60	63	155	50	211	126	102	210
HMF	HMF000159A	66	43	5	25	37	32	2	38	37	33	7	32	102	60	16	85	24	25	7	35	33	18	7	36	10	20	0	15	263	79	13	306	75	47	155	56	76	47	79	65	55	48	112	46	476	185	84	272
HMF	HMF002501A	61	52	10	36	41	43	9	42	49	38	7	35	77	73	9	103	23	27	4	30	10	17	8	24	9	22	3	10	84	27	8	140	76	49	282	58	93	71	164	77	75	93	250	62	314	177	164	253
HMF	HMF003096A	127	96	23	76	71	61	12	74	96	61	15	59	167	151	27	188	74	51	18	69	53	35	29	54	33	38	13	40	434	123	17	521	140	80	214	78	108	85	125	105	101	87	177	98	586	211	155	339
HMF	HMF000173A	121	84	9	79	245	77	36	191	56	29	3	31	166	156	15	205	60	35	29	80	37	40	39	67	22	37	16	42	92	83	23	162	207	1595	139	645	3898	4698	609	4168	113	880	82	980	10992	20839	4435	7350
HMF	HMF002234A	174	124	28	133	307	158	51	306	94	43	8	61	340	425	24	401	96	84	41	162	72	87	52	111	31	59	25	69	95	138	46	349	287	3502	175	1630	9991	12061	1332	10640	159	2106	160	2661	34608	60251	11763	19447
HMF	HMF000982A	141	120	19	99	88	90	23	89	112	62	17	76	148	124	18	159	82	65	20	97	35	44	18	69	36	43	11	31	147	89	11	252	190	112	448	115	161	160	280	165	125	101	288	116	249	210	243	247
HMF	HMF001268B	149	365	16	164	196	175	20	293	132	253	20	111	566	391	69	542	94	48	11	87	74	36	14	109	50	141	7	79	3127	623	168	3398	184	88	233	126	288	348	232	321	243	171	272	161	4327	929	624	2197
HMF	HMF000692A	297	176	25	175	242	145	34	221	248	140	35	179	307	222	44	473	121	74	17	141	82	66	19	138	60	63	16	97	278	184	21	513	262	140	439	215	240	235	365	273	197	183	402	183	531	347	252	436
HMF	HMF002135A	126	88	16	65	71	56	20	59	69	56	17	69	295	136	29	260	46	44	6	47	38	22	11	66	15	40	6	31	692	193	53	899	138	73	351	94	199	123	331	142	152	123	351	131	2078	464	421	961
HMF	HMF001345A	241	135	25	140	191	97	17	155	278	91	21	152	268	180	27	392	76	37	29	94	54	33	17	57	38	30	2	73	400	128	17	563	225	104	398	196	205	149	280	217	145	120	316	125	634	266	238	438
HMF	HMF002759A	94	66	19	33	66	42	15	49	43	48	20	54	91	65	19	113	37	33	8	27	17	18	6	21	10	20	5	19	28	33	10	60	110	80	479	87	117	93	290	123	106	99	339	85	151	114	212	135
HMF	HMF000932A	83	50	10	47	70	63	14	70	59	36	9	40	67	59	13	66	57	43	18	50	35	46	11	39	17	25	8	40	74	66	11	141	114	73	116	63	110	93	73	90	74	65	98	71	118	100	46	116
HMF	HMF002791A	115	63	9	61	1340	294	185	602	107	49	6	74	182	198	20	270	51	42	10	74	23	31	18	43	13	31	5	32	65	55	18	175	120	1303	175	537	3250	3916	511	3502	116	959	180	893	9628	16318	3688	6112
HMF	HMF000456A	81	44	11	42	53	28	7	45	41	24	3	22	63	59	10	66	34	20	5	33	20	19	4	43	10	16	1	15	44	37	5	86	85	37	63	46	46	40	28	64	51	53	36	40	81	75	33	67
HMF	HMF001534A	84	50	4	62	110	220	44	457	36	76	21	131	36	55	7	130	54	17	6	35	10	17	4	18	11	28	4	23	23	14	6	65	886	242	2228	174	230	273	1316	254	609	1003	3216	564	488	685	1066	387
HMF	HMF002066B	341	396	38	255	591	309	56	810	336	419	37	207	365	345	46	587	150	111	28	182	114	105	35	199	79	160	22	118	239	160	16	488	387	170	272	227	565	1161	272	1029	345	302	282	267	620	415	200	593
HMF	HMF000626A	23	9	1	9	24	7	4	21	15	5	3	11	30	19	3	27	12	6	4	14	7	1	0	13	7	6	1	4	12	17	4	22	37	16	33	18	21	18	24	28	26	16	24	24	28	26	14	28
HMF	HMF002076A	89	57	14	54	53	44	10	42	67	42	16	48	101	78	19	141	31	15	8	27	22	16	4	26	11	34	0	17	22	29	2	73	82	59	130	65	79	89	66	70	58	78	107	110	112	87	82	118
HMF	HMF002361B	290	147	39	179	194	107	30	193	300	109	46	211	314	225	48	502	71	49	14	117	33	23	7	73	19	42	7	43	153	75	5	350	201	102	1077	145	151	137	652	187	152	136	906	165	309	200	497	286
HMF	HMF003339A	130	88	14	110	88	68	12	103	63	58	7	64	101	59	14	119	77	59	7	175	54	40	9	91	23	79	7	58	106	80	9	348	150	79	331	103	123	103	143	120	85	153	452	116	115	117	164	158
HMF	HMF003257A	422	261	46	214	362	160	50	343	560	186	44	397	514	274	79	834	111	59	39	111	87	70	23	106	39	51	15	72	124	86	15	238	483	256	831	357	456	418	609	486	303	248	794	270	491	428	430	505
HMF	HMF001035A	78	52	11	60	58	31	11	97	67	30	7	56	88	57	11	159	32	20	4	36	20	21	5	38	16	12	2	18	25	24	1	73	80	55	120	65	75	55	67	75	55	51	87	43	90	88	67	101
HMF	HMF002578A	110	73	17	70	69	44	12	50	76	40	12	67	102	83	17	159	42	31	6	42	25	20	11	37	15	20	9	20	132	48	13	183	122	76	331	74	94	84	153	104	91	84	239	75	426	177	172	315
HMF	HMF000628C	708	593	59	540	718	432	72	691	591	379	57	495	665	642	69	1293	262	184	46	474	153	117	27	289	88	175	21	184	431	257	41	1095	534	222	1074	371	344	325	699	423	554	339	846	406	617	495	472	669
HMF	HMF003259A	207	412	48	220	264	198	58	252	218	250	36	160	364	344	65	496	139	74	44	178	115	75	36	150	68	109	27	113	1553	455	82	1848	233	143	241	191	247	241	215	290	236	174	261	169	1204	389	293	777
HMF	HMF003759A	283	210	24	186	387	190	40	393	317	197	26	251	342	235	27	652	77	55	15	135	46	22	10	71	39	58	3	68	206	87	18	371	237	87	801	172	194	160	440	195	310	217	595	232	416	286	386	382
HMF	HMF000716A	88	71	11	70	72	60	8	52	42	26	8	41	114	65	11	80	55	37	13	59	28	32	8	56	19	20	6	26	48	57	7	106	76	51	62	67	69	59	59	79	43	35	47	58	86	74	31	95
HMF	HMF003144A	77	52	8	41	55	44	6	27	24	22	6	29	38	49	5	59	26	17	3	30	18	13	6	23	5	22	2	23	38	21	5	55	70	49	107	51	63	52	94	55	43	44	80	57	68	62	51	85
HMF	HMF003755A	158	105	19	114	331	135	55	326	73	58	7	53	219	269	17	322	99	80	21	137	216	82	38	143	74	92	16	76	162	172	29	230	231	2527	151	1101	6752	8328	979	7239	181	1682	138	1840	20580	34902	7454	12954
HMF	HMF002006A	129	77	13	91	241	81	31	164	56	37	14	23	149	171	18	171	65	38	24	64	43	42	40	49	21	30	9	28	53	57	22	112	154	2209	145	778	6000	7252	810	6200	85	1322	136	1368	18323	30390	7782	10939
HMF	HMF002322A	63	53	7	37	46	35	10	39	37	22	11	20	43	31	3	53	16	13	1	17	16	16	1	18	10	10	3	13	30	19	4	58	86	27	287	51	60	47	172	60	49	53	215	46	110	83	123	103
HMF	HMF000630A	640	249	57	354	510	204	84	406	618	177	43	395	673	398	79	1027	260	176	46	495	155	87	44	204	66	170	17	138	540	211	60	1227	658	204	1067	397	233	146	673	240	212	245	872	213	406	252	510	369
HMF	HMF002183A	105	89	19	80	68	61	13	62	40	37	9	49	65	35	11	97	53	17	11	23	11	11	7	32	14	24	4	22	36	19	4	81	114	64	129	81	80	82	104	114	80	74	122	81	149	120	88	147
HMF	HMF000019B	397	323	33	292	272	306	37	253	182	199	25	179	234	232	28	299	315	165	41	291	200	176	41	301	154	128	27	253	428	262	29	679	322	182	284	312	226	208	180	327	272	211	197	223	308	237	140	312
HMF	HMF002263A	11	5	1	2	30	5	4	10	8	6	1	2	6	5	0	3	7	2	3	3	2	1	2	2	3	3	3	6	5	5	2	8	12	7	26	14	25	15	29	19	10	9	33	11	48	30	31	27
HMF	HMF002692A	226	172	27	203	178	111	25	150	200	93	16	135	172	157	20	275	104	66	18	136	54	51	13	85	39	58	10	47	360	126	27	430	217	108	244	173	141	117	175	158	151	123	215	127	484	284	187	379
HMF	HMF000781A	47	43	11	35	37	26	12	31	44	21	11	19	67	50	6	80	23	20	6	24	19	8	6	18	13	13	3	13	43	27	5	75	76	40	109	59	61	65	102	71	56	40	98	53	141	92	84	117
HMF	HMF000781B	29	25	6	24	32	13	5	19	18	7	4	14	56	43	4	45	11	13	3	12	10	3	4	15	5	5	2	13	49	19	3	104	41	22	70	33	44	27	35	39	33	26	48	24	163	72	40	135
HMF	HMF003361A	311	251	22	449	680	1297	193	3288	274	520	87	1255	261	361	44	1064	248	82	15	218	30	34	17	46	50	114	9	90	59	53	10	310	4965	952	8525	1046	643	768	6024	741	2879	3507	9400	2278	626	754	3180	833
HMF	HMF000346A	108	69	14	68	424	78	58	208	55	31	4	30	114	140	11	159	41	29	18	74	30	39	16	77	16	50	7	64	53	103	18	223	116	1540	137	596	4354	5660	636	5014	78	1004	133	1053	12960	21676	5003	8764
HMF	HMF002678A	180	94	17	87	83	67	15	84	143	63	23	91	163	138	33	273	39	33	8	49	18	26	5	46	17	24	4	26	27	31	4	70	117	81	81	129	103	113	72	127	90	98	81	66	180	163	70	199
HMF	HMF001828A	60	28	5	25	183	48	19	120	29	15	5	23	94	57	4	100	83	59	5	107	17	30	7	59	17	89	6	53	160	78	8	326	89	427	98	147	1063	1350	209	1095	63	332	114	321	3687	6108	1436	2027
HMF	HMF001384A	109	111	11	59	91	52	18	90	119	119	13	58	85	73	12	126	68	23	16	49	26	21	13	43	29	47	7	56	78	49	11	168	144	90	257	91	92	96	194	119	112	84	209	92	167	127	130	185
HMF	HMF002305A	75	69	13	49	66	50	18	61	60	30	6	36	225	133	27	193	46	27	7	38	29	24	11	46	17	17	7	26	1100	228	77	1256	137	68	202	93	161	98	119	149	128	88	155	99	3128	618	479	1609
HMF	HMF001846A	66	31	7	41	276	78	46	188	25	18	7	10	62	60	6	79	38	36	7	43	32	16	12	34	19	13	2	29	20	39	3	77	84	334	82	234	1146	1299	158	1337	59	230	53	381	3842	6150	1369	2551
HMF	HMF002093A	129	128	9	64	92	74	11	82	100	63	6	77	149	114	11	152	59	43	16	87	39	33	7	59	17	36	11	33	92	61	8	181	147	91	294	118	128	120	177	139	154	123	208	111	229	247	140	273
HMF	HMF000369A	289	137	26	168	197	143	27	199	256	121	20	155	270	176	29	396	130	83	18	193	60	34	14	90	38	83	9	82	253	139	19	581	197	85	775	149	171	129	486	157	163	163	682	154	291	208	375	312
HMF	HMF002700A	108	53	13	75	58	44	9	56	63	38	11	49	90	69	11	147	36	20	5	33	17	13	3	21	16	17	2	19	57	32	4	107	118	50	329	69	69	58	210	88	71	58	313	58	122	91	156	122
HMF	HMF000048A	364	266	72	246	352	327	75	270	234	238	65	181	336	400	66	370	138	92	16	148	93	105	24	138	56	93	13	68	151	124	14	279	344	181	119	264	446	289	119	507	336	253	143	319	468	349	86	471
HMF	HMF002023B	114	61	11	78	65	46	14	53	49	26	10	40	79	36	4	98	42	14	5	33	20	19	6	28	11	16	4	15	42	26	4	62	89	55	145	83	40	45	83	74	47	49	99	54	85	80	56	68
HMF	HMF002023A	113	56	10	81	66	47	15	57	48	29	10	45	79	39	6	102	33	12	6	25	24	20	5	41	18	16	1	18	34	25	2	70	98	59	149	77	52	53	85	78	35	49	99	49	75	76	55	65
HMF	HMF002213A	144	121	13	95	100	82	14	111	130	65	13	105	222	97	11	334	64	39	8	61	34	27	14	56	21	47	3	37	109	60	11	225	145	72	335	76	107	82	195	89	85	84	251	73	263	148	172	176
HMF	HMF003354A	45	24	4	30	27	27	6	13	22	10	4	10	36	36	7	36	18	15	0	16	12	8	3	18	6	10	3	4	16	21	2	58	55	28	48	36	52	45	49	36	30	38	54	24	65	53	45	57
HMF	HMF002653A	240	147	27	166	248	169	26	195	179	92	29	164	272	201	38	360	181	94	37	188	130	100	34	172	85	73	28	115	342	222	30	643	200	81	254	132	163	107	200	200	137	106	190	136	523	223	184	353
HMF	HMF000640A	50	33	9	38	76	35	9	48	22	21	8	16	73	62	4	70	31	19	14	32	14	23	12	40	18	11	4	28	91	50	7	150	86	484	108	297	1139	1395	231	1523	82	344	89	380	3732	5686	1413	2538
HMF	HMF002908B	266	220	28	198	179	143	41	193	227	154	23	132	258	193	22	370	110	67	35	161	77	61	23	132	57	124	18	89	431	200	25	678	291	143	375	216	244	211	307	313	296	197	353	206	648	426	247	608
HMF	HMF002000A	289	115	19	145	194	88	30	155	376	105	41	222	328	165	33	530	72	39	12	48	29	16	5	38	19	32	4	25	55	48	6	111	206	99	1380	148	145	112	842	147	127	125	1076	145	154	152	533	175
HMF	HMF000584A	299	210	39	231	1846	463	313	1133	155	90	19	110	487	534	49	662	185	129	60	245	126	130	85	225	57	100	27	170	237	255	57	680	460	3315	325	1965	9924	13031	1599	12587	302	2154	336	2859	30391	52025	12019	22069
HMF	HMF000367A	192	120	31	149	282	137	50	236	63	39	13	51	295	390	29	338	97	89	37	128	52	62	71	108	36	45	24	66	65	122	52	257	294	3810	182	1768	10201	11568	1600	10441	154	2473	157	2787	32430	51228	12711	19788
HMF	HMF002082A	167	94	11	82	119	95	13	152	116	95	15	100	147	124	25	256	57	36	7	124	26	24	8	52	21	38	3	43	130	56	11	262	133	61	682	80	91	77	377	113	117	76	539	110	162	120	332	173
HMF	HMF002572A	86	114	14	77	83	74	15	120	79	62	18	72	110	98	7	180	32	19	7	27	23	18	6	29	15	26	3	30	85	34	8	180	108	64	435	80	99	106	285	110	129	77	344	129	228	166	215	231
HMF	HMF002166B	903	367	88	503	799	429	132	970	337	149	41	160	934	1198	101	1280	289	163	112	379	158	229	188	318	74	171	90	176	343	502	100	953	674	8721	488	3367	21660	28163	3885	23686	460	5206	540	3929	44255	87681	17084	37766
HMF	HMF000285A	388	291	36	267	323	244	33	279	281	143	28	195	375	240	33	470	153	88	14	220	69	45	20	117	37	72	7	77	187	102	23	449	302	144	964	209	210	196	558	237	193	184	672	172	359	290	430	350
HMF	HMF002180A	39	45	4	45	114	39	15	60	20	28	3	33	56	45	11	68	44	35	11	26	24	19	13	25	12	26	4	17	47	38	2	76	103	53	138	53	112	115	98	121	57	64	113	63	371	554	135	276
HMF	HMF003613A	204	100	20	122	207	92	31	193	204	62	21	187	326	178	29	492	62	29	7	82	28	22	8	50	28	25	8	36	157	83	10	259	167	72	548	122	113	90	308	120	110	101	409	113	321	217	290	284
HMF	HMF001353A	128	86	15	75	1293	182	148	520	95	46	6	70	199	147	29	283	86	62	18	70	40	30	32	40	29	29	9	29	69	62	8	109	162	1074	172	441	2844	3226	480	2634	114	668	152	679	7416	13175	3281	4541
HMF	HMF003693A	84	60	11	47	57	38	6	82	58	39	7	27	88	58	12	171	24	9	2	14	11	18	4	24	12	23	1	15	25	27	5	58	102	50	383	61	68	45	213	75	83	76	323	68	128	93	166	139
HMF	HMF002545A	130	92	19	71	432	117	43	236	113	68	17	71	196	138	21	229	266	130	24	183	66	74	18	70	97	77	8	93	155	138	11	205	220	428	167	231	1175	1227	266	1124	184	336	137	312	2671	4170	1330	1807
HMF	HMF003426A	98	52	3	48	49	50	18	61	64	33	14	42	88	56	13	136	21	22	6	27	12	17	7	20	5	11	4	16	32	24	3	64	80	49	257	51	69	40	177	60	54	54	184	55	77	74	142	73
HMF	HMF002992A	73	47	8	42	59	33	12	44	63	32	15	37	69	60	13	101	16	19	3	21	10	19	3	26	13	10	4	14	21	10	0	52	78	35	176	52	65	46	86	84	70	60	134	58	76	81	63	72
HMF	HMF001833A	553	243	52	290	335	193	38	272	570	179	45	332	594	383	67	944	219	81	26	223	116	76	20	175	73	79	10	104	492	249	23	804	410	196	1533	287	313	214	942	309	247	220	1176	241	666	467	671	606
HMF	HMF001474A	108	93	17	110	81	83	6	72	41	58	4	48	72	57	8	92	53	27	5	67	16	23	8	24	20	18	1	28	62	42	1	136	121	71	887	79	68	70	333	92	54	81	469	51	102	60	272	104
HMF	HMF001270A	129	78	7	76	100	58	13	96	100	52	11	76	173	87	21	262	65	44	15	91	39	18	11	66	20	38	1	42	421	119	20	605	141	60	520	83	110	62	340	91	136	90	469	114	499	175	292	300
HMF	HMF003610A	289	159	25	134	243	104	28	207	373	112	24	268	481	210	57	849	41	38	8	68	32	24	4	44	28	27	8	30	97	53	5	168	221	120	930	162	175	134	601	198	146	142	821	172	235	193	385	259
HMF	HMF001830A	382	298	18	250	268	243	40	288	299	240	30	238	349	293	41	616	223	137	28	364	138	70	22	187	78	105	17	130	375	170	30	792	363	189	882	287	285	265	606	346	395	333	791	414	363	332	460	446
HMF	HMF001408A	225	131	25	120	180	87	22	126	256	71	24	163	227	137	22	391	62	26	13	42	25	25	7	39	21	29	2	21	73	31	7	135	169	103	1158	136	138	103	687	154	103	147	830	146	167	152	445	163
HMF	HMF002750A	236	125	13	151	172	85	21	203	213	87	22	155	248	133	25	429	60	36	10	94	39	28	9	62	29	27	5	41	146	64	12	255	150	69	542	98	136	96	308	132	132	115	428	132	250	171	243	234
HMF	HMF001759A	123	169	8	121	122	77	19	128	128	83	11	54	84	126	13	182	46	40	9	47	33	26	12	57	17	102	3	46	65	26	8	116	111	60	400	68	110	167	240	181	98	110	271	88	129	139	164	161
HMF	HMF001069A	137	69	22	89	113	54	20	92	109	49	13	80	157	106	18	214	51	32	10	51	30	29	14	57	21	23	2	30	225	67	15	265	123	63	158	85	117	95	111	125	99	97	158	97	405	151	123	278
HMF	HMF000383A	100	54	14	65	75	35	7	67	76	39	8	60	120	65	12	153	34	15	7	37	10	11	5	22	12	11	5	11	35	16	2	72	104	42	442	73	54	58	254	67	54	41	292	62	78	78	183	92
HMF	HMF000376B	194	123	20	146	170	101	23	151	162	80	23	124	202	148	23	278	117	56	18	108	26	38	17	63	48	39	11	47	64	67	13	144	189	72	386	143	116	114	235	158	127	84	335	99	158	135	165	192
HMF	HMF003305A	214	127	12	126	155	93	19	114	178	66	16	127	243	139	19	305	128	75	9	192	44	29	6	86	26	76	9	69	268	104	17	555	158	88	598	113	139	79	373	123	114	92	458	120	416	185	274	250
HMF	HMF001941A	167	78	19	88	106	80	14	120	82	38	11	53	143	117	29	147	129	52	21	92	39	43	16	58	44	39	8	33	109	60	9	186	128	65	163	88	102	88	109	137	102	92	105	88	206	154	61	150
HMF	HMF002383B	68	39	8	42	100	41	17	89	34	16	6	17	81	82	5	94	61	37	8	82	37	23	11	35	15	19	2	18	45	52	11	101	93	485	131	256	1501	1933	276	1572	40	287	87	397	4891	8286	1787	2977
HMF	HMF002383A	73	53	10	49	109	47	19	87	43	21	4	22	109	94	6	111	84	39	9	97	44	23	13	54	15	28	5	30	76	76	11	117	103	486	130	269	1515	1941	268	1555	61	295	88	399	4932	8226	1779	2965
HMF	HMF001238A	366	182	30	234	237	173	35	227	254	99	27	204	338	188	30	476	73	51	15	90	36	53	11	54	34	33	6	51	83	48	12	177	246	104	902	190	159	102	562	166	133	133	737	137	194	165	369	199
HMF	HMF000512B	572	420	31	609	1103	1670	343	4796	738	699	138	1796	596	605	81	2255	388	123	18	202	47	72	16	82	91	162	27	123	104	57	13	343	6528	1452	6749	1297	990	1327	4996	1257	4767	7293	14643	4357	940	1443	2858	1422
HMF	HMF000642A	285	164	27	183	222	128	34	219	365	96	22	235	331	245	47	593	70	32	7	81	33	32	6	59	27	42	2	35	75	45	4	161	204	114	860	152	133	116	506	161	121	149	791	147	175	181	376	207
HMF	HMF003109A	114	79	23	90	256	79	33	187	56	37	6	34	118	151	13	142	53	39	10	74	29	41	32	63	30	29	14	34	77	73	15	181	134	1121	114	555	3176	3933	546	3926	66	823	108	790	8855	15230	3506	6144
HMF	HMF002291A	217	150	29	190	205	110	25	149	125	81	11	110	184	120	20	281	81	46	35	120	62	54	30	98	43	45	9	68	309	122	20	430	233	93	286	196	174	110	167	203	130	106	215	129	675	247	171	462
HMF	HMF003336A	79	64	23	50	63	43	23	48	52	41	19	31	86	65	18	79	22	19	4	27	18	17	9	27	11	20	3	24	103	40	8	158	81	45	146	60	79	67	128	84	96	70	135	61	316	111	88	187
HMF	HMF002617A	228	153	23	131	171	100	28	149	189	97	24	111	242	158	33	468	59	30	8	110	22	13	8	47	15	32	4	36	72	42	6	185	190	102	802	157	146	148	424	158	150	135	587	133	168	149	372	207
HMF	HMF003181A	88	70	28	44	81	55	19	72	78	65	15	45	113	102	20	121	51	21	26	39	44	42	51	47	17	27	7	25	82	56	10	140	153	78	176	98	151	130	149	140	98	95	137	90	197	156	116	159
HMF	HMF002507A	242	199	30	200	184	194	26	210	151	124	26	139	265	207	29	302	153	103	27	192	139	111	32	188	104	87	11	106	748	291	50	989	252	104	500	193	146	122	355	230	166	156	408	160	739	284	255	533
HMF	HMF001374A	283	238	31	227	250	199	31	362	239	130	33	191	350	212	26	566	112	68	34	123	89	79	25	93	49	73	10	91	292	133	27	406	313	153	361	203	256	211	247	289	238	228	312	202	772	350	244	564
HMF	HMF000901A	156	104	16	116	109	82	14	95	179	69	19	132	235	166	23	276	47	34	7	44	38	31	9	41	20	27	9	28	292	78	14	417	169	88	309	126	147	111	196	118	112	89	214	120	795	274	215	532
HMF	HMF002728A	189	165	41	120	193	127	34	173	122	140	28	81	269	165	29	227	125	74	29	112	118	84	64	163	40	82	11	77	609	198	47	763	339	182	342	300	415	327	225	429	236	226	207	262	1717	499	324	942
HMF	HMF002458A	69	40	6	31	155	42	19	78	28	19	2	11	71	71	5	75	47	23	4	40	13	20	17	42	12	11	5	20	33	50	6	75	93	645	88	263	1738	2248	333	1620	50	429	78	382	4799	9122	1951	3131
HMF	HMF001677A	357	199	28	225	281	176	41	279	304	114	35	212	367	238	30	517	125	62	24	130	87	66	22	103	63	56	13	73	169	115	23	284	278	128	399	230	200	151	266	219	180	170	367	178	307	249	206	300
HMF	HMF000791A	4939	2947	1269	3010	6829	5516	1666	5409	3535	2648	1110	2225	4754	4481	854	5015	1155	454	233	749	990	770	328	865	624	598	257	487	1946	1024	224	2430	2015	854	602	1044	2083	1482	600	1928	1175	818	480	898	4478	1890	603	3163
HMF	HMF003672A	131	90	15	85	109	101	20	89	84	89	24	70	149	126	15	157	49	42	9	75	36	46	12	73	23	40	9	40	76	67	5	118	182	95	92	123	190	130	70	210	161	122	99	134	186	154	53	210
HMF	HMF002949A	201	77	16	87	155	66	26	90	213	57	28	134	203	115	21	368	53	38	11	69	26	25	8	37	19	24	4	30	56	31	7	122	155	66	587	89	121	72	335	106	88	87	452	98	99	81	278	109
HMF	HMF002163B	107	240	18	105	135	119	31	291	156	250	26	59	138	147	31	217	52	23	10	61	29	30	13	39	24	82	7	55	287	86	15	388	174	83	237	97	364	1016	273	939	147	155	206	140	485	235	170	422
HMF	HMF003802A	109	75	10	69	136	56	22	85	63	51	8	40	3340	1132	161	1723	186	68	20	248	227	50	12	265	69	39	9	159	12965	2609	403	17635	332	83	155	116	500	122	209	311	237	116	121	157	15252	2630	1515	6901
HMF	HMF002897A	359	207	25	187	269	159	37	251	267	108	16	199	373	197	43	679	97	52	17	150	48	39	7	68	46	45	7	64	128	60	6	285	377	191	887	318	257	233	501	304	189	161	726	199	350	314	402	451
HMF	HMF002856A	96	66	11	49	142	56	26	126	58	23	8	40	100	114	3	146	51	34	9	66	39	44	18	56	16	29	6	40	70	63	12	160	157	1275	90	529	3369	4056	500	3662	122	866	77	833	10210	19281	3643	6093
HMF	HMF002219A	655	254	51	466	535	224	79	420	191	111	25	176	640	625	71	663	234	145	95	312	199	173	145	318	83	126	52	154	208	301	81	595	667	6465	350	2586	21631	29836	3202	23396	486	4532	301	3338	46635	90322	19958	33303
HMF	HMF001734A	224	108	17	116	127	77	18	130	260	81	26	169	261	160	26	409	53	26	6	70	22	16	5	37	23	22	6	33	74	46	9	114	150	69	657	122	131	90	399	119	100	106	479	113	159	122	299	150
HMF	HMF000527A	211	101	16	96	154	85	20	145	211	77	19	129	209	167	24	373	53	43	9	76	31	10	3	41	18	29	1	22	66	49	8	191	224	107	773	166	157	212	482	200	132	117	581	134	193	168	337	221
HMF	HMF000525A	77	56	12	46	102	40	17	67	44	23	8	26	94	80	13	122	44	29	23	40	19	22	23	37	17	14	10	29	45	49	14	105	114	1196	108	393	2516	3075	416	2603	85	783	98	567	6298	11858	2943	3982
HMF	HMF001684A	236	167	26	174	129	160	15	125	105	99	7	101	138	128	17	169	113	69	17	91	66	64	12	104	47	47	11	78	141	119	12	306	177	100	264	137	129	128	147	184	152	107	182	112	218	163	100	179
HMF	HMF002997A	127	70	14	106	219	90	28	149	113	50	6	85	145	128	17	205	90	50	16	95	75	49	8	107	38	46	8	61	219	106	21	366	145	84	326	120	126	106	171	141	94	86	222	87	324	224	135	263
HMF	HMF000102A	56	59	12	43	46	24	12	48	73	41	8	27	85	51	15	105	18	21	3	16	13	10	4	28	7	10	3	8	33	24	5	68	84	49	435	63	75	60	241	88	64	51	329	44	108	73	177	85
HMF	HMF002634B	182	84	24	118	154	107	21	147	118	69	17	107	612	293	57	495	147	63	22	195	141	56	20	161	63	37	10	98	3971	720	165	4249	195	86	220	127	250	107	189	202	170	110	165	103	4032	778	525	1967
HMF	HMF001435A	124	136	15	65	204	297	21	995	85	184	10	52	271	140	33	225	64	30	10	98	45	32	8	92	28	70	2	39	1278	289	50	1603	121	64	218	70	181	857	150	580	102	151	201	74	1842	457	234	791
HMF	HMF003170A	57	32	9	30	41	30	8	38	43	26	3	20	67	46	10	74	47	19	1	29	35	31	2	42	22	22	2	30	162	85	6	215	89	41	90	42	78	39	50	60	62	42	66	44	203	107	56	149
HMF	HMF001276A	22	11	9	10	24	12	6	9	10	11	3	6	16	21	2	18	6	4	4	8	6	2	3	6	3	2	2	3	8	8	1	19	27	12	22	10	13	14	23	17	11	6	17	16	27	18	14	20
HMF	HMF002671A	60	127	3	53	59	50	10	78	60	92	11	32	28	50	3	55	72	29	8	75	36	18	4	41	23	27	8	47	67	29	8	102	91	41	13	52	75	130	40	158	84	48	24	60	53	44	18	66
HMF	HMF001917A	294	194	68	169	307	244	81	234	253	144	85	155	305	267	59	311	122	67	19	101	87	66	24	104	58	55	17	49	176	150	13	293	287	171	364	164	294	228	249	272	245	181	277	173	479	337	172	386
HMF	HMF001978A	163	86	26	87	357	92	61	205	106	41	13	55	226	235	21	253	80	59	28	70	49	44	29	61	27	32	16	39	66	92	19	183	194	1204	133	720	4244	5341	688	4092	106	768	94	953	10669	19571	4404	7299
HMF	HMF003125A	693	784	87	517	1325	1632	162	987	607	851	80	528	623	588	61	894	226	136	50	300	189	326	63	262	79	188	29	140	301	255	36	657	524	424	1040	556	442	533	621	633	390	614	783	450	414	574	484	559
HMF	HMF000566A	377	145	23	143	218	91	30	185	426	97	40	302	423	226	62	665	80	47	11	92	36	24	10	56	30	29	8	42	94	34	6	138	195	95	1136	160	147	120	739	149	153	147	993	136	147	149	496	160
HMF	HMF000752A	390	278	26	275	339	194	44	295	331	152	26	246	405	265	30	727	119	58	22	158	71	37	13	113	58	45	8	71	170	77	16	355	314	120	741	239	184	140	458	220	212	202	629	213	316	231	383	334
HMF	HMF000811B	300	155	37	206	285	126	48	215	336	123	36	223	1614	694	160	1182	196	86	26	214	157	73	31	214	81	56	12	144	7193	1438	446	8178	336	126	526	174	396	169	414	267	286	179	472	195	8684	1596	1129	3934
HMF	HMF001324A	29	19	1	23	127	37	29	91	15	10	2	17	33	22	4	47	12	13	3	14	6	7	1	11	6	5	0	5	15	11	0	19	70	25	87	36	55	59	56	61	33	37	85	32	74	67	31	91
HMF	HMF001230A	122	92	18	68	106	104	12	133	52	63	7	45	92	72	10	105	83	51	12	85	49	54	12	75	26	44	8	55	106	63	15	216	115	47	146	79	71	178	63	167	65	79	96	57	128	109	70	128
HMF	HMF001405A	47	42	10	26	37	34	6	19	38	20	15	22	65	39	14	66	40	19	14	35	22	14	16	29	9	9	5	26	84	41	5	161	107	62	334	53	79	69	194	75	69	43	186	64	148	105	184	135
HMF	HMF003100A	288	215	24	207	215	152	11	186	227	111	23	160	322	184	32	405	162	92	19	315	84	60	11	139	42	73	4	108	311	134	27	695	232	122	951	171	189	134	556	185	170	139	677	144	344	230	382	309
HMF	HMF003666A	123	111	17	91	94	66	17	87	128	87	13	69	143	108	27	201	62	44	16	60	24	27	20	47	31	68	3	51	100	76	18	189	162	76	390	99	134	100	205	145	121	118	280	94	196	177	190	177
HMF	HMF001066A	78	75	12	56	49	64	14	78	60	36	13	35	73	57	11	91	56	24	18	49	32	28	21	29	11	18	4	26	43	39	8	70	104	45	153	47	59	95	110	104	69	44	120	42	76	61	98	71
HMF	HMF000356A	1716	770	478	1030	1578	982	425	1134	1321	861	376	981	1413	971	279	1437	560	239	114	382	355	233	111	369	284	223	79	262	525	332	98	719	854	307	257	500	718	655	245	929	653	356	241	484	954	592	150	817
HMF	HMF001683A	38	34	4	17	27	22	7	32	20	21	6	17	69	40	6	81	17	16	2	23	16	10	2	17	8	14	3	13	153	49	6	186	55	41	160	31	51	34	100	56	43	44	123	46	324	122	132	238
HMF	HMF002229A	98	67	13	53	68	50	7	60	43	37	7	35	178	96	21	143	51	24	11	76	35	29	8	55	29	21	5	46	1202	255	29	1321	121	52	206	54	104	63	134	82	84	72	207	84	1822	345	311	780
HMF	HMF002229B	94	71	14	53	66	48	7	61	38	41	8	35	182	95	20	139	47	27	11	74	37	27	9	55	29	19	5	46	1214	271	28	1344	128	50	219	56	112	70	132	86	86	71	218	90	1855	355	321	786
HMF	HMF003402A	280	140	29	162	276	95	33	162	266	94	26	173	252	149	29	380	75	44	29	81	49	32	31	91	47	37	12	60	295	117	24	464	203	98	188	136	202	139	138	194	157	123	156	131	908	392	169	668
HMF	HMF002972A	328	200	67	195	289	261	68	287	293	166	53	182	360	294	50	399	90	70	26	86	94	81	26	85	54	51	25	67	496	149	40	685	236	106	217	148	250	163	159	220	165	138	168	108	1341	433	194	778
HMF	HMF002983A	1933	979	475	1263	2130	1632	401	1548	1377	1032	397	874	1658	1416	290	1632	556	221	100	374	361	288	107	332	304	254	95	263	832	453	96	947	746	333	219	440	756	546	183	777	486	332	153	390	1062	647	143	868
HMF	HMF001920A	30	16	1	28	110	23	16	61	26	8	2	13	40	37	1	59	19	8	2	19	4	11	7	12	5	4	1	7	13	10	3	22	39	323	36	154	996	1351	189	1433	15	227	27	273	3211	5071	1156	2187
HMF	HMF001894A	159	102	17	143	139	92	13	109	77	68	11	66	872	294	78	411	119	49	13	111	116	35	16	150	55	38	6	84	4686	951	246	5120	265	69	109	138	344	113	116	250	221	103	98	119	8380	1537	870	3800
HMF	HMF001895A	3250	1811	786	1968	4212	3492	1031	3469	2242	1826	674	1383	2915	2814	532	2996	761	327	150	568	595	488	223	568	397	338	184	350	2379	966	191	2765	1176	492	274	689	1329	1002	354	1443	619	424	225	530	3052	1182	337	1865
HMF	HMF001719A	193	211	33	121	194	100	41	156	184	120	25	110	457	241	41	378	69	28	14	56	67	28	22	72	27	55	8	53	1336	313	65	1814	187	91	255	151	240	465	186	456	168	120	205	124	2885	600	334	1394
HMF	HMF001719B	239	237	38	141	228	125	53	199	238	154	32	132	496	268	49	424	85	36	16	72	74	31	22	88	33	66	12	75	1400	344	71	1957	217	113	309	167	265	546	236	537	212	134	250	150	3072	637	372	1524
HMF	HMF003445A	379	176	30	232	280	155	29	234	307	140	33	215	419	255	44	629	189	119	24	366	91	51	23	158	71	106	8	136	329	149	31	769	285	120	891	195	192	139	568	206	197	211	816	221	428	242	437	356
HMF	HMF003690A	331	197	33	186	187	122	26	166	204	111	26	144	235	170	34	370	107	61	20	106	62	56	8	83	27	40	5	59	126	75	16	206	295	116	875	209	185	141	564	205	163	144	724	176	283	219	359	301
HMF	HMF002847A	756	247	43	444	940	287	115	755	1537	338	87	1052	1758	865	131	2763	94	68	13	111	56	38	10	70	50	37	9	70	148	70	13	272	215	104	1015	158	156	251	651	251	169	195	864	194	197	212	419	244
HMF	HMF000877A	95	273	11	76	135	132	19	325	76	216	8	62	80	94	10	115	56	32	8	90	35	44	9	91	29	103	9	41	263	89	17	387	88	48	262	60	167	2263	185	1758	83	148	183	81	350	223	156	267
HMF	HMF001937A	240	294	32	188	163	147	37	147	228	241	35	140	212	249	41	369	82	63	36	108	69	52	34	89	45	92	17	73	239	94	25	414	245	153	511	203	259	175	365	249	280	190	466	222	548	273	298	520
HMF	HMF000845A	269	154	26	132	223	114	36	184	298	99	35	239	323	180	30	624	60	46	10	68	36	29	12	51	27	31	6	31	114	70	7	178	257	117	1113	158	168	142	712	189	203	569	2077	455	249	207	523	273
HMF	HMF001191A	66	26	3	21	34	24	5	36	63	27	7	34	60	56	11	96	21	16	5	9	12	8	3	13	5	7	2	9	38	15	3	41	74	45	194	41	49	57	116	56	53	60	178	51	190	91	115	156
HMF	HMF000757A	298	178	40	191	270	183	34	227	239	172	51	195	302	227	39	348	98	56	19	101	57	56	21	76	32	48	13	51	90	84	15	197	247	128	140	169	218	171	103	242	216	178	126	172	262	208	88	291
HMF	HMF001365A	281	226	15	160	207	105	27	213	337	133	40	204	330	199	34	561	112	61	20	112	52	37	10	81	41	77	8	45	142	80	7	280	403	228	1091	315	322	318	696	325	226	221	961	245	543	443	467	645
HMF	HMF001777A	129	121	17	138	299	115	53	181	92	71	8	79	136	102	9	192	114	65	18	125	73	55	10	87	29	40	13	48	239	124	24	392	188	65	246	155	137	134	179	181	128	82	179	113	352	230	98	297
HMF	HMF003429A	153	162	10	99	114	77	16	101	144	71	17	94	162	131	31	250	62	43	14	53	40	29	9	50	35	31	7	27	106	51	8	156	182	104	500	141	191	149	297	177	129	149	438	143	408	292	258	427
HMF	HMF002996A	248	100	18	128	846	168	122	481	100	38	6	51	243	242	24	286	82	47	22	109	59	52	46	91	20	39	12	58	83	126	23	230	251	1760	188	911	5599	7037	862	6325	121	1183	138	1432	16499	28014	6319	10772
HMF	HMF003245A	29	15	5	11	17	11	0	18	15	8	1	7	22	22	2	18	6	4	1	9	4	3	1	3	5	5	1	4	6	7	2	10	21	15	55	24	14	26	42	41	16	16	34	18	23	20	15	19
HMF	HMF002516A	11	7	3	9	7	3	2	6	3	0	2	6	4	3	1	7	8	3	1	3	5	1	0	2	1	2	2	5	7	6	2	10	17	19	14	18	20	8	8	18	10	12	13	8	11	10	8	17
HMF	HMF000389A	271	198	23	186	838	302	167	644	121	111	16	101	433	453	42	460	158	136	68	263	188	127	91	230	99	126	51	143	276	195	62	665	432	4112	241	1967	10153	12406	1453	11050	288	2615	224	2729	28786	48912	12162	19446
HMF	HMF003185A	95	69	17	76	118	60	15	78	70	44	10	33	1713	639	101	786	131	56	9	114	157	26	20	177	52	20	7	95	7133	1458	270	8975	368	134	318	179	736	222	323	439	338	193	300	244	16397	3329	2000	9136
HMF	HMF001014A	36	29	7	19	56	25	10	30	19	9	2	14	16	12	2	33	29	18	4	18	11	9	4	20	11	8	9	9	26	12	2	50	63	20	113	27	32	29	73	39	28	17	67	30	51	39	39	56
HMF	HMF002332A	300	166	15	166	273	143	37	305	238	106	21	200	342	162	26	560	102	64	7	205	45	39	14	84	24	37	5	54	163	80	18	368	267	96	932	172	147	153	559	200	164	160	766	158	284	227	362	309
HMF	HMF002188A	49	31	6	31	105	27	9	64	28	24	7	25	47	43	3	74	18	13	3	22	20	10	3	15	7	10	1	7	17	22	5	33	75	198	133	113	684	774	136	717	43	175	116	180	1727	2754	842	1165
HMF	HMF002024A	584	319	49	361	406	254	54	548	724	336	51	453	622	443	66	1096	172	107	49	205	149	100	26	177	91	144	14	161	415	281	35	709	466	205	729	305	338	276	581	370	339	278	736	280	693	476	355	701
HMF	HMF001708A	98	78	15	64	111	63	23	89	60	58	11	48	1517	517	108	761	132	63	12	159	181	49	17	203	56	46	5	105	9461	1908	374	11251	288	85	207	149	593	181	251	306	296	137	194	176	16859	2948	1874	7873
HMF	HMF000704A	230	117	17	122	141	87	23	142	253	117	28	164	214	160	26	344	69	35	19	64	49	41	12	68	37	48	16	42	175	78	10	326	236	109	449	161	198	150	304	202	154	126	397	135	757	334	275	581
HMF	HMF002446A	302	329	57	208	273	252	55	241	355	389	43	175	577	324	55	467	161	84	37	176	164	99	43	185	73	94	27	125	3913	804	170	4128	393	215	470	263	693	641	363	917	419	321	407	396	6985	1698	997	3936
HMF	HMF003117A	224	120	37	113	175	163	42	144	138	123	41	88	174	208	30	207	55	36	13	71	37	52	12	64	20	38	11	36	61	69	10	96	193	100	109	119	190	163	110	279	170	145	132	136	200	171	51	188
HMF	HMF001370A	275	130	55	139	209	93	38	165	370	89	71	204	314	183	49	527	43	33	11	44	16	17	6	29	18	19	13	18	32	36	11	82	163	104	1022	132	111	88	655	137	124	136	778	124	162	121	462	163
HMF	HMF001571A	80	71	7	41	42	36	8	24	55	55	4	29	107	85	10	97	25	18	7	23	11	21	9	15	9	25	3	15	26	33	2	56	110	52	255	58	71	63	139	66	86	138	297	116	125	115	146	161
HMF	HMF003795A	470	482	55	570	391	456	47	481	210	236	27	242	268	288	28	439	163	99	19	190	96	96	19	139	59	54	12	80	124	107	16	308	409	165	1191	322	195	151	423	313	162	163	666	211	198	195	406	267
HMF	HMF001726A	136	84	11	99	127	74	26	110	163	64	20	93	132	120	15	244	42	22	7	52	20	25	11	26	14	24	1	15	53	35	2	91	134	70	327	98	93	94	183	113	97	120	321	100	150	131	164	157
HMF	HMF002415A	102	64	7	63	72	56	7	44	43	39	6	31	37	63	8	63	99	59	9	51	31	42	7	40	32	24	7	27	43	40	4	53	141	66	266	93	87	107	129	92	85	115	206	77	88	155	110	95
HMF	HMF000188A	169	169	35	130	157	99	30	169	108	90	15	98	321	196	37	321	114	51	17	94	67	41	23	93	54	86	6	54	1116	273	52	1446	200	107	373	139	239	300	349	298	149	138	354	154	1765	440	375	1014
HMF	HMF000672A	246	208	19	259	197	172	21	277	109	134	18	217	142	270	8	384	103	68	11	135	61	64	9	89	25	66	3	64	109	116	9	283	8367	31098	1240	28619	5464	26436	785	21765	7822	28792	2294	20732	7115	35561	774	32371
HMF	HMF002276A	285	187	28	217	211	123	15	183	190	91	32	148	260	183	34	358	126	74	26	182	74	50	15	106	38	61	11	68	139	89	14	339	294	107	1129	195	150	111	584	177	136	141	807	152	188	178	413	215
HMF	HMF002848A	261	134	21	120	221	78	31	225	347	85	34	227	402	204	45	746	49	26	10	55	23	20	6	25	12	17	2	21	60	40	6	123	277	155	619	237	238	258	414	283	154	162	604	170	353	327	400	433
HMF	HMF000623A	226	134	20	177	173	73	19	155	206	75	8	160	350	157	19	457	79	59	7	160	15	22	4	47	24	51	1	56	96	32	4	325	158	52	420	122	115	64	224	106	64	74	341	88	123	117	192	149
HMF	HMF003760A	63	49	6	40	185	45	35	100	38	28	6	21	77	59	7	77	27	22	2	28	23	24	9	31	11	17	6	18	37	33	5	80	73	512	140	207	1440	1588	247	1285	61	376	131	356	4621	7823	1714	2485
HMF	HMF003226A	200	78	17	95	148	79	25	112	212	67	19	131	222	146	23	330	82	47	18	103	56	28	11	65	28	49	7	40	245	96	15	383	183	111	392	141	208	128	252	185	118	112	289	103	538	323	221	480
HMF	HMF001057A	22	17	5	19	42	16	12	33	12	13	1	8	14	14	6	34	20	16	6	20	10	10	3	10	7	13	3	9	28	19	4	40	56	32	140	40	43	41	58	52	32	33	86	36	65	48	66	68
HMF	HMF002683A	180	89	20	92	431	118	40	253	92	66	10	63	191	161	12	220	75	34	20	74	41	44	24	63	24	31	15	51	81	73	17	141	187	1110	118	533	3283	3984	483	3615	119	628	87	898	10105	17764	3742	6505
HMF	HMF003395A	153	80	18	78	93	69	23	85	87	44	10	57	166	129	23	139	79	36	14	87	38	47	3	38	33	32	10	35	101	58	8	165	118	79	198	71	103	84	96	123	110	97	126	78	186	154	87	148
HMF	HMF001575A	293	254	37	210	249	218	40	198	154	163	20	157	250	215	23	257	126	85	33	173	112	108	35	164	56	88	13	136	312	168	23	496	240	124	191	210	196	137	153	227	196	138	145	168	400	256	123	328
HMF	HMF003184A	211	91	21	131	996	214	148	560	119	56	23	73	251	282	29	351	97	81	35	124	64	65	38	106	36	59	19	77	157	136	15	297	260	1816	167	1046	5832	7077	861	6588	168	1148	169	1460	17828	30159	6511	11586
HMF	HMF002249A	235	132	14	137	178	98	23	136	248	98	24	152	262	192	40	371	72	60	17	76	51	39	16	72	30	36	9	27	374	135	29	499	228	115	278	123	202	137	148	161	209	155	285	141	1036	412	195	672
HMF	HMF000455A	230	164	22	128	173	126	26	201	199	117	15	157	289	158	28	429	73	70	18	98	45	36	15	73	30	48	6	62	166	81	9	276	243	128	506	153	204	153	301	191	165	152	441	174	362	250	223	337
HMF	HMF000107A	93	61	10	77	146	76	19	152	34	26	6	37	147	190	18	158	47	31	23	80	32	43	31	63	15	21	13	41	67	76	23	177	182	1371	153	776	4219	5134	675	5192	100	944	131	1110	11631	18880	4826	8507
HMF	HMF003722A	23	5	3	9	10	5	0	11	9	5	3	12	23	22	0	18	9	8	3	8	6	1	0	2	4	6	0	1	17	9	0	22	21	8	14	8	19	18	4	15	10	7	16	7	20	16	12	19
HMF	HMF004216A	100	45	13	41	57	37	9	40	47	29	14	41	56	55	12	83	28	17	12	24	16	19	13	25	18	21	6	22	24	19	7	64	105	47	414	55	77	66	227	89	73	63	333	59	80	90	191	80
HMF	HMF001314A	12	8	0	15	19	6	4	10	3	2	0	3	12	21	1	22	5	7	2	10	4	3	3	5	1	2	1	9	6	9	1	25	16	231	17	97	529	561	58	644	12	125	6	165	2023	2935	708	1220
HMF	HMF001173A	186	143	22	149	484	174	66	370	105	85	18	94	215	251	29	326	119	69	26	134	87	80	36	129	40	73	26	77	152	127	26	336	272	2233	183	1125	6187	6734	913	7246	147	1537	173	1868	22106	29762	7629	13563
HMF	HMF004362A	377	177	45	218	301	142	55	215	256	152	24	125	299	236	35	403	121	68	14	149	99	63	12	102	56	131	16	94	639	218	44	766	262	121	217	142	275	251	161	255	213	174	293	186	806	301	181	514
HMF	HMF004032A	220	146	54	135	185	155	43	135	144	131	51	102	185	228	41	198	85	38	23	81	63	58	20	73	31	50	12	43	73	82	18	183	193	98	149	146	244	175	115	190	179	163	126	138	244	208	87	253
HMF	HMF003972A	204	128	28	117	173	151	35	144	134	127	27	100	240	203	22	281	111	84	10	110	72	70	18	107	41	50	8	69	223	146	10	365	221	121	151	139	222	198	108	191	156	159	140	141	359	279	85	263
HMF	HMF004191A	230	162	35	157	240	142	36	220	187	131	36	136	260	159	42	371	176	83	44	221	102	75	43	176	64	75	31	123	276	156	31	535	195	120	225	160	156	146	184	216	186	210	306	178	284	184	140	280
HMF	HMF004386A	69	46	12	30	49	37	7	37	57	24	12	44	262	122	15	179	25	22	7	27	26	23	7	34	17	16	2	21	604	150	25	907	85	56	132	41	84	47	112	64	65	54	107	46	1324	275	184	678
HMF	HMF003593A	162	353	22	130	209	172	43	421	221	495	19	144	152	207	23	244	116	58	41	164	88	57	12	129	66	228	12	128	224	123	24	426	180	109	231	150	248	1314	200	977	277	333	185	201	244	245	141	270
HMF	HMF000807A	77	50	15	39	62	31	8	46	62	35	22	51	120	87	19	115	28	22	7	26	14	17	10	35	14	16	4	16	305	61	12	361	100	46	247	62	106	76	157	70	82	64	163	64	872	239	262	574
HMF	HMF001201A	279	118	67	134	159	120	38	139	143	84	44	107	421	220	68	308	146	67	40	149	129	75	23	154	53	66	17	97	2044	504	128	2055	262	142	303	159	308	188	223	261	222	182	258	201	1755	534	328	837
HMF	HMF002256A	70	66	2	59	49	28	7	79	50	40	9	41	68	62	7	99	21	20	3	19	16	10	3	22	9	14	0	14	31	23	3	73	97	49	245	77	98	132	124	153	71	59	146	99	125	83	100	110
HMF	HMF001085A	410	167	27	227	295	123	38	240	591	120	33	346	528	316	59	796	114	69	9	150	56	43	4	76	29	32	4	57	140	59	7	280	229	103	1244	193	150	129	833	184	175	142	976	144	188	190	557	238
HMF	HMF000528A	87	46	16	49	72	28	11	55	71	37	10	51	96	69	10	156	26	21	6	22	17	14	3	22	11	15	1	19	26	35	1	53	70	50	111	55	61	47	71	79	48	52	95	59	109	87	61	101
HMF	HMF000330A	115	86	8	92	86	70	6	72	71	53	12	60	74	65	9	109	45	28	10	53	33	33	7	40	30	17	7	16	42	34	3	98	102	51	79	81	53	81	62	88	55	42	53	54	73	107	43	103
HMF	HMF002666A	34	25	8	23	30	21	4	41	37	15	8	21	38	29	5	82	9	9	4	15	6	3	7	8	5	10	2	7	14	13	3	31	46	19	126	29	47	33	67	44	43	25	99	35	76	60	61	100
HMF	HMF001976A	58	38	4	27	35	16	4	24	36	20	4	21	37	56	7	50	23	11	1	19	11	11	3	16	15	9	0	17	14	17	2	29	62	32	84	39	43	42	40	50	48	37	54	43	57	52	38	43
HMF	HMF000049A	122	63	57	81	137	68	39	79	140	64	45	91	358	165	41	318	48	29	21	45	31	28	12	34	23	16	10	36	968	191	27	1218	157	83	450	111	161	100	299	151	167	101	321	95	2200	513	506	1325
HMF	HMF000673A	70	58	9	33	84	61	12	77	38	24	12	44	100	60	15	113	45	29	11	61	31	28	8	64	17	29	5	44	96	78	6	155	133	51	183	79	82	83	96	103	86	82	136	94	169	120	75	154
HMF	HMF001396B	201	87	22	102	110	77	21	73	105	50	9	86	138	108	27	195	96	36	17	53	48	24	14	65	28	23	5	37	82	46	13	171	174	64	491	102	114	87	280	108	107	85	324	95	141	102	224	160
HMF	HMF001396A	189	172	22	106	134	97	21	147	114	118	9	86	130	123	28	200	80	24	16	53	44	23	12	58	22	39	5	43	73	46	11	156	142	48	467	85	135	364	263	369	103	80	314	81	131	87	206	142
HMF	HMF003210A	25	18	4	11	15	9	7	14	20	6	2	7	19	25	4	23	9	6	8	17	11	5	3	4	4	11	1	8	14	14	7	24	44	30	87	32	37	26	44	39	31	21	64	31	64	41	50	59
HMF	HMF000810A	54	43	11	47	66	41	8	64	51	49	7	39	92	48	15	99	36	17	7	30	18	12	16	35	12	32	3	31	289	74	15	362	90	45	244	58	112	133	172	114	111	73	220	76	595	161	185	371
HMF	HMF000939A	19	18	2	18	18	15	4	8	18	9	1	2	18	13	5	26	10	4	7	8	7	4	2	5	5	7	3	2	6	6	1	14	31	22	54	27	35	35	43	33	19	19	29	28	30	46	22	32
HMF	HMF001771A	125	60	14	48	77	72	14	74	62	33	14	43	124	94	15	101	69	44	7	67	25	36	6	47	27	23	7	26	53	49	6	115	121	74	104	83	114	73	66	102	78	82	83	61	144	121	49	135
HMF	HMF002124A	1697	331	73	505	1641	642	222	2655	767	111	33	163	1473	1616	101	1632	230	102	99	294	164	295	122	519	72	98	63	149	208	546	88	836	520	10468	400	3814	40701	63906	7563	51485	385	6812	316	5097	82814	172299	35136	70335
HMF	HMF001135A	48	43	2	27	21	24	1	19	31	14	3	18	50	33	4	56	10	12	1	18	13	10	5	9	11	4	2	9	109	32	6	122	55	27	100	40	30	23	55	33	41	35	88	37	237	83	56	162
HMF	HMF000220B	105	40	15	48	143	43	18	167	144	30	7	56	96	95	16	176	40	21	14	25	17	13	15	35	11	13	12	16	27	22	2	44	106	625	338	453	2153	3310	608	3344	58	498	262	409	5173	8470	2235	4706
HMF	HMF003124A	148	95	16	118	295	142	50	311	52	46	3	45	266	374	26	321	82	56	42	146	91	87	51	158	28	65	15	79	332	221	38	813	186	2091	130	1123	6747	7869	992	7857	104	1514	114	1925	20738	31969	8097	13810
HMF	HMF003801A	82	64	12	50	58	35	5	55	69	33	8	39	62	50	11	67	70	39	14	55	24	20	14	47	21	21	10	28	73	49	11	131	106	54	294	68	75	52	162	92	76	69	229	70	109	79	146	93
HMF	HMF001921A	36	38	5	27	36	11	5	37	33	16	3	10	23	30	10	43	15	6	2	14	8	6	3	15	2	10	0	11	13	7	2	19	51	21	120	35	46	57	74	67	36	37	85	40	44	43	56	47
HMF	HMF003438A	45	28	11	21	29	9	10	27	23	12	5	21	36	37	3	41	7	7	5	6	5	6	9	9	4	3	0	3	23	17	3	46	61	27	149	38	42	38	101	37	40	29	102	31	175	83	84	128
HMF	HMF002139A	105	56	17	80	73	81	15	114	51	38	14	42	109	100	15	120	81	50	9	89	46	46	17	91	19	29	13	36	57	75	15	139	136	67	139	103	111	103	122	137	104	94	97	100	146	128	75	149
HMF	HMF003671A	66	42	13	43	56	31	11	42	66	32	12	56	62	35	11	84	30	22	6	21	8	24	6	20	11	12	6	11	17	25	4	26	62	70	98	79	150	220	69	180	29	73	90	63	297	610	124	259
HMF	HMF000860A	102	51	8	51	93	39	11	59	111	42	14	69	134	77	18	244	57	24	4	48	20	14	6	16	20	18	5	13	35	23	5	85	86	34	136	73	76	49	106	66	60	51	100	62	121	107	79	112
HMF	HMF000142A	565	332	87	338	499	453	102	371	316	266	109	234	447	440	88	442	165	83	36	190	120	124	41	154	88	88	16	89	152	170	30	267	374	231	162	342	545	373	180	651	394	314	173	352	531	382	101	573
HMF	HMF000776A	164	135	19	140	107	114	16	115	109	95	11	72	94	100	10	131	106	64	16	95	64	57	17	100	32	83	11	69	102	78	18	181	148	64	211	131	83	103	135	153	96	86	156	100	108	106	116	121
HMF	HMF001394A	99	79	18	73	75	49	6	57	64	44	8	57	99	74	16	148	31	16	9	49	11	11	3	26	12	12	2	23	61	36	3	113	110	43	398	63	88	68	212	77	69	94	307	88	145	130	185	158
HMF	HMF000372B	108	68	12	46	116	48	23	69	109	44	13	75	1544	588	69	792	80	35	8	105	132	20	5	145	24	36	5	72	5432	1161	154	7173	288	97	172	142	604	141	169	298	263	138	129	156	17064	3017	1348	7960
HMF	HMF003211A	221	159	23	203	196	145	20	232	142	91	11	144	203	152	23	324	168	88	19	184	139	81	13	136	56	71	7	89	463	294	37	717	241	84	376	164	219	131	222	243	151	137	357	139	383	278	175	359
HMF	HMF001714A	195	143	28	151	184	179	32	172	129	98	11	113	241	182	29	311	145	111	22	195	141	136	50	193	83	92	18	114	883	359	61	1080	239	150	159	197	265	169	136	233	183	227	235	191	1236	418	218	687
HMF	HMF002112A	52	27	6	37	26	34	1	22	28	13	8	20	28	36	5	25	18	6	2	17	17	9	0	8	7	9	3	8	15	14	1	38	63	34	137	38	43	42	61	54	40	42	85	43	65	52	41	44
HMF	HMF001356A	186	72	20	103	109	79	11	85	69	65	13	52	142	122	6	150	74	49	17	83	37	40	8	87	24	27	5	52	113	103	11	203	136	71	121	129	91	88	64	99	75	85	58	79	154	142	51	131
HMF	HMF001930A	208	193	25	149	162	157	17	147	117	113	19	98	152	113	17	149	105	60	22	95	73	70	33	109	38	45	10	71	195	101	11	278	174	90	166	144	114	103	116	164	120	80	115	109	296	182	90	244
HMF	HMF000276A	99	85	18	77	70	56	21	73	74	40	12	49	124	81	14	155	66	40	44	71	41	36	36	58	28	45	15	30	202	87	23	308	124	58	226	94	106	75	125	95	78	77	187	75	327	152	123	229
HMF	HMF003208A	307	268	20	214	343	189	28	371	431	219	28	286	468	338	49	819	119	72	22	203	47	35	15	93	53	99	17	77	170	93	23	455	211	85	911	137	151	130	559	189	335	207	732	255	235	164	402	264
HMF	HMF000244A	45	32	11	20	31	17	7	32	29	24	8	22	233	125	19	170	23	9	4	35	34	15	4	34	9	8	0	24	919	175	31	1213	55	26	183	44	67	54	122	69	46	36	149	44	830	199	177	491
HMF	HMF002386A	82	74	11	57	79	55	19	83	47	43	9	53	104	92	12	115	87	73	24	126	49	32	29	80	31	43	15	47	233	105	29	364	145	68	316	86	127	91	208	112	101	103	280	113	244	203	150	245
HMF	HMF003620A	106	66	10	60	60	52	6	59	56	33	6	40	90	75	19	96	50	31	10	57	52	27	13	53	22	26	7	33	189	117	17	335	152	62	194	68	112	84	126	134	96	60	158	78	319	203	107	265
HMF	HMF000320A	163	67	16	51	93	67	19	89	74	45	6	53	98	104	12	114	53	26	14	43	23	16	6	41	19	22	4	30	56	55	8	110	85	72	66	76	89	60	56	117	67	53	56	78	134	99	40	120
HMF	HMF000424A	185	75	16	107	180	74	35	126	253	61	19	118	199	117	24	323	54	38	18	58	42	32	15	47	24	20	6	43	201	74	23	289	157	64	384	121	127	105	273	162	120	102	351	104	416	198	228	321
HMF	HMF001692A	285	312	52	230	204	158	46	209	182	233	42	116	273	222	42	409	231	144	135	315	123	135	80	191	77	177	51	150	383	241	63	767	299	151	414	235	297	350	292	419	239	184	329	199	352	288	194	390
HMF	HMF000187A	89	63	10	53	48	19	7	38	54	23	15	32	59	53	7	64	22	6	2	18	8	12	6	21	3	7	1	7	22	13	4	49	88	40	308	44	72	52	164	73	64	53	216	50	100	76	141	100
HMF	HMF002520B	32	35	5	29	42	35	4	107	46	68	3	19	29	22	3	41	12	2	4	8	9	4	3	14	4	17	1	7	8	9	1	36	46	23	73	31	52	210	61	168	42	36	60	25	35	45	45	50
HMF	HMF003458A	122	70	9	77	84	56	14	75	107	76	15	55	109	86	12	162	33	14	9	34	31	13	10	23	9	34	11	37	338	97	26	357	81	37	253	54	75	183	188	120	67	91	199	92	335	123	176	187
HMF	HMF001182A	41	13	2	22	144	32	25	97	23	14	0	19	55	39	9	42	32	16	7	35	12	14	11	23	14	7	5	17	32	34	13	64	75	283	63	147	727	945	137	817	47	210	55	182	1617	3202	771	1247
HMF	HMF001454A	32	36	7	13	23	19	6	24	25	22	6	16	65	36	5	53	19	18	5	15	11	13	5	29	7	11	6	20	87	36	9	130	61	39	128	35	55	41	100	65	48	44	118	46	177	104	69	128
HMF	HMF001292A	142	93	19	105	84	81	11	90	73	53	10	50	85	90	7	143	47	26	12	49	28	36	8	52	26	25	7	33	70	36	7	123	134	70	185	95	97	83	124	107	105	69	120	90	185	114	107	145
HMF	HMF000015A	240	114	21	110	186	88	26	168	312	95	29	206	279	165	32	458	84	44	12	112	38	24	8	64	39	36	5	53	89	62	10	226	165	93	862	107	117	95	534	135	137	177	765	164	154	148	358	227
HMF	HMF001176A	265	177	16	178	283	178	35	294	255	102	12	230	290	174	38	449	144	84	18	224	69	58	12	144	49	83	7	97	236	114	11	489	257	108	806	172	173	132	506	188	159	164	648	188	283	237	352	293
HMF	HMF000571B	49	19	9	32	25	19	8	23	26	10	3	9	24	10	1	23	24	1	2	13	10	5	1	17	8	6	0	11	21	17	1	46	73	34	92	41	31	22	40	44	23	20	40	25	78	46	28	75
HMF	HMF002751A	209	166	18	120	123	127	20	134	119	127	12	109	133	138	10	152	169	66	19	137	99	71	26	164	75	87	21	158	259	153	18	422	160	88	193	152	134	176	117	210	202	124	140	131	191	136	67	171
HMF	HMF003536A	153	144	17	160	115	106	15	135	88	53	20	86	134	96	13	205	58	24	7	70	38	35	9	50	24	26	8	37	134	75	6	225	161	72	647	130	112	70	360	140	104	70	466	101	244	158	260	225
HMF	HMF002659A	90	67	9	65	77	54	16	62	86	39	12	50	90	69	21	165	18	20	4	24	11	16	3	23	9	16	3	21	24	22	4	63	128	62	585	78	73	73	269	87	82	71	360	68	124	100	226	146
HMF	HMF000034A	23	18	2	23	29	15	1	15	16	9	6	14	15	17	4	26	8	3	0	10	6	3	0	4	3	3	1	2	6	9	1	9	31	20	55	18	27	23	37	39	22	15	41	15	19	15	31	24
HMF	HMF000971A	202	195	27	201	174	146	23	172	98	96	19	95	167	144	11	175	93	51	6	92	66	65	12	102	37	43	5	67	215	157	13	385	175	91	400	153	140	121	224	188	126	86	325	142	281	191	184	278
HMF	HMF002367A	80	49	13	51	65	40	12	40	83	29	13	41	123	69	15	140	32	20	11	21	12	14	8	22	13	11	4	18	274	56	11	311	107	53	317	65	98	60	242	93	90	93	317	88	979	270	366	585
HMF	HMF001311B	64	56	6	40	45	35	7	59	41	49	8	36	73	54	6	84	33	23	10	44	28	24	7	29	22	32	5	18	138	54	11	207	88	70	250	75	97	131	150	122	76	60	178	70	263	137	153	190
HMF	HMF002445A	157	101	14	109	100	63	14	121	136	48	15	96	164	129	21	267	52	21	6	49	35	25	3	35	21	26	6	30	96	46	4	146	115	53	392	95	92	59	245	97	74	91	308	86	204	129	168	192
HMF	HMF002632A	63	22	6	43	59	46	10	55	60	22	7	38	173	91	20	178	27	23	10	19	19	9	6	13	7	16	4	19	687	151	38	719	92	36	218	52	89	42	145	78	83	50	210	53	1287	265	340	716
HMF	HMF002595A	186	182	24	161	171	148	33	158	191	223	14	124	138	114	17	187	118	78	61	128	70	62	40	107	55	233	22	143	92	84	33	184	180	66	298	154	135	205	225	237	165	160	239	139	107	123	138	141
HMF	HMF000981A	73	49	15	34	30	35	6	32	35	24	8	39	39	34	10	62	29	25	7	25	16	25	4	20	11	8	3	10	30	26	11	62	134	51	190	73	68	62	96	96	50	64	120	55	133	72	97	142
HMF	HMF002316A	337	313	44	329	330	305	60	376	213	204	25	207	369	308	50	396	333	124	94	301	186	142	63	274	155	134	40	208	1073	392	81	1291	369	190	370	301	250	234	252	320	271	216	303	234	878	297	231	488
HMF	HMF000758A	837	394	198	546	769	497	197	567	538	352	183	356	674	538	135	688	271	96	41	188	194	117	57	170	158	102	53	114	275	174	53	371	397	154	217	269	391	298	170	409	360	224	171	214	480	309	136	409
HMF	HMF003440A	127	77	14	83	137	80	7	160	101	54	10	62	112	84	14	136	42	29	7	46	21	27	14	33	11	29	4	23	43	34	10	102	121	48	454	95	89	164	215	150	74	65	342	87	107	102	191	116
HMF	HMF001424A	89	63	44	63	75	54	25	95	75	36	23	65	101	58	23	141	40	24	22	46	19	31	13	25	20	15	5	35	129	47	16	149	132	87	281	90	103	76	196	105	92	89	266	89	378	152	185	289
HMF	HMF003423A	59	48	3	46	127	43	20	71	20	13	4	23	66	58	11	71	28	20	11	30	23	24	10	32	13	14	3	16	35	25	12	67	73	765	124	238	1952	2222	298	1769	46	417	120	495	6265	10392	2573	3377
HMF	HMF000310A	144	106	15	100	108	71	16	73	68	56	10	58	79	78	10	119	74	25	8	58	25	29	6	24	18	37	4	33	37	32	4	49	104	67	162	75	78	74	88	87	67	64	123	96	79	76	63	103
HMF	HMF002484A	175	151	20	134	132	80	16	128	82	74	17	71	146	124	13	216	71	54	12	94	49	59	17	79	29	51	9	51	137	105	13	272	149	91	267	138	112	95	160	141	102	97	199	93	268	139	128	197
HMF	HMF001615A	46	41	9	32	28	24	5	25	48	21	9	27	45	37	5	65	20	15	6	11	9	8	5	8	4	9	3	13	22	20	4	63	67	36	163	39	60	37	97	68	42	40	134	41	199	102	86	173
HMF	HMF002669A	123	109	25	93	58	72	17	67	79	39	15	50	80	90	15	121	67	40	43	66	39	35	25	55	32	16	14	35	54	61	22	135	151	53	247	127	90	78	162	115	74	75	182	90	114	95	120	127
HMF	HMF001645A	34	22	9	17	55	18	11	25	30	8	2	16	19	20	1	33	10	10	4	20	14	7	7	21	5	11	3	16	21	20	5	38	68	36	86	31	29	28	56	44	25	25	51	27	42	35	47	55
HMF	HMF000022A	289	238	24	184	281	193	28	299	362	162	16	279	369	282	48	777	62	47	7	102	27	20	10	53	25	47	7	58	117	57	7	275	180	94	632	130	147	154	377	198	250	182	533	231	251	201	272	266
HMF	HMF000169A	710	515	55	509	636	405	60	610	668	375	56	506	776	544	70	1248	282	171	45	599	129	100	29	240	100	226	22	202	321	172	36	1071	500	233	1384	358	339	299	868	456	488	365	1206	460	359	339	613	523
HMF	HMF002892A	189	86	16	94	96	85	16	98	83	57	20	62	163	156	24	198	59	46	14	110	47	67	13	95	19	51	6	41	88	104	12	197	158	71	177	138	154	131	108	187	114	90	100	127	205	151	86	171
HMF	HMF003569A	74	70	10	41	41	54	7	32	25	29	5	19	50	50	9	48	21	19	4	51	25	19	6	28	13	32	3	23	41	38	3	85	83	46	187	69	63	55	97	62	73	60	122	57	65	82	76	119
HMF	HMF000070A	160	140	17	98	145	138	21	124	100	101	17	88	88	91	14	123	96	61	16	110	74	56	19	74	41	43	12	99	99	89	9	176	147	67	146	120	119	110	97	154	115	98	102	88	124	77	72	122
HMF	HMF002590A	2410	1379	545	1497	2852	2110	609	2515	1533	1060	398	991	2180	1935	342	2386	695	286	143	478	473	376	152	482	332	271	129	301	2273	759	207	2733	1018	464	479	675	1088	676	469	1109	593	457	376	534	3299	1075	549	2134
HMF	HMF000809C	184	121	27	127	154	112	15	110	128	71	14	95	492	271	59	382	108	70	25	108	91	42	11	123	48	43	14	68	2431	556	110	2840	228	102	225	154	247	100	148	186	151	103	217	134	3577	715	511	1641
HMF	HMF002085A	116	101	5	87	78	83	14	56	40	31	7	48	78	69	11	74	51	21	8	83	24	29	5	47	16	19	6	19	50	48	6	120	160	72	1094	105	92	98	355	114	73	79	512	75	100	97	321	123
HMF	HMF001709A	161	62	21	90	119	72	18	110	109	59	18	74	152	101	23	222	124	67	12	71	47	53	13	77	29	27	8	46	122	98	15	200	122	49	117	81	105	69	71	103	70	65	84	89	201	132	65	164
HMF	HMF002725A	101	69	11	47	60	51	11	49	62	33	11	55	104	71	14	128	32	28	8	33	20	19	18	33	22	26	9	17	105	49	9	174	95	59	190	91	82	86	135	92	85	89	200	66	192	163	122	184
HMF	HMF001467A	70	53	6	66	42	47	7	48	63	30	8	37	57	63	5	58	72	46	16	73	45	36	15	43	26	28	5	34	113	74	10	206	61	32	72	58	47	28	48	48	53	29	46	49	66	62	39	72
HMF	HMF001946A	382	266	58	312	307	191	50	236	263	162	48	230	376	230	60	557	118	60	18	163	64	49	19	98	42	40	11	67	149	90	24	322	297	128	1083	240	167	145	669	264	181	189	869	181	307	251	479	327
HMF	HMF003332A	176	71	21	89	180	54	34	129	280	54	24	167	197	117	36	294	43	21	48	58	21	17	28	44	14	15	15	17	40	42	27	77	124	70	466	113	112	94	320	102	100	82	394	94	144	142	215	148
HMF	HMF003349A	415	273	42	307	434	262	53	369	370	228	41	285	421	374	38	634	134	72	22	194	77	75	12	105	55	80	7	57	184	116	23	399	314	151	1004	254	206	191	673	238	266	259	877	240	276	265	428	291
HMF	HMF001701A	86	86	14	81	53	58	11	45	40	32	7	35	51	58	5	60	37	34	3	34	24	16	6	35	13	15	2	24	35	37	8	66	114	49	245	77	71	70	113	79	54	36	124	49	70	76	85	78
HMF	HMF000564A	21	13	3	17	23	14	6	22	16	6	2	20	16	9	1	13	21	9	4	20	11	9	4	11	9	17	2	11	12	18	0	30	55	12	95	22	29	31	38	30	28	12	58	24	23	25	33	38
HMF	HMF002793A	108	79	13	66	69	44	16	82	94	49	11	76	160	97	20	167	51	20	9	52	41	39	8	56	26	28	3	39	298	106	19	432	112	47	373	109	106	69	282	111	88	64	300	82	572	186	234	376
HMF	HMF002008A	79	54	13	40	59	36	10	48	59	24	7	44	92	60	19	150	28	5	5	27	13	7	4	17	7	12	1	17	51	29	8	99	94	46	473	55	77	61	291	89	60	66	356	60	138	77	193	115
HMF	HMF002416A	75	74	7	66	61	38	6	98	49	46	11	31	42	49	14	85	30	14	7	28	12	15	3	28	14	22	8	26	35	23	7	72	77	35	137	42	77	201	107	172	91	72	118	66	76	64	71	91
HMF	HMF001226A	55	45	4	38	65	18	7	34	36	39	10	33	86	57	12	88	40	32	13	54	42	23	8	39	31	15	10	34	219	76	15	264	81	41	155	62	68	43	84	73	61	61	99	67	200	99	76	162
HMF	HMF002342A	60	54	12	32	55	26	3	38	58	20	7	25	75	49	10	69	18	10	2	18	14	3	6	13	12	9	2	9	118	40	5	192	76	52	244	44	53	50	153	63	44	47	178	45	260	121	153	174
HMF	HMF003122A	97	70	7	63	86	39	11	66	58	27	10	56	61	50	8	86	53	25	8	34	28	24	9	24	13	12	6	25	54	49	7	111	131	57	194	76	104	60	122	87	56	58	144	74	136	105	83	135
HMF	HMF000648A	43	35	5	30	26	22	2	21	15	23	3	16	16	23	2	17	10	12	2	15	10	7	0	11	1	7	2	6	29	25	1	42	49	29	58	35	37	38	38	25	42	56	47	42	65	68	28	51
HMF	HMF000038A	432	228	36	252	322	168	60	341	516	179	44	321	472	267	48	845	157	103	28	184	78	56	18	106	56	74	11	84	209	129	21	436	608	296	741	393	465	395	559	454	348	306	745	366	689	518	412	711
HMF	HMF003002A	110	43	11	66	84	48	8	59	152	43	11	103	140	111	17	226	34	18	5	32	10	11	4	19	9	10	1	17	44	22	5	83	111	29	364	89	54	48	209	59	62	55	267	64	108	52	172	90
HMF	HMF000517A	185	150	29	175	156	125	26	144	207	114	21	173	207	163	25	267	88	57	13	83	49	37	16	64	30	31	4	52	138	89	10	201	189	87	428	154	116	121	240	163	98	96	389	107	192	151	184	202
HMF	HMF001332A	89	56	12	47	37	34	4	40	49	18	11	26	42	46	1	54	26	13	7	24	17	14	5	34	8	16	1	11	32	36	3	72	97	49	105	47	36	41	62	69	47	34	79	44	73	79	50	76
HMF	HMF001375A	100	107	24	95	75	57	5	71	42	38	7	55	78	70	14	95	73	41	22	75	35	30	12	53	18	18	10	40	92	46	15	139	128	62	286	108	89	64	179	107	89	77	184	73	109	79	130	117
HMF	HMF003745A	92	100	11	69	67	53	17	64	71	49	11	50	105	83	19	138	35	28	5	33	16	18	11	30	15	16	2	21	64	42	2	112	129	88	326	105	109	101	250	116	100	95	316	81	316	180	171	265
HMF	HMF002953A	88	51	12	40	42	27	13	54	56	38	6	37	86	67	14	113	26	21	6	19	13	11	5	25	14	12	3	6	42	20	7	98	87	52	198	84	106	78	134	98	82	56	159	56	247	111	113	217
HMF	HMF000958A	292	191	32	199	234	160	29	263	302	171	22	182	385	258	35	539	154	103	30	234	87	76	21	141	58	93	13	105	751	229	56	1126	301	155	547	255	301	322	402	395	297	187	416	239	1330	504	353	892
HMF	HMF000386A	298	147	17	157	234	130	38	294	396	122	19	285	351	225	35	584	122	80	17	99	89	52	22	99	57	52	9	80	257	122	15	407	235	104	303	152	153	129	250	181	130	122	290	113	398	209	170	341
HMF	HMF002783A	5360	3088	1373	3762	6903	6010	1672	5804	3562	2979	1116	2542	5039	4686	876	5241	1508	600	312	932	1178	932	396	1015	875	766	309	669	4163	1620	382	4996	1839	816	472	1076	1984	1395	566	2266	898	742	365	920	4321	1832	577	3085
HMF	HMF000868A	80	56	5	53	56	45	12	67	75	37	11	44	97	96	12	143	44	31	7	41	20	27	6	33	16	16	2	20	85	58	5	144	114	53	329	78	54	56	166	88	83	51	235	82	165	103	167	128
HMF	HMF001032A	198	153	26	196	109	105	12	137	114	66	6	91	137	122	7	191	98	57	13	102	41	49	13	80	25	44	9	37	168	104	10	264	166	58	164	102	102	93	113	129	113	96	145	92	219	175	88	219
HMF	HMF000824A	270	158	35	164	186	105	25	173	329	96	16	202	294	189	28	486	89	43	10	75	57	42	19	78	38	27	9	50	136	71	10	201	212	93	370	149	165	114	252	124	115	94	306	108	318	187	171	301
HMF	HMF001392A	1568	852	403	1069	1826	1595	467	1546	1046	839	347	746	1344	1307	210	1461	371	135	73	267	292	223	92	251	185	192	80	190	464	304	67	544	517	229	229	307	593	443	191	559	324	233	196	295	592	437	118	546
HMF	HMF000317A	169	144	14	98	111	80	14	94	101	71	13	72	153	130	25	205	42	29	10	40	35	36	11	53	23	26	3	33	64	46	5	119	157	82	199	106	126	124	135	132	149	100	187	89	163	174	115	156
HMF	HMF001729A	59	34	8	36	34	23	12	30	37	26	6	33	49	43	10	73	20	18	4	15	12	18	10	21	5	13	1	16	24	10	4	51	87	44	195	56	100	58	103	52	73	56	155	48	186	102	118	129
HMF	HMF003089A	22	12	6	16	7	9	8	16	12	9	5	14	17	21	6	24	8	4	0	17	8	9	9	3	4	4	2	10	18	12	2	22	55	25	101	20	37	28	40	34	27	29	56	24	25	30	43	45
HMF	HMF001837A	90	80	10	68	57	69	11	59	30	34	7	37	61	61	9	70	37	26	3	37	18	11	4	16	9	8	4	14	20	16	1	42	118	50	161	78	65	82	74	121	59	73	94	91	58	56	58	80
HMF	HMF002830A	154	121	19	125	117	124	17	108	72	52	8	60	82	73	16	123	64	42	7	84	26	33	6	53	16	20	6	39	82	62	6	153	226	95	1177	125	113	99	364	158	103	86	606	105	154	124	314	181
HMF	HMF001389A	179	187	20	139	129	97	17	158	142	136	17	78	111	93	11	157	109	60	41	144	80	71	26	86	46	75	23	78	85	84	26	157	179	85	213	137	118	238	164	274	143	126	177	114	105	117	99	139
HMF	HMF000232A	131	78	16	89	303	131	40	204	80	65	7	50	152	138	24	219	65	43	15	74	44	55	17	80	20	29	8	48	102	79	12	203	157	735	87	386	2004	2516	346	2298	83	487	66	458	5646	8793	2093	3815
HMF	HMF002102A	63	64	15	63	72	48	8	48	23	34	7	27	40	32	5	64	25	13	4	25	12	8	3	15	9	15	3	10	18	20	4	46	115	51	182	66	65	67	94	75	71	63	140	65	48	67	60	93
HMF	HMF002450A	907	632	68	584	767	488	81	703	708	413	48	603	1293	659	69	1827	467	248	47	995	198	110	29	357	112	242	24	309	695	319	46	2163	556	244	1049	342	406	312	640	424	513	376	981	396	644	470	568	654
HMF	HMF000487A	341	289	57	197	251	272	63	203	428	570	102	325	394	393	66	297	71	40	9	53	48	44	20	57	43	65	5	38	60	66	14	114	152	91	76	94	128	99	48	141	160	158	96	118	196	146	50	205
HMF	HMF000532A	86	67	10	49	37	42	6	29	26	37	5	26	53	38	4	67	30	20	5	30	27	14	8	24	14	17	2	20	34	25	3	72	83	35	100	70	47	31	54	71	35	37	52	45	83	60	28	101
HMF	HMF003239A	74	39	5	45	64	41	9	35	56	38	6	36	99	67	14	123	24	22	4	18	17	15	4	27	5	19	1	13	262	71	19	370	71	37	72	44	62	57	45	62	47	56	65	47	461	123	88	213
HMF	HMF001262A	80	27	7	34	65	23	13	56	116	36	8	74	55	33	4	89	28	9	4	11	7	10	3	10	11	4	4	15	20	19	2	24	46	22	94	39	32	28	78	38	29	22	79	25	31	39	46	40
HMF	HMF001023A	186	95	11	110	181	103	32	205	181	64	17	131	273	182	37	429	84	68	12	87	43	31	17	59	38	36	12	52	292	123	27	452	227	116	653	131	189	135	426	166	145	128	532	130	492	275	335	397
HMF	HMF001988A	123	95	7	88	75	73	7	76	51	43	2	43	62	51	12	95	45	26	7	38	27	29	5	42	19	21	3	27	22	48	4	67	124	57	116	88	71	52	71	96	65	62	90	49	59	56	59	98
HMF	HMF000124A	64	26	9	32	54	20	8	32	87	24	12	47	49	32	4	68	18	7	7	8	16	11	6	14	21	9	2	15	13	10	2	18	75	28	130	31	28	33	73	43	35	38	78	45	35	42	49	35
HMF	HMF003209A	331	230	43	211	321	359	68	269	200	214	59	163	287	297	46	310	68	55	14	83	70	70	15	93	28	50	12	33	62	86	13	139	250	157	151	180	231	228	109	271	226	225	157	200	226	255	80	263
HMF	HMF001568A	114	80	8	91	71	54	11	62	80	48	8	56	86	83	11	123	49	25	16	54	32	23	11	41	21	24	3	26	96	72	5	169	105	52	164	86	71	42	82	95	72	62	118	66	125	93	82	113
HMF	HMF003773A	96	54	10	62	45	34	6	53	35	23	4	34	52	38	6	51	48	23	5	73	17	14	4	34	14	27	4	25	45	38	6	107	116	50	261	66	92	86	117	83	73	115	291	90	102	75	101	116
HMF	HMF000224A	94	67	11	90	65	45	10	58	28	22	4	32	36	39	9	67	55	11	8	51	16	16	5	22	10	4	3	16	26	22	6	47	151	60	835	78	80	74	297	109	64	62	385	83	69	62	253	85
HMF	HMF003148A	192	151	22	167	133	147	20	165	155	72	9	107	190	172	13	242	84	82	21	119	71	63	16	117	49	60	12	70	184	124	14	333	207	138	308	150	154	163	245	184	154	126	276	147	358	242	149	337
HMF	HMF003159A	128	84	13	66	87	62	17	86	105	38	9	82	128	98	13	178	55	28	8	62	25	27	8	32	13	24	5	26	78	44	5	148	103	52	237	72	77	65	100	82	86	73	150	71	115	109	96	109
HMF	HMF001077A	45	33	5	45	38	23	1	13	22	11	2	18	22	24	2	34	18	7	4	9	10	3	1	9	5	3	1	7	8	12	1	21	55	27	52	26	14	31	32	38	20	32	36	42	23	25	21	24
HMF	HMF001192A	70	56	8	45	54	35	4	41	46	24	4	16	46	42	6	77	38	14	7	28	18	20	2	26	9	18	2	12	24	26	2	56	94	40	74	48	56	28	44	54	30	39	55	55	74	70	22	75
HMF	HMF001854A	147	104	14	118	127	93	17	92	101	52	15	61	108	77	14	154	74	50	11	71	43	36	5	49	23	27	3	34	59	71	4	101	173	72	167	115	125	89	99	119	105	94	170	92	173	147	75	171
HMF	HMF000406A	315	175	29	161	192	113	22	189	242	111	14	183	282	203	26	427	92	73	22	93	66	41	11	82	51	38	16	52	109	60	15	218	267	128	457	223	195	150	327	219	186	142	427	154	294	240	246	342
HMF	HMF000030A	57	46	10	42	288	83	44	162	52	21	10	41	67	87	14	109	32	20	24	31	22	23	19	43	12	16	5	25	49	46	17	100	89	540	164	270	1379	1814	261	1681	46	418	123	371	3445	6053	1729	2729
HMF	HMF001062A	69	45	1	45	57	61	6	102	49	46	4	29	40	36	7	78	42	26	12	26	14	14	4	20	29	18	8	25	36	17	3	42	90	70	90	93	67	107	58	122	58	53	77	48	44	62	40	76
HMF	HMF001818A	39	20	4	21	16	17	2	16	20	7	5	8	17	14	3	21	13	4	4	7	5	13	4	7	6	4	4	2	10	13	1	20	47	23	101	27	27	29	45	50	20	25	86	31	62	48	50	54
HMF	HMF002576A	2664	1760	639	1811	3454	2922	807	2953	1926	1556	582	1225	2801	2503	429	2880	715	335	145	501	550	454	188	557	420	408	153	324	2274	845	196	2932	1186	446	381	662	1326	1048	414	1382	746	486	280	556	4137	1421	560	2533
HMF	HMF000788A	87	69	11	60	56	50	7	53	28	34	4	29	46	53	6	43	38	31	3	40	15	15	2	24	9	11	7	22	34	27	3	69	142	66	1163	94	142	180	380	140	54	76	573	67	129	133	363	122
HMF	HMF000470A	1085	694	193	744	1262	956	248	1235	762	586	176	514	1209	999	164	1408	369	176	57	308	246	198	73	286	214	228	59	196	1326	494	112	1896	585	251	217	398	668	489	242	616	524	353	226	336	4464	1143	497	2733
HMF	HMF004309A	60	51	9	38	40	38	9	81	33	38	4	33	34	48	4	48	23	14	3	17	12	11	4	21	7	14	2	13	21	19	5	43	48	37	133	37	46	226	74	177	44	41	92	54	55	58	65	66
HMF	HMF000204A	253	117	30	140	169	117	25	101	113	74	23	76	182	153	25	164	62	57	15	73	49	33	14	50	31	47	7	38	73	59	16	111	157	79	186	98	102	118	72	135	103	99	105	94	141	139	78	147
HMF	HMF002119A	38	17	3	18	12	13	1	16	34	17	2	24	35	28	11	43	13	12	7	22	7	11	3	14	8	11	2	13	21	10	4	36	61	37	246	31	35	37	154	51	28	31	137	34	83	57	103	84
HMF	HMF004339A	140	192	21	138	157	91	19	174	179	188	12	113	112	126	18	208	57	37	9	44	22	29	9	44	27	160	6	48	57	37	6	113	123	42	93	79	163	653	78	511	113	93	78	78	112	107	54	152
HMF	HMF001772A	65	37	9	64	43	48	8	48	25	24	9	20	35	34	5	67	34	13	6	21	11	7	2	23	8	20	1	16	18	12	4	56	75	28	99	57	48	31	70	54	35	39	67	44	81	66	46	70
HMF	HMF003601A	198	131	42	118	154	130	43	130	96	122	46	91	149	160	36	187	61	42	15	75	57	51	17	55	26	38	7	40	63	70	12	144	189	106	123	112	202	150	113	211	168	151	119	159	204	181	62	188
HMF	HMF001966A	146	157	29	112	101	113	15	91	73	87	14	74	107	114	12	129	84	45	21	105	65	64	9	86	66	35	10	63	134	90	15	280	136	71	118	100	105	87	99	122	101	67	115	75	215	132	65	195
HMF	HMF002125A	75	59	12	40	60	40	4	37	55	32	13	42	91	67	16	127	20	21	11	23	13	16	6	22	12	15	7	15	72	21	4	78	84	53	239	49	56	60	182	69	67	58	197	58	264	96	147	175
HMF	HMF004381A	115	91	20	72	79	62	14	58	75	79	12	69	83	80	17	104	48	28	9	71	37	38	14	59	18	30	6	40	70	41	13	143	113	73	313	88	85	77	220	90	91	72	254	83	129	108	131	122
HMF	HMF001044B	201	164	13	160	116	110	11	119	94	63	11	88	143	132	13	168	61	31	20	67	52	43	9	64	37	30	14	39	129	104	10	206	193	72	82	129	120	84	73	135	112	72	84	112	303	199	62	266
HMF	HMF003747A	248	410	33	207	267	182	60	288	202	247	30	142	264	184	38	334	109	68	62	170	65	63	49	97	39	91	22	72	162	94	31	352	223	144	303	145	217	704	249	564	156	219	255	131	329	268	213	295
HMF	HMF000191B	157	153	11	219	442	777	128	2022	108	257	50	600	118	267	24	738	137	62	14	122	17	25	24	27	42	98	19	57	49	31	8	143	2949	764	6577	762	561	719	4841	611	2929	4048	9836	2600	688	710	2760	718
HMF	HMF001009A	162	89	9	94	124	58	12	123	125	58	15	109	122	69	11	199	55	26	9	42	62	33	6	54	37	26	8	35	82	43	6	117	120	57	173	89	103	56	96	90	96	98	118	57	153	92	74	128
HMF	HMF000334A	255	169	23	124	183	117	21	159	272	119	29	213	296	180	35	540	102	97	15	159	68	63	13	102	52	66	13	62	200	97	8	362	288	159	892	238	255	245	692	221	168	285	997	249	442	317	486	455
HMF	HMF003744A	75	74	12	58	77	48	10	59	72	35	12	50	159	95	26	175	40	30	21	48	33	20	10	52	28	23	7	38	533	111	20	649	139	64	422	99	103	76	282	97	79	65	321	71	889	255	300	533
HMF	HMF000108A	504	269	59	385	372	209	63	299	413	179	45	311	824	391	89	893	214	81	46	237	133	92	43	184	75	70	36	133	1906	467	120	2744	476	180	298	412	379	254	246	434	249	215	285	234	3877	971	523	2422
HMF	HMF002537A	138	111	19	107	102	84	15	96	81	53	16	83	119	99	17	182	77	44	12	90	35	29	18	50	22	42	4	47	103	60	2	201	138	59	299	102	109	65	187	120	95	101	258	97	181	103	144	135
HMF	HMF000458C	368	344	24	455	844	1727	284	4042	357	1452	196	2556	240	585	56	1541	263	117	20	241	38	62	31	73	65	270	31	124	146	101	18	368	5968	1791	7390	1662	1166	1712	5128	1507	8123	14951	25343	10260	1711	2327	3055	2332
HMF	HMF000458B	354	286	34	353	820	1813	295	4014	222	690	113	1240	192	405	45	1098	264	112	19	232	28	57	27	47	54	151	29	102	81	86	14	244	6206	1516	7770	1512	1016	1397	5412	1230	5189	7867	14486	5019	1081	1309	2956	1302
HMF	HMF002468A	113	117	6	71	182	228	56	574	80	89	18	137	78	107	11	292	86	25	7	41	15	21	13	23	20	45	11	16	21	21	1	77	1164	317	1592	215	191	291	1031	258	717	1171	3151	591	257	350	677	340
HMF	HMF003735A	21	26	2	9	10	5	4	7	9	8	6	13	17	10	1	13	12	10	5	10	7	8	16	15	5	7	1	4	5	11	10	21	41	16	79	23	34	23	42	23	29	34	55	24	22	33	33	20
HMF	HMF002092A	69	38	14	30	36	25	14	37	42	29	6	36	67	51	9	81	26	23	9	74	11	11	17	32	17	19	8	19	58	26	8	115	90	37	376	49	49	51	206	65	67	59	333	56	82	70	170	83
HMF	HMF001249B	125	107	18	86	87	79	12	96	75	73	17	68	372	190	31	306	94	48	16	106	79	36	14	113	48	42	7	65	1471	322	89	1910	190	96	479	112	154	115	336	152	122	104	480	122	1697	425	452	951
HMF	HMF003009A	13	5	2	11	8	8	3	6	7	2	2	1	8	11	2	9	8	5	3	8	2	1	6	5	2	3	2	1	5	13	3	12	33	15	75	16	14	14	25	17	12	11	28	13	22	13	22	16
HMF	HMF000551B	128	98	14	97	84	74	15	76	67	62	13	58	98	88	13	132	89	26	10	65	46	45	18	66	33	35	4	52	136	72	5	204	133	57	351	93	85	60	186	97	77	71	287	85	161	118	144	166
HMF	HMF003540A	86	43	8	58	70	31	10	37	50	28	8	40	67	55	15	100	19	18	5	25	18	9	3	19	7	7	3	8	30	13	3	54	89	36	118	59	48	50	73	61	40	46	118	54	82	63	59	81
HMF	HMF001078A	370	567	33	339	302	187	40	271	500	314	33	270	356	382	51	643	99	54	19	103	59	61	16	83	69	121	7	73	114	87	16	211	313	137	454	207	213	207	330	307	277	217	409	190	357	259	239	320
HMF	HMF000474A	98	42	6	55	74	38	5	66	80	24	8	44	97	56	16	124	18	16	1	33	7	10	6	13	3	15	4	5	26	23	11	44	101	50	382	66	66	48	190	66	60	78	287	52	89	89	168	110
HMF	HMF000312A	169	112	13	109	148	89	20	83	110	71	17	114	148	104	8	212	70	60	12	70	47	35	15	60	34	36	6	38	75	66	12	120	179	93	596	137	116	84	314	128	113	130	543	110	155	127	245	154
HMF	HMF000002A	65	43	9	42	54	22	3	49	55	25	7	33	67	60	8	88	12	13	4	34	13	7	3	14	13	7	2	11	22	20	6	33	73	37	269	47	36	45	159	44	51	52	232	47	55	52	136	58
HMF	HMF001158A	82	279	9	50	313	743	25	2401	99	349	12	55	66	153	9	128	39	38	7	46	39	38	5	86	25	143	2	41	56	29	1	123	74	40	197	50	133	1369	126	949	116	162	216	93	84	154	96	96
HMF	HMF000748A	104	55	18	63	93	60	7	79	66	32	10	65	202	135	20	205	53	24	27	62	47	22	15	46	22	24	7	34	671	159	29	881	124	44	395	76	97	79	344	104	87	62	262	64	1062	285	286	589
HMF	HMF001603A	251	129	28	149	137	96	13	165	319	95	20	175	328	203	36	478	89	42	9	73	40	36	9	63	30	33	10	35	206	66	13	281	174	91	925	117	148	105	606	171	120	112	733	107	365	220	414	341
HMF	HMF000394A	106	80	9	103	311	486	76	1399	87	99	32	209	98	125	30	386	150	31	7	60	5	20	7	10	21	43	12	29	19	17	3	81	3014	383	6961	449	356	347	4445	389	1643	1312	6223	903	348	442	2508	484
HMF	HMF001716A	126	133	25	106	148	173	36	332	90	84	27	77	408	225	56	339	128	44	29	96	97	51	15	131	55	54	11	82	2423	499	129	2645	265	134	317	179	357	789	273	632	178	190	247	169	2979	704	429	1508
HMF	HMF000917A	108	41	11	62	86	51	16	65	73	47	7	56	856	318	95	484	143	53	29	140	182	55	24	149	49	38	8	79	6519	1324	443	6634	146	74	264	94	235	70	203	174	141	69	215	91	4857	900	804	2391
HMF	HMF001539A	120	100	12	66	98	62	14	78	83	50	11	54	104	85	20	134	53	44	13	76	33	24	11	42	27	36	5	37	45	45	9	91	117	62	172	80	92	86	110	91	107	93	161	91	133	131	88	126
HMF	HMF002207A	137	96	20	95	117	72	22	92	91	59	15	61	118	83	16	145	65	47	21	103	38	42	32	54	19	48	14	48	114	61	18	234	132	54	361	95	77	64	225	102	92	104	354	111	152	111	191	148
HMF	HMF000075A	444	214	34	221	383	211	35	388	470	198	44	297	435	264	48	702	78	56	9	118	39	23	8	49	33	42	13	41	136	67	9	271	188	79	776	152	152	197	521	248	221	187	723	192	272	227	347	295
HMF	HMF001553A	52	52	10	47	38	27	8	27	28	16	5	25	37	35	6	52	31	17	11	16	15	7	9	13	12	8	6	15	21	15	5	32	67	45	142	42	35	27	76	45	44	21	99	29	32	42	53	43
HMF	HMF002072A	117	83	16	76	90	70	30	151	91	61	14	75	111	79	11	163	51	35	19	45	45	36	8	50	23	19	7	40	71	51	5	106	125	66	191	83	101	177	111	171	84	84	131	80	125	121	86	144
HMF	HMF003631A	35	35	1	11	28	10	2	16	22	17	5	24	32	24	2	49	13	15	0	16	9	6	1	18	6	12	1	13	14	15	0	28	31	14	140	29	32	35	77	38	34	32	102	33	52	31	57	49
HMF	HMF000222A	220	218	30	194	194	164	32	176	154	122	26	143	200	179	22	267	120	100	36	173	95	89	64	172	76	85	16	127	233	206	31	409	185	106	267	165	150	144	144	212	131	132	191	130	263	226	107	266
HMF	HMF003054A	303	390	53	302	330	205	57	350	354	490	36	165	1543	790	221	1194	218	109	43	202	246	110	43	300	93	197	21	204	7100	1478	540	8866	454	197	659	312	737	1504	537	1393	395	301	567	287	7601	1762	1280	4307
HMF	HMF001728A	269	237	30	182	182	189	22	189	304	341	18	158	181	174	16	219	205	81	27	213	105	104	19	183	85	208	16	184	236	150	20	413	206	113	179	164	189	285	170	326	231	201	181	180	207	164	101	205
HMF	HMF001789A	171	178	29	152	178	151	22	489	184	253	18	130	426	233	38	400	83	53	17	91	59	37	15	85	28	81	12	56	1215	257	57	1367	191	90	405	129	319	859	330	759	191	193	351	164	2814	603	460	1567
HMF	HMF001867C	89	78	18	71	87	56	14	67	58	43	13	51	96	76	8	96	35	31	8	56	35	25	12	36	20	25	7	30	76	54	6	157	123	54	291	78	91	62	157	89	78	91	245	84	124	101	110	133
HMF	HMF001867B	112	95	16	76	107	79	18	89	73	59	13	63	110	81	9	129	63	41	11	91	46	26	17	62	31	41	10	42	99	74	12	206	155	57	321	94	125	71	178	111	95	118	287	109	138	132	125	146
HMF	HMF001867A	88	73	19	77	84	61	14	72	56	40	11	56	98	76	9	100	40	26	10	59	37	21	12	40	23	31	7	27	77	59	5	153	122	52	284	72	87	69	149	86	79	81	231	85	136	108	109	142
HMF	HMF003716A	16	12	7	9	13	13	4	8	11	6	0	2	12	20	6	11	16	16	6	12	3	8	8	11	3	6	2	4	11	10	9	17	52	28	144	22	34	27	65	23	27	18	99	25	36	32	60	39
HMF	HMF002810B	537	437	41	399	398	271	53	378	334	264	40	270	469	371	46	763	183	108	35	265	83	74	29	155	60	90	15	119	256	139	38	617	375	154	881	270	238	223	554	283	308	246	685	283	434	271	360	414
HMF	HMF001720A	94	51	10	46	63	30	10	75	55	37	5	30	73	76	9	136	38	19	6	34	21	13	12	48	7	14	3	19	84	54	6	125	80	53	308	53	76	37	159	74	67	70	261	58	133	98	117	122
HMF	HMF001636A	68	73	13	37	60	36	8	32	48	34	9	32	70	61	12	100	29	25	6	35	13	10	11	35	14	22	2	16	27	28	8	50	85	42	279	55	71	45	150	67	68	63	200	60	113	90	115	85
HMF	HMF001636B	85	84	15	55	68	42	10	42	54	47	10	33	93	63	12	109	31	27	6	40	15	12	10	36	15	25	3	16	35	27	8	65	91	50	312	68	78	52	175	83	79	71	242	75	139	108	131	114
HMF	HMF001773A	435	292	41	313	453	283	39	424	474	238	35	292	513	381	68	738	170	103	19	200	94	80	13	151	69	98	15	104	251	153	26	465	379	167	773	256	320	317	436	332	321	261	549	260	553	390	320	480
HMF	HMF002418A	34	7	5	16	18	12	3	7	18	4	2	14	14	16	2	32	6	5	1	8	6	7	3	10	3	1	0	9	34	15	0	47	38	16	69	21	18	15	38	22	13	21	42	14	46	39	27	42
HMF	HMF000702A	29	21	4	13	29	19	4	16	17	18	7	10	31	26	6	56	16	8	3	12	7	5	4	9	1	14	5	8	21	18	1	33	46	15	162	28	30	27	96	29	36	28	143	35	39	47	55	36
HMF	HMF000421A	195	164	25	138	167	119	20	156	121	105	25	98	173	160	24	239	71	62	15	68	31	40	14	47	31	40	4	50	71	67	8	191	220	89	266	135	112	126	150	176	148	133	268	143	263	203	121	288
HMF	HMF002498A	63	26	10	44	33	27	10	41	49	27	5	26	49	39	8	77	16	23	5	21	11	15	5	21	4	12	3	11	18	16	4	36	68	32	220	45	42	35	127	47	46	43	164	34	46	54	76	56
HMF	HMF001455A	220	183	28	202	230	161	36	214	201	125	19	151	267	245	23	311	166	105	54	195	139	97	51	166	71	138	24	113	738	310	38	1160	225	118	217	184	160	141	184	190	179	122	177	151	626	328	138	452
HMF	HMF002340A	168	110	16	89	142	73	26	131	145	59	21	119	186	126	20	291	39	37	13	57	24	22	15	41	22	25	5	31	85	42	12	108	193	94	925	119	123	99	456	114	123	124	734	146	168	163	338	194
HMF	HMF000351A	128	69	18	99	107	82	16	80	100	56	15	72	98	92	14	161	48	42	15	59	27	22	12	56	22	37	4	21	83	63	8	145	146	69	301	88	96	76	168	113	96	82	231	76	161	131	126	146
HMF	HMF000832B	81	60	16	49	59	41	10	37	51	33	9	34	60	75	11	90	27	22	4	43	13	19	6	28	10	20	4	14	54	29	7	91	73	42	292	60	66	62	128	69	77	61	212	56	120	97	110	115
HMF	HMF000832C	90	66	18	55	67	48	11	49	55	37	14	37	79	88	13	114	37	37	6	54	14	22	8	30	13	23	6	15	84	35	7	130	94	47	350	62	80	68	151	72	87	68	256	73	156	97	145	145
HMF	HMF000268A	28	14	7	24	29	12	1	18	18	10	4	11	24	21	5	23	15	7	0	13	10	11	4	10	3	5	0	8	7	19	2	23	35	22	91	24	37	28	43	57	35	24	43	22	49	55	41	46
HMF	HMF003597A	97	74	8	68	50	43	5	32	45	35	15	44	75	79	8	78	29	22	5	40	22	22	3	30	13	17	4	15	45	47	5	88	98	55	301	45	60	57	158	64	71	95	240	75	116	79	129	88
HMF	HMF001239A	78	36	5	55	44	39	10	50	56	24	8	42	42	46	6	90	16	8	4	24	7	11	6	15	2	8	3	10	29	18	4	52	66	24	270	40	30	34	138	51	48	26	218	39	53	32	105	56
HMF	HMF000960A	213	143	31	144	179	105	25	164	163	87	16	127	207	156	30	324	65	33	12	67	25	32	16	66	26	29	4	31	105	79	13	204	186	70	345	130	135	111	204	169	149	117	278	137	249	197	167	247
HMF	HMF003434A	269	144	49	177	265	175	70	190	165	111	53	120	1272	632	147	878	183	90	34	182	156	79	49	232	65	44	21	118	5894	1160	307	6931	509	225	433	270	737	473	445	628	320	246	388	320	7360	1628	1080	3769
HMF	HMF003751A	301	926	76	345	428	337	96	414	300	507	61	166	392	563	49	434	126	78	44	127	101	87	56	175	56	138	34	109	1213	285	65	1380	363	209	341	274	568	1206	350	1258	272	242	342	254	1709	571	298	1075
HMF	HMF002018A	179	106	20	139	135	99	18	145	171	71	10	105	139	120	16	232	53	27	9	46	33	36	8	49	25	18	3	19	91	44	4	132	208	68	272	130	119	72	155	162	84	64	196	69	254	202	114	301
HMF	HMF002410A	29	24	8	9	17	10	1	13	21	11	5	13	13	21	3	18	10	7	7	8	5	6	10	12	2	5	1	2	7	8	9	13	49	31	125	25	33	20	63	38	19	22	64	27	29	28	51	27
HMF	HMF001485A	214	153	22	167	189	107	27	154	98	88	11	102	154	139	29	194	147	67	15	106	70	56	17	121	48	59	12	84	153	102	20	242	158	95	246	155	108	92	122	157	115	99	171	107	176	125	112	185
HMF	HMF001378B	245	147	21	153	185	105	24	160	146	79	14	115	204	156	20	332	80	44	9	79	33	46	15	49	28	35	6	39	69	57	7	162	198	83	474	156	101	85	268	145	108	124	424	113	150	141	214	192
HMF	HMF002465A	131	141	18	91	132	127	18	339	113	143	21	67	155	106	24	169	78	43	18	126	51	42	13	92	53	81	5	80	515	163	39	667	173	83	186	119	207	930	180	717	148	119	169	108	487	190	137	333
HMF	HMF000945A	122	73	22	98	90	68	15	94	107	33	16	81	108	62	13	140	33	31	12	51	25	20	17	29	17	28	8	28	53	30	20	74	139	67	466	97	125	81	334	96	90	82	333	77	93	87	254	101
HMF	HMF002299A	316	283	44	237	275	224	27	248	157	144	20	169	209	236	31	285	191	107	27	196	122	121	26	147	81	94	15	118	187	171	21	362	306	147	377	234	177	153	223	276	195	151	321	195	279	200	140	305
HMF	HMF000790A	72	64	8	43	65	39	8	51	45	38	11	42	70	51	14	102	24	28	10	25	10	14	12	18	10	17	7	13	35	24	5	76	102	41	282	65	61	54	165	84	62	73	244	65	85	73	124	92
HMF	HMF000790B	80	68	9	45	74	39	8	66	57	47	12	44	88	54	14	119	30	26	12	25	11	10	12	19	8	16	4	15	35	28	6	71	100	47	298	70	63	54	172	88	68	76	273	73	77	82	120	105
HMF	HMF000416A	107	63	14	65	76	39	14	67	93	31	9	63	57	59	8	80	44	16	7	36	15	15	6	26	23	20	1	29	27	20	8	55	111	71	184	52	61	61	92	88	78	58	119	61	68	59	84	67
HMF	HMF001101B	116	130	9	83	104	48	18	80	169	147	11	101	214	135	20	272	29	21	10	36	29	24	7	32	22	72	3	51	419	90	14	547	130	56	285	91	203	240	203	223	163	106	199	101	1784	443	294	1075
HMF	HMF003480A	25	29	8	26	22	27	0	20	11	12	6	11	25	30	5	21	8	5	0	11	4	10	2	8	6	2	2	9	11	10	0	26	49	21	113	33	40	38	66	36	43	46	80	24	47	56	33	52
HMF	HMF002155A	165	137	21	139	135	85	18	123	163	85	19	157	174	117	26	275	72	43	9	52	42	36	5	52	25	36	5	41	43	52	6	76	305	123	366	144	239	167	261	239	176	152	344	152	203	189	155	237
HMF	HMF001609A	351	177	29	176	185	118	33	191	373	106	34	208	355	212	47	590	78	46	13	73	41	30	11	58	26	40	4	51	86	60	10	183	318	156	582	239	276	244	430	284	207	163	539	193	357	261	263	351
HMF	HMF000364A	421	385	40	310	561	286	61	504	559	397	32	393	430	397	47	929	178	100	26	377	70	52	18	145	68	139	27	144	339	144	30	792	284	125	1141	231	275	296	729	337	599	308	974	389	479	325	546	413
HMF	HMF002127A	244	190	24	174	234	183	32	194	157	118	15	113	210	174	24	290	187	114	34	206	116	95	42	160	73	69	15	131	320	218	25	527	223	121	279	166	168	124	149	196	166	137	195	127	315	186	128	256
HMF	HMF002592A	112	77	18	66	96	56	14	130	106	77	13	70	141	80	20	169	69	39	21	67	23	22	15	51	23	55	6	37	286	84	23	331	138	75	326	82	119	105	201	131	132	88	185	80	332	134	190	241
HMF	HMF001817A	69	40	7	42	49	31	4	28	48	24	4	21	42	55	12	60	27	20	3	29	13	11	5	16	8	17	6	17	27	32	5	67	88	49	162	44	44	52	88	51	66	55	138	48	97	65	68	63
HMF	HMF000472B	35	35	10	19	27	36	5	72	23	27	7	12	22	31	6	25	19	24	7	28	18	21	7	18	7	25	3	5	26	25	5	30	57	28	76	27	49	69	41	74	29	46	54	34	45	47	31	50
HMF	HMF003731A	275	162	47	197	306	182	38	216	186	111	37	146	1479	700	102	1013	200	82	64	220	149	72	29	189	80	68	19	129	5576	1123	222	7580	354	172	180	250	526	271	178	443	283	180	120	208	8339	1530	772	4239
HMF	HMF000162B	91	62	14	45	71	45	23	48	49	44	15	42	81	74	17	105	24	18	4	34	17	20	10	24	14	13	2	15	40	26	9	71	111	45	223	73	63	53	153	77	74	63	193	83	109	80	104	108
HMF	HMF000162A	147	86	16	88	89	60	18	70	74	52	17	58	103	101	18	138	48	39	10	60	33	34	21	47	23	27	7	30	71	43	13	101	136	64	298	91	82	77	196	115	99	87	277	84	124	118	147	152
HMF	HMF001186A	179	140	22	140	250	385	60	864	86	137	20	194	115	161	29	348	102	52	13	110	31	29	12	64	35	66	8	48	68	55	9	141	1242	412	1400	366	321	386	1005	326	1017	1380	1595	828	379	386	551	405
HMF	HMF000607A	75	50	8	51	65	33	7	69	67	43	7	39	93	51	13	132	42	31	8	72	22	21	3	48	20	37	4	29	134	44	9	230	79	42	302	49	63	37	171	77	64	75	319	84	165	106	135	136
HMF	HMF003178A	93	64	10	68	57	47	8	47	61	43	11	45	72	81	14	88	26	22	4	38	22	20	11	16	21	17	4	20	33	34	10	66	95	37	329	56	80	59	163	90	102	99	290	78	115	88	152	105
HMF	HMF003161A	98	88	8	84	81	60	18	85	63	47	5	43	84	79	7	122	36	27	11	47	32	24	14	54	12	24	5	22	69	35	7	112	111	61	482	83	70	72	247	97	87	72	388	58	129	110	178	121
HMF	HMF002421A	124	67	10	58	77	45	9	65	94	39	12	64	94	68	22	147	25	20	8	35	11	22	15	26	8	12	7	12	39	18	11	60	108	49	240	83	70	56	139	83	70	66	239	65	104	98	113	114
HMF	HMF002637A	14	15	2	18	14	11	3	20	13	13	3	10	16	10	3	26	13	2	3	10	3	4	1	6	5	6	1	5	17	16	4	27	31	8	50	11	16	10	24	17	14	18	27	13	19	10	19	16
HMF	HMF003006A	105	74	11	67	80	51	9	76	54	38	8	63	95	81	12	115	99	63	14	158	51	30	10	79	26	52	2	65	140	86	14	318	130	63	223	78	104	79	161	97	81	84	217	62	134	103	126	125
HMF	HMF001596B	206	171	20	191	424	732	152	1646	90	133	36	231	105	198	22	460	117	49	10	85	14	17	6	22	25	72	14	48	41	22	2	119	2319	611	1745	582	347	454	1111	407	1588	2007	2151	1379	398	503	650	482
HMF	HMF000377A	113	88	8	49	70	46	9	61	64	42	11	34	70	85	11	127	40	23	7	45	21	19	6	30	8	30	4	14	37	34	10	105	95	39	284	51	63	55	159	74	73	63	230	72	92	105	124	97
HMF	HMF001572A	150	86	10	86	135	66	12	103	118	35	11	96	148	118	9	208	57	13	3	49	24	32	13	38	16	18	3	18	47	39	6	92	129	65	376	87	78	56	200	80	69	74	319	72	124	83	160	126
HMF	HMF000956A	138	98	19	76	97	59	7	81	90	66	8	67	105	75	17	151	39	34	7	29	12	20	7	32	12	19	5	15	39	25	5	57	103	55	307	73	62	64	193	109	83	76	299	88	80	74	120	125
HMF	HMF000197A	73	51	9	39	59	40	11	44	61	26	9	29	58	58	9	90	27	27	6	26	13	13	1	24	10	20	1	13	49	36	5	86	75	41	337	54	56	47	154	55	55	62	299	65	95	87	151	81
HMF	HMF002771A	350	349	44	193	280	245	48	243	176	475	28	150	940	666	116	817	240	133	73	227	213	179	170	302	97	243	30	116	3702	811	258	4727	534	252	456	413	586	506	352	717	302	345	289	310	7662	1876	1077	4381
HMF	HMF000996A	63	48	13	37	52	33	7	36	51	23	4	34	71	41	13	72	16	17	4	19	14	10	2	11	10	6	1	10	49	23	4	53	64	25	168	43	36	39	85	42	35	29	115	38	81	46	75	82
HMF	HMF000996B	178	109	22	146	126	102	23	98	113	76	8	85	172	113	21	215	57	45	7	83	40	27	9	59	18	33	7	41	107	74	12	194	163	57	334	110	83	83	205	123	94	92	278	102	179	115	192	181
HMF	HMF002536A	83	59	12	38	41	24	6	35	51	35	10	37	58	64	9	98	33	24	5	49	14	19	5	27	8	13	1	21	36	33	2	77	93	44	332	58	64	55	192	72	61	65	262	73	77	107	145	97
HMF	HMF003667A	102	100	25	93	94	95	19	75	64	98	25	52	225	136	40	209	95	43	13	86	54	34	16	76	37	32	7	65	672	170	43	915	162	91	444	113	188	146	318	188	98	104	397	119	633	220	269	401
HMF	HMF000503A	40	18	1	18	33	21	1	22	28	15	3	23	34	24	3	46	35	24	1	63	20	9	3	16	17	31	3	26	62	29	7	118	46	15	131	21	24	26	49	43	29	46	133	32	63	27	45	49
HMF	HMF001071A	92	72	15	49	88	54	11	57	76	37	13	38	105	74	15	120	34	38	9	40	17	31	17	33	17	26	6	21	46	31	5	73	142	48	402	71	74	66	209	87	73	82	313	81	115	78	177	106
HMF	HMF003617A	115	71	13	67	67	59	8	55	67	41	10	49	77	87	3	124	31	36	7	35	25	13	6	37	21	29	1	21	35	32	7	78	120	49	212	68	101	71	122	95	95	87	169	71	141	106	97	133
HMF	HMF002211B	348	182	39	193	277	149	37	292	279	130	24	190	321	196	39	432	115	82	22	111	77	76	25	87	57	171	15	91	214	123	18	310	280	139	274	175	246	260	204	272	261	217	252	206	394	249	163	332
HMF	HMF002211A	373	202	42	228	316	174	42	346	305	136	31	233	364	229	45	570	150	96	31	131	86	95	35	109	63	172	20	102	234	145	20	344	326	174	299	211	289	287	208	306	283	237	286	229	429	268	185	386
HMF	HMF003110A	188	164	39	180	159	123	42	193	131	114	37	132	362	217	63	416	121	54	40	145	99	52	42	112	50	55	11	72	1199	303	81	1663	218	118	388	184	218	343	246	384	164	123	271	171	1259	476	285	874
HMF	HMF001526A	110	80	11	71	63	38	10	80	39	57	11	41	97	75	14	126	67	56	11	95	32	30	8	48	13	54	4	45	111	66	10	212	122	53	330	66	70	64	163	72	106	106	388	119	151	113	149	132
HMF	HMF002941A	60	88	10	65	129	70	11	128	72	92	7	39	534	214	33	299	56	24	10	57	69	23	15	83	31	87	4	49	2697	595	93	3078	183	69	255	98	320	223	195	251	214	144	230	158	7017	1319	711	3532
HMF	HMF001348A	96	67	14	76	76	64	15	82	53	55	14	37	143	85	19	130	78	38	17	84	39	23	8	80	33	50	4	54	647	177	29	713	121	55	111	75	134	98	93	155	74	58	88	57	445	132	86	210
HMF	HMF001112A	75	54	11	44	56	37	7	33	61	31	10	31	69	71	10	81	19	17	1	31	17	19	11	27	7	15	6	18	36	26	6	50	86	59	263	75	62	62	148	84	79	71	235	67	108	88	110	135
HMF	HMF001687A	146	108	19	112	187	92	22	173	202	74	17	138	437	215	34	405	113	59	22	95	102	62	20	116	51	39	10	86	3149	752	135	3456	209	116	186	142	256	137	160	187	184	127	164	130	3067	605	361	1305
HMF	HMF000881C	284	283	21	427	1061	1703	267	5013	223	451	91	1140	246	418	46	1461	255	131	26	206	44	51	28	77	92	153	15	118	82	65	10	220	4888	1307	5356	1303	847	1207	4026	1083	4114	6119	11135	3834	911	1225	2087	1222
HMF	HMF003139A	190	127	14	107	147	76	16	186	283	82	24	188	301	166	37	551	33	20	4	53	16	11	1	24	15	19	4	18	56	38	3	121	125	63	544	71	108	73	311	117	94	80	423	101	155	122	237	191
HMF	HMF001160A	73	55	9	30	63	40	9	36	47	24	3	27	665	224	41	281	65	43	8	65	75	26	8	84	26	44	4	52	3078	694	154	3229	163	72	139	78	249	92	132	160	155	81	130	87	5441	960	538	2478
HMF	HMF000895A	148	58	23	64	73	73	25	68	45	42	15	44	98	90	17	104	51	38	15	57	29	18	7	39	24	21	6	31	48	55	9	100	116	52	121	101	118	94	115	100	97	89	129	69	136	127	108	105
HMF	HMF001307B	263	97	26	127	214	83	28	173	263	96	20	186	288	152	44	462	66	51	16	64	33	25	9	49	21	27	5	41	116	55	16	214	176	80	855	151	139	106	529	153	139	136	660	105	231	138	377	229
HMF	HMF000764A	194	150	21	111	134	135	17	157	96	131	14	85	147	143	17	162	126	75	34	83	88	68	22	129	68	58	5	82	374	171	24	504	167	85	192	139	153	252	151	240	139	108	161	115	360	182	93	272
HMF	HMF002145A	133	65	12	82	92	52	11	89	106	30	17	66	121	71	13	156	43	27	5	43	14	20	11	24	16	22	2	19	48	34	9	96	127	52	378	79	63	68	201	106	70	59	280	84	119	92	158	82
HMF	HMF002145B	101	60	11	55	72	31	9	71	71	30	17	47	91	59	9	118	32	20	3	30	10	13	9	22	13	17	2	14	42	27	6	73	102	43	336	60	53	59	157	79	57	44	252	64	91	69	137	72
HMF	HMF001106A	363	237	54	267	246	181	43	224	320	152	44	245	325	220	34	436	209	90	66	224	138	116	38	203	93	85	24	119	378	234	31	633	370	140	537	250	256	183	350	275	217	186	402	224	472	304	252	508
HMF	HMF000796A	70	37	15	47	47	49	14	61	41	21	22	36	68	43	16	85	36	30	11	23	27	14	8	25	20	22	12	19	58	42	12	120	88	61	255	89	106	84	214	107	83	76	257	73	136	108	161	154
HMF	HMF003478A	57	48	10	30	39	32	9	47	27	28	9	36	51	38	17	49	22	16	2	20	12	11	4	24	8	20	4	19	24	18	4	45	79	39	203	42	49	54	114	73	56	47	168	52	61	62	96	51
HMF	HMF002309A	289	326	28	238	424	223	30	465	398	288	24	265	369	318	35	671	92	49	6	137	40	31	5	85	35	76	8	82	151	75	8	334	207	98	622	165	204	220	433	301	414	233	537	300	213	249	313	298
HMF	HMF003687A	60	56	9	50	48	41	5	45	32	25	10	28	66	48	9	121	23	12	3	17	12	2	5	13	6	13	6	20	24	29	4	66	108	39	275	75	84	52	164	74	52	78	289	83	114	90	160	116
HMF	HMF002553A	168	111	24	120	136	87	22	139	115	102	22	86	321	205	34	265	108	51	44	113	87	54	25	99	58	69	17	73	1305	328	61	1556	196	83	276	132	204	220	225	257	135	121	241	117	1355	365	328	800
HMF	HMF002439A	102	90	15	72	106	78	14	133	133	140	15	69	209	106	19	194	51	19	20	64	48	27	26	51	37	130	8	78	1224	281	65	1214	139	63	335	82	138	206	215	204	154	121	262	130	1057	261	242	507
HMF	HMF000501C	166	144	14	229	314	680	109	1728	133	378	58	732	115	198	19	553	141	71	14	129	25	36	13	44	32	94	21	43	64	50	5	163	2772	800	3703	740	549	699	2809	604	2745	4127	7523	2713	671	815	1514	790
HMF	HMF003642A	245	201	27	202	176	164	29	248	169	120	28	142	173	181	21	265	152	91	27	127	70	72	31	110	59	70	19	88	90	101	17	170	262	111	511	192	166	216	324	254	175	151	434	176	172	162	216	199
HMF	HMF002732B	132	70	28	70	122	106	33	103	70	49	19	59	249	156	32	216	87	41	23	87	46	45	21	69	30	31	10	51	733	203	38	962	228	130	308	150	283	220	194	266	147	88	266	113	1476	388	292	831
HMF	HMF002106A	147	104	23	124	137	87	24	118	159	59	24	103	198	160	23	305	54	32	16	49	23	34	14	46	16	27	6	31	56	47	6	143	177	68	512	104	97	87	299	140	132	85	405	93	182	129	214	183
HMF	HMF000677A	139	88	11	90	100	81	14	93	95	64	15	77	120	91	12	212	51	34	11	70	37	36	15	51	18	48	8	37	68	43	12	150	173	75	250	108	132	93	183	112	95	100	329	112	172	122	168	144
HMF	HMF003444A	191	153	22	114	166	141	24	262	192	123	16	119	211	151	20	338	60	28	9	63	29	29	10	56	26	35	6	37	126	65	17	236	187	67	601	136	147	137	396	213	141	110	484	134	234	194	257	216
HMF	HMF001072A	98	73	18	52	81	56	16	71	48	40	11	35	97	68	15	117	36	26	14	33	41	34	12	52	21	23	6	17	134	59	10	172	137	60	75	103	182	119	59	189	86	66	46	73	967	216	89	513
HMF	HMF003537A	187	126	22	122	152	87	14	151	109	47	20	85	146	98	14	234	62	43	15	51	24	22	15	42	17	24	3	19	74	40	9	106	178	68	391	142	97	93	239	127	85	79	341	105	132	117	172	159
HMF	HMF003268A	251	200	27	171	156	175	34	196	149	132	24	146	211	161	33	329	150	98	30	167	76	69	41	124	59	101	21	65	127	125	18	269	233	98	574	123	153	124	312	156	206	402	1074	305	213	184	278	231
HMF	HMF003652A	36	9	16	23	21	21	12	14	25	11	6	19	85	46	15	50	23	6	5	17	11	14	4	18	4	10	1	4	396	105	10	483	63	33	60	31	66	26	44	60	44	31	35	33	667	153	90	325
HMF	HMF003275A	372	212	52	195	325	228	42	239	271	169	42	179	281	262	49	395	142	89	46	115	132	126	69	140	72	95	18	72	176	148	35	261	357	217	375	218	314	254	285	316	253	195	311	188	406	292	173	356
HMF	HMF003088A	126	79	16	88	100	74	23	134	79	35	29	62	126	92	10	161	53	55	16	58	29	27	11	45	23	32	7	22	72	57	8	137	155	79	314	103	117	77	186	96	89	121	289	107	183	125	152	126
HMF	HMF001891A	65	43	6	31	51	26	13	31	59	29	7	31	59	44	8	48	20	19	5	24	10	9	4	15	11	9	3	7	27	17	4	57	86	31	186	44	43	34	93	43	38	38	104	57	70	54	82	56
HMF	HMF000007A	142	121	21	129	160	111	31	133	134	83	19	107	126	113	19	186	71	32	10	74	26	25	18	47	21	34	8	42	59	52	11	133	162	70	386	102	82	85	210	119	92	78	359	93	130	111	172	138
HMF	HMF001243A	151	270	17	140	159	100	16	121	350	448	10	126	135	129	9	205	57	37	10	78	41	35	10	58	57	292	3	189	212	92	11	374	169	86	560	118	213	212	326	294	363	216	448	187	850	462	320	676
HMF	HMF003081A	361	269	49	258	261	232	37	241	191	161	38	147	294	238	29	363	217	128	23	179	136	112	32	205	83	88	16	146	272	192	21	485	305	138	320	238	241	187	229	288	232	187	287	219	408	221	166	349
HMF	HMF003114A	62	36	11	45	44	22	13	42	60	27	8	38	47	47	6	70	18	11	7	18	16	8	6	21	17	12	5	15	20	16	4	33	67	42	182	42	43	40	112	56	60	52	140	43	62	61	70	75
HMF	HMF001220A	767	867	76	746	645	583	79	599	557	618	51	448	498	518	50	679	377	201	55	360	193	169	54	296	143	148	31	238	282	276	28	639	633	326	459	650	418	418	311	679	444	324	322	443	536	428	209	671
HMF	HMF000671A	386	225	46	235	321	212	52	300	232	164	45	202	1333	552	96	1065	217	126	40	386	188	119	35	305	65	137	18	158	4717	1087	248	5842	539	225	371	336	750	364	340	577	409	276	306	301	11066	2323	1423	5740
HMF	HMF003582A	105	65	15	57	84	31	16	62	95	45	16	56	93	91	16	113	32	11	9	24	12	14	10	21	8	12	6	18	28	20	8	58	100	49	283	68	77	72	182	100	61	65	242	58	99	69	113	95
HMF	HMF002582A	81	74	17	59	57	60	10	64	47	36	15	50	72	72	10	71	54	23	10	47	39	11	6	45	22	11	1	27	58	47	7	123	94	56	194	74	74	67	110	105	68	66	139	75	114	137	79	100
HMF	HMF002390A	124	86	20	84	67	59	16	66	92	66	7	55	101	100	25	163	44	51	10	57	18	25	13	24	18	35	4	22	42	49	12	94	123	58	272	84	89	79	184	106	111	91	249	93	137	113	123	107
HMF	HMF002605A	72	49	10	45	42	28	12	25	87	31	17	53	64	50	23	85	19	15	16	18	9	11	13	20	9	10	4	11	20	17	11	28	89	38	327	57	56	46	168	61	68	44	233	46	66	59	168	55
HMF	HMF003115A	219	97	15	122	149	85	29	167	236	65	22	160	270	112	23	376	56	25	12	47	27	22	5	28	15	20	2	30	78	43	8	121	145	56	608	93	74	52	306	107	63	69	429	74	137	85	249	120
HMF	HMF003707A	74	54	7	49	43	42	15	46	55	32	11	30	56	53	13	91	34	17	4	31	19	12	6	19	11	16	4	19	24	27	5	53	108	36	525	66	71	71	274	63	72	64	400	57	75	65	222	93
HMF	HMF000825A	142	67	9	81	164	61	18	125	278	72	23	158	218	102	35	367	49	27	18	47	27	34	6	33	26	26	8	21	37	33	9	68	124	68	161	104	62	93	91	111	80	88	106	86	94	80	64	96
HMF	HMF000363A	124	106	8	99	93	72	20	111	87	48	12	63	121	88	22	154	52	27	10	62	31	24	14	59	25	19	5	32	124	72	7	286	137	55	457	100	102	57	297	110	85	69	355	85	240	101	183	175
HMF	HMF002660A	286	275	27	209	342	187	22	377	403	289	25	277	265	307	42	545	63	49	9	91	30	36	12	50	32	52	7	48	74	58	5	154	196	92	817	141	195	285	514	336	270	148	648	203	171	170	354	221
HMF	HMF002189A	81	51	8	44	59	28	6	44	64	45	13	41	79	67	20	106	31	23	2	22	13	18	5	20	9	25	4	13	23	28	7	60	98	55	267	66	74	58	171	70	52	68	225	62	86	81	120	87
HMF	HMF002802A	111	71	10	46	70	46	12	49	70	33	14	39	83	64	11	116	24	17	5	29	21	20	11	18	19	15	2	17	36	40	4	72	99	36	318	52	70	55	166	61	67	63	277	57	82	67	133	92
HMF	HMF003152A	133	48	12	48	111	49	11	69	129	45	16	69	118	77	23	182	26	23	5	40	10	21	8	22	17	17	5	20	32	30	3	79	91	38	187	37	60	47	105	61	63	64	156	55	83	73	103	80
HMF	HMF002564A	305	237	25	320	255	129	33	224	228	105	26	176	240	180	35	389	92	36	22	90	34	28	9	52	27	20	14	42	32	34	11	75	252	96	459	200	95	84	251	167	92	87	371	125	128	154	203	194
HMF	HMF003655A	317	195	41	185	270	169	53	249	326	136	30	247	551	358	67	630	112	59	26	129	64	64	53	88	49	71	10	92	1071	295	65	1464	367	180	295	271	364	252	232	352	244	213	289	217	2548	862	354	1578
HMF	HMF003565A	251	144	20	145	226	118	35	232	345	104	22	217	337	227	43	633	63	33	3	68	25	21	8	36	17	24	6	24	72	58	7	170	170	81	867	134	111	99	548	139	141	165	746	162	147	158	399	191
HMF	HMF002279A	145	78	25	71	113	69	30	76	170	42	14	66	141	102	14	188	38	30	6	33	28	27	18	41	13	16	4	12	61	35	10	81	159	70	423	102	104	93	229	108	90	83	384	83	160	136	161	163
HMF	HMF000109A	121	71	9	96	145	68	27	148	37	30	9	37	148	140	18	184	58	47	22	79	28	39	43	66	27	34	11	49	48	66	21	156	179	1502	137	760	4400	5137	712	4849	98	932	94	1239	13109	21333	5858	8863
HMF	HMF002206A	248	137	37	177	204	140	37	213	96	100	22	104	218	177	33	245	113	87	20	124	74	71	16	90	59	48	15	68	188	128	18	284	189	63	184	134	177	120	112	203	96	115	106	95	296	156	81	214
HMF	HMF000803A	260	119	16	129	166	95	26	121	259	84	18	159	211	145	30	317	100	63	9	105	45	40	13	50	48	44	6	43	65	61	8	99	182	84	551	123	114	65	329	108	107	115	439	109	117	113	197	144
HMF	HMF000894A	19	18	1	14	21	16	1	35	9	9	6	14	24	11	2	27	11	3	4	15	5	3	1	7	4	5	0	6	10	8	2	23	45	12	36	32	9	16	26	27	15	11	40	16	17	21	19	31
HMF	HMF002083A	77	49	4	33	65	38	8	39	58	25	7	47	63	42	2	95	25	18	3	26	16	13	2	21	22	11	6	19	24	18	4	49	65	32	148	38	47	34	79	54	47	40	126	58	45	43	48	63
HMF	HMF003244A	125	60	10	64	86	42	11	69	84	41	7	64	85	78	19	126	60	23	5	48	23	17	6	32	20	31	4	28	79	59	7	127	108	62	315	71	86	68	185	83	90	67	287	68	126	105	151	101
HMF	HMF003551A	92	51	14	48	83	38	15	47	62	36	11	53	81	60	14	114	21	22	1	30	16	20	3	23	14	27	2	14	37	24	2	64	69	42	123	53	60	49	79	62	63	54	123	53	135	73	76	87
HMF	HMF000652A	73	47	16	39	49	32	11	42	58	21	10	25	78	46	9	94	23	13	6	19	18	12	9	20	9	16	3	9	17	16	7	37	90	37	309	56	45	58	178	67	59	55	263	67	75	61	148	85
HMF	HMF001985A	199	153	25	146	161	135	20	130	118	84	22	93	140	129	23	184	157	72	18	137	74	50	22	107	50	47	11	94	152	104	8	304	171	90	361	163	102	110	215	163	135	113	260	134	174	144	162	189
HMF	HMF003120A	99	80	14	61	80	49	22	103	92	61	14	68	95	68	19	127	30	29	20	41	14	16	20	22	11	38	12	24	62	23	21	72	115	56	325	83	87	136	258	139	81	90	266	65	118	98	166	114
HMF	HMF001123A	115	77	9	70	124	48	11	87	141	69	12	68	145	76	15	152	56	24	6	60	34	24	9	57	18	52	3	37	611	148	31	683	109	57	196	70	121	135	153	155	115	100	169	96	740	221	168	392
HMF	HMF003515A	340	170	107	161	241	153	78	240	360	117	105	272	341	242	66	592	80	56	28	93	36	43	16	77	32	37	24	45	74	60	18	148	268	123	1180	214	160	180	767	166	159	171	995	208	233	194	520	285
HMF	HMF000115A	201	99	17	117	242	104	32	163	259	67	24	145	260	168	30	388	55	35	8	64	29	18	13	37	14	33	2	18	51	42	11	117	179	75	403	101	114	99	208	97	116	94	290	71	189	143	158	135
HMF	HMF001758A	185	140	24	148	150	119	25	142	145	88	20	108	143	125	14	183	100	69	19	129	66	58	25	82	37	36	19	59	104	83	22	247	188	100	277	143	126	97	210	122	137	179	371	169	169	173	133	203
HMF	HMF000490A	167	130	20	127	153	121	29	135	136	83	23	124	154	121	27	218	73	68	48	107	81	57	44	98	55	52	18	65	95	93	32	186	172	88	200	156	124	107	150	145	134	124	174	105	173	143	97	181
HMF	HMF001839A	149	93	18	71	68	59	23	69	70	47	15	56	137	127	17	144	57	70	12	60	29	31	20	65	30	24	6	31	82	52	11	148	131	63	157	85	109	91	110	101	126	98	159	99	149	149	102	167
HMF	HMF000121A	214	151	20	175	183	126	30	158	167	83	22	95	183	151	26	264	78	62	21	105	54	55	26	84	41	46	16	68	108	71	17	189	183	97	480	160	123	97	292	184	151	117	392	150	168	133	200	186
HMF	HMF000822A	173	116	12	103	112	85	21	109	113	62	15	74	130	90	26	218	56	50	16	58	21	28	15	46	23	22	4	25	54	55	13	124	157	60	445	97	107	95	229	105	99	95	327	96	130	133	169	122
HMF	HMF000705A	128	67	12	78	99	50	8	58	66	39	13	50	98	83	13	136	40	17	9	49	24	19	13	44	24	18	4	20	108	31	9	191	87	64	483	71	97	58	288	99	58	80	363	73	206	107	201	151
HMF	HMF000201A	99	51	14	72	74	57	8	60	52	29	8	42	47	46	11	77	34	9	3	24	15	10	1	19	9	5	1	8	16	17	0	36	102	48	98	82	36	38	72	72	38	53	68	73	47	56	19	70
HMF	HMF002594A	428	521	76	236	495	420	120	545	416	812	104	225	551	563	98	653	211	143	66	192	244	229	240	373	106	279	36	139	1193	433	175	1510	673	399	479	471	1012	1366	522	1358	595	760	463	458	13553	3453	1678	7203
HMF	HMF002694A	436	269	34	294	310	191	25	302	337	174	32	234	372	286	40	667	158	99	19	255	97	61	24	171	53	82	15	102	248	116	22	525	328	123	1000	259	212	141	621	219	191	192	845	189	302	255	406	318
HMF	HMF001058A	89	47	11	48	64	38	4	39	74	33	4	47	63	52	12	88	20	16	3	35	16	18	4	33	10	12	3	17	30	24	0	41	99	40	313	47	60	38	181	63	63	49	244	47	68	74	111	78
HMF	HMF002214A	132	77	17	81	112	65	17	109	164	57	15	107	147	105	15	228	64	32	40	64	40	29	24	52	30	32	13	38	147	81	16	250	81	39	150	66	99	96	113	117	89	79	179	77	235	137	107	171
HMF	HMF001175A	2501	1366	554	1724	2810	2416	626	2251	1645	1312	492	1158	2153	2002	361	2195	883	362	242	577	535	463	200	518	444	410	187	436	1538	738	178	1935	1016	447	324	602	1132	797	341	1168	632	487	219	495	1366	798	217	1061
HMF	HMF002230A	34	21	3	24	29	8	4	21	15	15	2	20	14	16	5	27	15	7	3	10	5	9	3	12	4	3	4	10	11	7	4	8	43	25	108	32	29	20	54	31	17	24	107	34	22	23	39	25
HMF	HMF002177A	104	78	16	81	73	47	11	60	66	33	7	45	71	61	12	100	34	15	11	48	9	14	7	29	21	21	3	11	32	33	4	59	88	42	369	55	54	40	226	70	56	52	298	45	79	86	165	99
HMF	HMF000473A	319	197	19	162	198	117	32	214	329	149	27	170	319	210	28	527	86	45	15	103	63	43	7	70	23	48	4	47	197	87	15	360	191	116	568	165	170	171	358	214	172	143	502	182	396	261	247	434
HMF	HMF002674A	97	52	7	50	65	39	10	42	65	36	7	41	81	55	5	87	33	19	4	29	13	13	14	26	11	9	2	16	26	19	5	60	84	37	343	64	69	45	211	55	63	75	280	68	62	55	155	72
HMF	HMF003179A	94	88	11	99	94	77	15	101	71	46	9	50	89	83	11	104	66	40	14	69	38	42	9	45	36	27	9	38	122	61	9	175	142	69	166	99	88	66	127	117	86	90	122	101	154	97	79	122
HMF	HMF002313A	84	69	14	51	70	49	13	44	71	43	10	50	72	49	12	114	25	20	8	46	25	20	8	31	11	22	3	20	32	26	8	80	94	43	277	70	83	57	184	77	83	98	283	81	105	93	141	93
HMF	HMF003299A	118	85	10	73	80	58	11	66	72	42	11	50	72	70	16	113	50	31	5	37	25	30	8	38	16	24	3	35	42	38	7	108	105	57	388	69	72	57	235	80	90	60	282	72	136	73	170	120
HMF	HMF001668B	101	79	12	97	67	38	15	71	101	50	9	72	72	71	16	111	41	20	8	37	24	19	12	35	14	13	5	13	41	36	7	81	98	58	287	91	72	78	188	79	59	56	209	67	90	86	136	98
HMF	HMF001098A	135	103	16	99	77	72	22	76	87	46	17	53	102	129	17	143	49	25	2	43	24	28	19	34	9	26	3	27	50	34	6	80	129	46	182	79	90	88	126	100	123	92	170	83	124	98	99	112
HMF	HMF000762A	123	95	19	92	82	52	12	88	100	36	11	59	116	81	17	169	33	16	9	40	18	19	7	26	19	10	4	15	126	40	7	191	146	75	489	73	98	74	269	81	76	85	355	87	345	166	212	275
HMF	HMF001399A	287	161	68	202	252	222	93	262	165	142	54	142	539	283	67	395	141	79	32	161	135	94	33	174	74	75	22	80	2095	496	83	2344	445	223	298	298	601	481	352	674	287	304	321	260	2906	772	395	1669
HMF	HMF000174A	103	80	16	64	68	49	8	45	65	52	9	33	74	93	12	90	37	32	7	54	18	20	4	34	15	29	3	19	36	32	8	77	81	72	129	64	67	65	75	62	100	87	138	77	92	108	85	68
HMF	HMF003732A	464	497	47	471	381	425	49	398	225	229	32	239	289	285	23	381	173	87	23	178	97	95	31	147	59	67	18	110	147	151	15	341	362	160	243	299	176	154	169	375	168	145	223	213	323	221	130	329
HMF	HMF002007A	137	93	13	81	93	70	11	81	82	55	10	63	115	80	11	162	59	39	19	67	42	47	12	63	30	31	12	28	212	71	19	256	163	84	305	121	135	125	214	148	118	103	314	94	512	256	174	348
HMF	HMF001627A	279	208	30	205	264	135	23	235	272	134	19	186	338	275	36	540	82	54	11	104	45	52	9	71	31	45	3	55	102	84	10	209	242	112	254	134	150	117	158	164	186	184	330	171	261	205	152	268
HMF	HMF000902B	157	98	15	115	151	104	23	148	174	65	17	136	147	115	26	252	93	52	10	86	54	58	10	74	32	29	9	45	103	63	7	179	155	69	430	111	97	73	230	120	99	91	333	84	117	93	170	117
HMF	HMF000902A	183	114	17	131	136	111	27	154	191	79	26	146	175	141	30	320	109	58	13	100	62	65	12	100	28	33	6	53	122	79	5	195	174	87	418	117	104	76	223	131	106	92	324	95	126	107	179	135
HMF	HMF001470A	75	33	11	27	36	37	11	24	37	21	7	26	39	45	17	24	25	14	8	21	15	15	5	25	9	11	1	14	37	32	5	74	66	47	121	55	71	64	69	60	62	58	85	49	127	93	43	93
HMF	HMF000687A	360	157	26	177	236	135	30	206	315	88	36	199	318	209	37	456	131	63	28	191	73	66	17	111	51	64	20	74	263	136	35	519	252	85	908	181	165	116	551	185	149	163	703	147	356	208	424	328
HMF	HMF003488A	66	54	9	72	75	59	13	61	37	35	7	28	65	54	9	62	60	31	9	49	39	31	3	54	24	22	7	26	51	43	4	93	108	56	113	64	61	49	64	87	69	49	99	41	84	76	56	78
HMF	HMF002476A	129	91	11	70	102	37	13	72	100	59	12	73	129	93	12	182	37	33	14	44	27	20	17	21	18	23	3	20	44	30	13	65	118	70	305	83	94	64	181	98	101	87	296	85	163	117	132	120
HMF	HMF001402A	77	28	7	43	69	30	10	47	153	40	11	87	112	61	4	144	29	13	8	22	18	12	4	30	18	10	6	12	23	26	5	34	78	58	140	64	38	57	72	72	55	90	76	70	46	74	52	92
HMF	HMF001899A	115	51	6	55	70	29	17	61	69	31	7	44	91	59	12	119	26	16	6	30	14	13	12	23	8	12	6	24	25	22	7	39	97	46	427	60	60	48	221	74	58	62	305	53	78	78	162	75
HMF	HMF002176A	96	93	15	60	57	54	4	74	42	35	4	50	64	51	3	90	38	24	5	37	16	21	5	36	16	25	4	15	47	40	3	91	113	34	206	69	57	45	105	78	63	47	152	54	101	72	54	130
HMF	HMF000430A	87	68	8	49	63	42	6	56	72	40	11	30	78	64	5	114	36	23	7	39	18	12	17	23	7	17	5	15	42	24	5	69	123	45	359	64	64	57	219	71	70	87	353	76	115	95	139	96
HMF	HMF001929A	152	112	14	109	97	92	12	86	77	45	12	53	96	82	21	106	78	44	22	65	34	41	12	62	27	23	6	26	62	68	9	127	151	88	215	96	118	102	125	116	86	74	144	83	152	158	91	157
HMF	HMF003290A	2311	1256	565	1543	2600	2052	557	1923	1448	1112	443	969	1832	1721	338	1946	689	298	159	545	506	413	209	500	366	340	159	319	834	570	110	1157	1056	390	278	665	983	745	297	1138	587	421	252	519	1084	725	167	1092
HMF	HMF003428A	57	34	12	45	32	22	5	30	20	24	5	22	42	35	5	39	18	3	3	17	16	18	2	22	9	13	1	11	20	18	2	30	60	31	172	48	58	44	64	58	36	44	112	47	64	73	48	52
HMF	HMF000661A	79	59	9	69	58	44	5	46	56	33	6	40	71	62	5	88	34	13	5	22	18	17	3	30	12	9	0	15	31	21	1	47	99	57	109	63	68	52	61	97	52	35	58	58	69	88	43	99
HMF	HMF003694A	84	55	18	41	38	30	12	31	75	43	12	52	68	72	13	104	35	19	4	24	16	22	17	24	7	7	3	17	39	37	7	101	72	37	118	57	62	41	61	58	83	63	113	69	131	70	53	80
HMF	HMF001673A	89	49	7	62	63	53	8	51	47	21	2	37	29	35	9	53	24	7	4	26	9	13	4	10	9	6	2	11	14	13	2	23	82	37	81	64	28	35	50	86	59	41	55	61	34	53	26	42
HMF	HMF002812A	139	88	13	83	84	67	7	89	145	37	5	72	196	114	22	320	52	27	4	46	18	19	8	39	17	19	1	21	89	53	4	161	116	62	776	85	75	67	508	86	68	71	628	65	253	118	317	190
HMF	HMF002115A	185	111	25	115	119	79	32	78	83	76	16	75	230	130	22	190	121	64	30	114	129	100	39	146	45	56	14	53	564	175	58	567	306	144	263	244	364	188	196	359	193	146	171	161	2524	555	435	1283
HMF	HMF001897A	140	74	18	79	102	53	9	83	116	40	11	68	135	82	21	198	37	25	15	54	27	28	13	39	12	25	4	32	98	75	12	153	107	41	380	75	72	58	227	83	81	73	324	70	138	92	174	102
HMF	HMF001054A	1282	272	78	528	815	260	76	592	729	189	48	409	765	363	73	1087	197	126	25	170	153	111	20	157	125	111	19	112	636	230	42	791	683	314	282	323	645	415	191	508	462	316	190	307	1177	619	195	986
HMF	HMF002649A	141	119	30	113	120	117	24	97	94	62	15	88	136	133	14	187	86	44	18	71	46	46	16	73	33	29	9	49	154	102	8	291	122	73	91	110	90	61	76	155	76	66	86	80	209	124	52	180
HMF	HMF002217A	148	83	10	71	104	50	15	96	127	50	10	73	138	114	23	234	43	24	12	41	21	18	18	44	14	26	11	24	42	34	10	84	125	53	364	82	92	55	220	82	75	90	395	90	130	101	164	133
HMF	HMF002930A	123	81	16	75	98	47	18	114	115	47	11	64	130	65	20	218	48	36	6	43	20	15	7	17	24	10	1	22	34	26	4	66	122	53	313	72	72	42	208	86	76	69	273	71	117	88	123	131
HMF	HMF001322A	118	100	6	62	86	58	11	75	76	49	9	70	86	92	8	124	35	47	5	69	19	29	4	36	19	34	6	31	31	37	5	76	145	90	263	152	88	137	154	124	78	120	189	112	112	110	102	122
HMF	HMF000993A	101	91	20	80	75	40	10	78	117	76	18	103	132	107	23	187	71	33	13	77	28	16	5	33	37	27	3	22	54	47	2	87	176	72	617	99	120	96	357	123	100	88	513	88	225	160	249	245
HMF	HMF000371A	56	41	9	36	36	35	11	38	48	40	7	29	57	66	8	63	22	26	3	31	15	12	2	21	14	15	4	15	52	33	4	80	92	120	144	125	121	140	103	150	92	81	126	78	135	154	81	173
HMF	HMF000391B	105	76	26	81	78	52	6	45	69	44	9	55	89	75	16	118	94	67	12	165	44	44	14	61	23	54	8	57	135	76	16	302	118	60	256	64	93	68	162	107	100	88	179	77	148	111	121	131
HMF	HMF003380A	120	72	9	70	151	59	19	96	151	53	9	71	237	135	27	246	53	40	7	52	57	28	11	77	29	20	9	39	2035	445	110	1861	161	74	337	96	183	113	238	139	130	117	344	109	3000	632	482	1420
HMF	HMF001229A	224	242	46	184	135	153	40	166	196	240	28	120	128	167	25	175	106	69	105	114	82	66	71	78	52	99	21	97	111	86	51	232	245	111	364	203	128	339	238	338	193	160	254	151	155	156	168	192
HMF	HMF003004A	81	215	7	73	159	157	16	428	74	210	4	64	63	114	9	78	37	26	17	42	28	28	10	50	21	84	7	39	33	31	10	75	101	56	163	75	99	577	112	498	149	151	108	80	99	124	69	135
HMF	HMF000975A	86	58	17	60	69	47	8	52	62	34	13	51	88	57	9	136	36	33	7	37	12	13	11	21	7	15	5	20	33	31	3	78	98	48	281	71	60	48	144	75	71	74	243	53	89	86	142	121
HMF	HMF002438A	55	32	6	50	27	31	4	25	29	15	4	19	28	32	7	32	31	11	3	26	11	10	4	20	9	10	2	13	26	22	2	57	76	42	220	58	62	78	106	91	57	85	149	77	58	63	71	54
HMF	HMF002680A	59	47	6	45	36	21	5	36	46	25	5	20	46	51	9	65	37	16	3	31	16	15	10	24	13	15	5	16	108	42	6	153	90	38	127	47	73	50	85	71	53	44	98	48	271	100	86	205
HMF	HMF001593A	176	144	17	162	125	130	9	127	76	68	6	77	104	89	2	117	72	45	16	108	31	29	7	46	15	23	4	38	66	72	5	147	202	95	1203	159	150	174	331	166	71	97	558	92	157	140	296	136
HMF	HMF001939A	73	27	5	41	31	25	3	31	49	20	12	19	52	53	14	70	26	19	7	24	10	13	1	15	16	17	4	17	32	21	4	51	44	35	49	48	46	40	31	48	46	33	43	44	77	66	25	79
HMF	HMF001291A	1057	823	115	1002	773	599	93	706	851	419	54	585	928	592	73	1327	415	228	121	426	192	174	98	248	122	120	53	189	214	220	63	403	937	337	438	865	319	288	295	710	271	287	385	432	348	377	210	602
HMF	HMF000892A	253	241	33	211	185	131	19	152	181	173	14	160	142	144	19	167	122	67	31	97	81	68	24	110	58	86	12	106	142	97	19	218	225	118	275	181	148	214	185	278	165	137	215	144	159	149	126	197
HMF	HMF002580A	120	102	13	90	100	64	10	77	86	47	17	56	107	84	13	174	40	29	11	39	32	30	9	33	14	22	8	22	51	60	8	89	122	61	493	82	77	55	255	87	97	116	390	104	123	110	184	138
HMF	HMF002625A	204	168	17	177	153	150	16	133	96	88	18	92	171	140	6	184	138	97	37	164	119	91	30	139	81	77	10	96	316	186	24	519	196	93	146	148	135	104	97	148	117	101	113	110	431	220	102	328
HMF	HMF001137A	258	202	40	216	246	202	46	233	146	134	36	136	198	191	31	250	200	105	27	181	110	98	35	168	74	99	19	108	203	168	27	327	217	107	286	158	178	118	173	243	177	138	194	130	252	164	123	236
HMF	HMF002925A	366	187	21	223	275	161	34	207	262	101	40	152	329	264	51	442	84	86	29	108	54	61	32	114	50	55	14	86	124	97	9	260	230	123	348	171	155	152	216	202	203	150	277	171	249	196	183	235
HMF	HMF003711A	286	222	31	218	199	163	29	172	146	121	18	107	200	188	25	269	175	97	49	169	127	128	76	142	89	73	33	118	246	173	50	483	253	148	279	221	171	162	165	245	165	148	204	169	330	244	143	304
HMF	HMF003103A	77	32	8	67	60	39	11	40	54	41	5	37	56	39	8	91	23	20	2	20	12	6	9	15	9	19	5	14	23	20	3	47	91	48	437	63	53	48	239	66	54	53	322	59	86	57	191	66
HMF	HMF000099A	35	33	5	34	45	24	6	48	29	25	4	23	21	17	5	36	31	11	1	25	15	15	11	19	15	14	1	19	27	20	2	44	74	24	138	35	44	75	65	63	39	34	82	36	56	46	45	41
HMF	HMF001712A	61	37	6	35	42	28	6	29	40	22	2	21	37	22	5	32	22	13	6	14	14	5	12	14	10	9	3	6	23	25	5	45	58	16	89	33	20	35	48	36	19	24	63	42	56	35	27	51
HMF	HMF002235A	115	93	12	107	88	69	12	77	78	47	8	46	98	72	10	116	31	23	5	29	13	15	11	40	9	21	3	25	76	26	1	104	111	43	368	95	74	63	187	94	63	62	255	72	162	83	183	137
HMF	HMF002067A	62	74	11	58	56	44	9	59	71	29	8	29	82	78	15	104	32	30	4	45	12	22	6	28	13	17	2	28	59	48	7	115	134	56	456	58	68	45	239	70	77	90	391	70	136	101	195	126
HMF	HMF000429A	186	128	23	148	155	119	25	137	124	92	20	114	121	134	20	202	96	66	16	102	51	58	15	75	39	48	10	62	99	81	9	216	160	69	279	114	102	73	164	100	118	102	226	117	167	126	128	161
HMF	HMF002452A	59	37	7	55	62	40	13	42	31	20	4	34	43	37	6	68	37	15	10	27	14	18	1	17	13	10	5	15	41	30	6	87	131	45	212	72	66	49	109	76	51	28	138	45	131	97	69	121
HMF	HMF002396A	40	32	8	29	17	24	5	20	20	20	9	22	38	41	13	42	24	15	2	20	17	15	4	16	7	14	1	20	20	19	6	41	58	30	84	31	50	46	51	49	50	33	40	39	46	56	38	55
HMF	HMF001194A	109	88	17	70	62	68	9	56	52	40	9	35	66	46	8	100	47	31	13	50	14	22	11	23	22	17	3	27	27	28	5	60	164	55	672	101	77	64	303	67	74	58	374	64	90	91	220	108
HMF	HMF002156A	114	79	11	75	89	70	8	67	81	44	12	63	103	71	13	138	36	39	8	32	20	25	14	18	19	29	7	21	38	35	3	88	113	55	406	79	77	52	225	82	68	102	388	91	148	101	179	140
HMF	HMF001241A	102	79	20	69	105	48	14	66	79	36	7	68	96	95	18	132	38	27	7	32	19	21	21	31	12	23	4	13	50	35	7	86	113	69	399	71	75	49	231	108	73	77	284	69	129	88	155	99
HMF	HMF003132A	2012	1247	457	1349	2190	1630	438	1793	1716	1498	369	984	1747	1576	301	2008	765	351	162	643	523	405	169	565	406	583	154	432	1066	638	135	1623	1083	421	405	658	1504	2851	471	2945	811	604	378	614	1273	978	232	1276
HMF	HMF001168B	56	59	6	40	47	56	4	35	41	45	6	40	49	53	4	77	27	27	5	19	14	28	4	36	6	14	1	17	32	28	2	56	103	60	122	72	63	71	69	61	57	61	84	49	51	77	48	74
HMF	HMF003541A	146	82	15	76	125	67	14	83	119	61	8	77	146	104	16	171	60	40	7	58	33	29	17	54	23	31	5	33	56	50	7	103	124	61	314	79	96	61	161	96	109	85	283	82	150	126	131	120
HMF	HMF000039A	97	33	9	43	74	37	13	47	121	34	12	56	124	87	12	157	32	19	4	26	19	19	9	24	14	13	3	35	42	26	3	101	90	51	181	58	73	59	115	87	73	55	162	63	126	84	64	113
HMF	HMF000823A	472	264	40	285	351	234	43	232	219	173	33	230	702	342	42	637	547	450	60	1295	195	124	51	336	74	536	15	243	1602	432	101	3330	324	159	307	197	416	251	241	316	299	250	358	254	1237	773	400	902
HMF	HMF001691A	115	69	12	80	93	60	13	88	78	50	14	49	108	72	15	107	74	36	6	68	32	35	7	57	19	28	4	40	115	48	2	158	118	66	381	74	92	60	181	82	88	80	301	88	131	119	179	152
HMF	HMF000918A	90	57	10	57	56	38	18	57	83	43	9	33	95	77	17	148	26	21	4	38	4	11	15	23	12	15	4	15	16	10	7	39	106	41	360	62	55	46	223	56	71	54	304	61	73	70	165	73
HMF	HMF000740A	113	76	9	81	84	47	12	77	85	56	7	51	83	76	10	153	86	49	13	64	21	34	11	30	36	33	8	27	51	35	3	117	137	63	502	98	97	69	286	85	99	91	406	91	144	123	198	131
HMF	HMF000017A	174	125	13	130	126	102	17	106	92	60	8	89	177	118	30	193	49	42	7	65	40	37	16	64	26	31	10	45	118	75	14	195	167	75	406	119	106	85	246	118	103	101	345	107	187	145	190	175
HMF	HMF002940A	3055	1830	732	2006	3463	2774	769	2782	1910	1628	555	1255	2489	2372	366	2622	889	377	173	621	579	414	185	570	467	425	157	424	786	611	152	1119	1069	401	556	589	1049	951	487	1265	654	474	496	450	924	680	245	957
HMF	HMF001980A	205	1831	23	642	354	391	42	422	459	1225	23	273	234	975	29	635	86	91	25	152	82	55	21	137	116	628	18	207	266	171	27	538	175	79	275	124	348	969	258	862	458	261	321	184	360	351	174	458
HMF	HMF003036A	89	61	6	33	40	23	10	39	64	32	12	45	70	73	12	83	28	25	3	35	18	10	10	22	9	23	4	18	42	32	10	77	103	58	193	59	81	83	139	72	77	73	163	81	129	120	106	127
HMF	HMF002610A	176	121	15	132	117	86	13	108	109	62	10	71	173	128	15	212	71	31	11	64	45	42	21	63	20	27	6	34	483	138	33	537	221	106	329	144	168	122	196	156	126	118	238	110	823	285	191	535
HMF	HMF002717A	50	56	10	35	49	45	8	93	80	126	6	34	38	41	6	40	24	11	4	17	12	16	4	22	11	57	1	21	30	29	4	54	54	31	149	30	66	189	72	163	55	67	99	53	44	57	53	68
HMF	HMF002198A	163	104	19	68	116	58	15	80	96	69	7	68	118	118	24	123	40	25	6	46	23	12	14	35	15	34	5	24	45	38	6	106	151	64	566	80	90	61	311	79	92	102	454	114	125	122	258	164
HMF	HMF000446A	193	146	21	158	133	126	21	111	130	85	8	77	232	177	24	225	87	47	19	99	55	61	6	103	50	39	8	59	914	266	55	1097	181	91	201	147	154	115	124	159	156	113	167	122	1159	364	158	581
HMF	HMF002326A	278	337	31	218	227	194	31	300	227	274	33	127	234	213	31	301	113	54	15	131	84	81	18	132	67	75	8	100	346	182	27	558	226	125	289	181	295	691	239	743	197	141	276	155	394	259	192	367
HMF	HMF002262A	235	239	31	202	212	181	24	211	148	126	18	144	162	189	13	237	121	85	31	151	88	72	28	124	52	57	13	93	148	120	17	216	206	92	217	156	122	104	134	148	127	79	165	101	202	124	90	154
HMF	HMF000978A	20	14	10	9	12	9	2	7	12	7	1	9	10	13	1	14	9	5	2	8	3	6	1	7	3	3	0	3	6	4	4	22	33	18	43	22	29	29	34	32	13	18	22	22	22	24	17	23
HMF	HMF003126A	444	313	99	288	548	458	98	476	304	278	115	183	367	383	59	438	95	53	33	78	71	60	26	81	85	104	28	72	108	88	18	188	194	86	166	105	229	231	114	221	164	121	131	114	210	172	82	227
HMF	HMF003489A	484	269	31	303	340	208	57	343	452	225	39	311	480	324	61	801	151	81	19	156	96	60	19	121	64	82	13	91	219	142	21	448	341	148	1138	265	274	234	742	320	233	236	1013	274	423	304	477	434
HMF	HMF001744A	185	115	53	110	124	100	22	117	105	64	15	88	83	78	13	138	118	52	36	93	46	38	24	69	36	40	18	50	85	75	21	147	194	106	316	160	157	106	232	179	106	117	232	134	144	139	135	163
HMF	HMF003789A	62	54	10	34	36	38	8	47	71	30	5	34	96	82	15	92	16	16	3	21	5	15	10	16	10	13	3	8	26	23	4	38	86	47	251	63	52	51	148	72	59	64	212	64	85	88	87	76
HMF	HMF000678A	4428	620	185	2130	2716	473	241	1869	2597	400	114	1380	1935	797	204	3577	220	148	40	203	132	122	49	189	120	182	21	160	282	171	36	473	386	206	272	239	441	574	246	496	378	259	260	267	462	331	149	453
HMF	HMF000986A	84	72	8	54	53	28	11	44	41	27	6	36	50	59	5	91	34	28	3	28	22	17	12	19	18	18	3	11	28	29	4	74	72	40	243	49	42	43	131	66	57	54	223	43	79	64	88	99
HMF	HMF001304A	92	55	6	46	50	39	10	43	52	49	8	36	62	62	6	86	28	16	5	26	13	13	17	23	12	15	7	10	20	28	16	65	93	38	251	70	61	55	139	70	49	51	218	63	94	86	105	96
HMF	HMF000123A	105	116	12	92	78	54	16	59	113	134	14	58	53	59	4	76	50	30	14	44	20	19	13	35	31	113	3	46	46	38	4	76	109	58	177	90	61	89	102	115	80	100	128	89	82	76	86	83
HMF	HMF004351A	146	115	22	110	133	107	21	109	68	56	17	62	99	106	10	116	70	44	12	100	60	64	23	81	30	43	7	46	90	80	7	161	131	56	197	98	106	89	111	132	108	69	162	89	164	148	90	133
HMF	HMF003416A	2008	1165	515	1268	2341	2024	564	1689	1382	1144	501	838	2121	1798	354	2059	661	299	125	492	527	374	174	526	369	346	141	329	3611	1146	299	4158	947	401	426	531	1064	754	465	1018	650	474	363	484	3641	1203	631	2152
HMF	HMF003850A	148	97	16	102	137	93	17	114	209	69	20	141	268	160	42	356	49	38	10	41	42	44	8	65	35	25	8	30	526	169	33	688	144	86	461	95	124	99	246	119	137	107	354	116	772	313	247	507
HMF	HMF003826A	117	95	23	77	82	52	17	137	66	47	24	71	132	103	15	229	51	39	9	57	16	20	6	21	19	32	9	24	40	31	4	66	169	72	518	87	91	84	273	96	83	154	503	122	115	108	210	120
[truncated: 4,267 more rows]
[truncated: 97 more columns]

## Sheet: CHORD
group	sample	C.A	C.G	C.T	T.A	T.C	T.G	del.rep	ins.rep	del.mh.bimh.1	del.mh.bimh.2.5	ins.mh	del.none	ins.none	DEL_0e00_1e03_bp	DEL_1e03_1e04_bp	DEL_1e04_1e05_bp	DEL_1e05_1e06_bp	DEL_1e06_1e07_bp	DEL_1e07_Inf_bp	DUP_0e00_1e03_bp	DUP_1e03_1e04_bp	DUP_1e04_1e05_bp	DUP_1e05_1e06_bp	DUP_1e06_1e07_bp	DUP_1e07_Inf_bp	INV_0e00_1e03_bp	INV_1e03_1e04_bp	INV_1e04_1e05_bp	INV_1e05_1e06_bp	INV_1e06_1e07_bp	INV_1e07_Inf_bp	TRA
HMF	HMF002684A	0.152636	0.0703053	0.36679	0.121647	0.230342	0.0582794	0.38	0.18	0.04	0.0733333	0.0266667	0.26	0.04	0.217391	0	0.0434783	0.0434783	0.130435	0	0	0.0434783	0	0.0434783	0.0434783	0	0	0	0	0.0434783	0.0869565	0.0434783	0.26087
HMF	HMF000990A	0.186041	0.0904147	0.324949	0.174711	0.161795	0.0620893	0.197143	0.548571	0.0228571	0.0628571	0.0285714	0.0828571	0.0571429	0.333333	0	0.111111	0.185185	0	0	0	0	0	0	0	0	0.148148	0.0740741	0	0.037037	0	0	0.111111
HMF	HMF002764A	0.143957	0.165965	0.32255	0.097294	0.183524	0.0867108	0.28026	0.22827	0.0820471	0.185215	0.0146223	0.174655	0.034931	0.160622	0.0639033	0.0656304	0.0569948	0.0345423	0.0224525	0.00345423	0.0276339	0.0328152	0.0241796	0.0345423	0.0224525	0.0328152	0.0708117	0.0362694	0.0310881	0.0552677	0.0500864	0.174439
HMF	HMF003578A	0.13604	0.0811966	0.277778	0.173789	0.235043	0.0961538	0.238938	0.274336	0.0265487	0.0530973	0.0707965	0.221239	0.115044	0	0	0.25	0.25	0	0.25	0.25	0	0	0	0	0	0	0	0	0	0	0	0
HMF	HMF003787A	0.400964	0.106017	0.201261	0.125718	0.120757	0.0452838	0.415946	0.308357	0.0201729	0.0422671	0.0211335	0.146974	0.0451489	0.348993	0.0469799	0.0268456	0.0201342	0.033557	0.0201342	0.0469799	0.0134228	0.0268456	0.0268456	0.0536913	0.00671141	0.00671141	0.0402685	0.00671141	0.0201342	0.0469799	0.00671141	0.201342
HMF	HMF001423C	0.215022	0.187649	0.203055	0.143547	0.161862	0.0888654	0.232496	0.144308	0.11117	0.304115	0.0171032	0.151256	0.039551	0.399471	0.0996473	0.0185185	0.00881834	0.0026455	0.00705467	0.010582	0.0881834	0.124339	0.021164	0.0114638	0.010582	0.0114638	0.0149912	0.00881834	0.0132275	0.00529101	0.0123457	0.131393
HMF	HMF001423B	0.194146	0.218164	0.195836	0.143966	0.159079	0.0888087	0.251789	0.132211	0.100211	0.293895	0.0176842	0.161263	0.0429474	0.394377	0.0942249	0.0205167	0.0106383	0.00835866	0.00683891	0.0121581	0.0759878	0.113222	0.025076	0.0144377	0.00911854	0.00987842	0.0182371	0.0121581	0.0151976	0.0121581	0.0151976	0.132219
HMF	HMF000332A	0.182505	0.177271	0.234393	0.11671	0.177047	0.112075	0.252695	0.360479	0.0652695	0.0898204	0.0239521	0.168862	0.0389222	0.0321324	0.0146056	0.0097371	0.0155794	0.0155794	0.00778968	0.0097371	0.0107108	0.0272639	0.424537	0.21519	0.00876339	0.0116845	0.0136319	0.0165531	0.0155794	0.0282376	0.0107108	0.111977
HMF	HMF003145A	0.137375	0.095072	0.243349	0.184911	0.260794	0.0784998	0.313333	0.28	0.0266667	0.0866667	0.06	0.126667	0.106667	0.666667	0	0	0	0	0	0	0	0	0	0	0	0	0	0	0	0	0	0.333333
HMF	HMF001237A	0.132723	0.0938215	0.326087	0.12357	0.243707	0.0800915	0.137255	0.176471	0.0784314	0.0784314	0.117647	0.215686	0.196078	0	0	0	0	0.0909091	0	0.181818	0	0	0	0	0	0	0.0909091	0	0	0	0	0.636364
HMF	HMF002377A	0.159743	0.104228	0.351137	0.128956	0.184718	0.0712166	0.293551	0.271415	0.0529355	0.0943215	0.0365736	0.208855	0.0423484	0.0422078	0.0243506	0.00649351	0.0211039	0.0292208	0.0454545	0.00324675	0.00649351	0.0665584	0.0405844	0.0519481	0.025974	0.0308442	0.0357143	0.025974	0.0178571	0.0633117	0.0892857	0.373377
HMF	HMF000256A	0.177835	0.136598	0.297095	0.137769	0.191893	0.0588097	0.318008	0.16092	0.0766284	0.103448	0.0344828	0.249042	0.0574713	0.465753	0.0136986	0.0273973	0.0547945	0.0342466	0.0136986	0.0273973	0.00684932	0.0273973	0.0136986	0.00684932	0.00684932	0.0205479	0	0.0273973	0.0136986	0.0958904	0.0753425	0.0684932
HMF	HMF001013A	0.0398547	0.0183812	0.805289	0.0390978	0.0617823	0.0355946	0.29584	0.244992	0.0570108	0.0739599	0.0585516	0.191063	0.0785824	0.150685	0.0547945	0.136986	0.0547945	0	0.0136986	0.178082	0.0273973	0.0136986	0.0136986	0	0	0.0273973	0	0.0273973	0	0.0410959	0.0958904	0.164384
HMF	HMF002729A	0.141329	0.122858	0.399684	0.103779	0.144732	0.087617	0.259863	0.406518	0.0403087	0.144082	0.0205832	0.0866209	0.042024	0.179872	0.12848	0.0685225	0.0406852	0.00642398	0.00428266	0.0192719	0.0471092	0.224839	0.012848	0.00642398	0.00642398	0.0192719	0.0364026	0.0214133	0.00428266	0.012848	0.0149893	0.14561
HMF	HMF002238A	0.485813	0.109274	0.168479	0.122228	0.0878363	0.0263692	0.548719	0.213808	0.00865024	0.0145259	0.0106088	0.163049	0.0406398	0.168317	0.0940594	0.049505	0.0346535	0.0148515	0.0346535	0.049505	0.0049505	0.019802	0.0693069	0.0148515	0.0594059	0.0346535	0.0148515	0.00990099	0.019802	0.0247525	0.0693069	0.212871
HMF	HMF002891A	0.118774	0.0804598	0.292465	0.146871	0.259259	0.102171	0.242424	0.252525	0.020202	0.0909091	0.0606061	0.161616	0.171717	0.0769231	0	0	0	0	0	0	0	0	0	0	0.0769231	0	0	0	0	0.0769231	0	0.769231
HMF	HMF000963B	0.173074	0.131046	0.27408	0.120711	0.21276	0.0883285	0.276758	0.486239	0.0198777	0.0550459	0.0198777	0.102446	0.0397554	0.142857	0.11039	0.0454545	0.012987	0.0519481	0.00649351	0.0714286	0.00649351	0.025974	0.012987	0.012987	0.012987	0.0714286	0.0844156	0.0194805	0.025974	0.0324675	0.0324675	0.220779
HMF	HMF001842A	0.140152	0.0871212	0.340909	0.136364	0.209596	0.0858586	0.142857	0.204082	0.0714286	0.102041	0.0816327	0.183673	0.214286	0	0	0	0	0	0.25	0	0.25	0	0	0	0	0	0	0	0	0.25	0	0.25
HMF	HMF000459B	0.076129	0.298839	0.545548	0.0219355	0.0379355	0.0196129	0.294118	0.215686	0	0.0588235	0.0588235	0.196078	0.176471	0.0454545	0.0454545	0	0	0.0454545	0.0454545	0	0	0	0.0909091	0	0	0.0454545	0	0	0.0454545	0	0	0.636364
HMF	HMF000459A	0.0902051	0.277272	0.54354	0.0267627	0.0421138	0.020106	0.284091	0.363636	0.0227273	0.0738636	0.0397727	0.147727	0.0681818	0.119048	0.047619	0	0	0	0.0238095	0	0	0.0714286	0.0238095	0	0.0238095	0.0238095	0.0238095	0	0.0714286	0.047619	0.047619	0.47619
HMF	HMF002455A	0.138804	0.0874233	0.280675	0.157592	0.249617	0.0858896	0.271523	0.15894	0.0397351	0.0463576	0.0728477	0.218543	0.192053	0.111111	0	0	0	0	0.111111	0.111111	0	0	0	0	0	0.222222	0	0	0	0	0	0.444444
HMF	HMF000662A	0.170512	0.113477	0.277255	0.158828	0.209823	0.070106	0.317919	0.388728	0.0187861	0.0433526	0.0216763	0.16474	0.0447977	0.00874936	0.00926402	0.00874936	0.0226454	0.0633042	0.0756562	0.013896	0.00411734	0.00926402	0.0144107	0.0674215	0.0751415	0.0211014	0.00874936	0.00874936	0.0303654	0.123006	0.167267	0.268142
HMF	HMF001024A	0.206879	0.0955755	0.340996	0.122537	0.157968	0.0760456	0.219938	0.594039	0.0174717	0.0359712	0.036999	0.0688592	0.0267215	0.00996678	0.013289	0.00996678	0.0166113	0.0116279	0.00664452	0	0.00332226	0.0116279	0.355482	0.401993	0.00996678	0.00498339	0.00332226	0.00996678	0.0199336	0.0315615	0.0116279	0.0681063
HMF	HMF001829A	0.203341	0.0868735	0.38568	0.115036	0.145107	0.0639618	0.273381	0.151079	0.0647482	0.0503597	0.0647482	0.23741	0.158273	0.25	0	0	0	0	0	0.375	0.125	0	0	0	0	0	0	0.25	0	0	0	0
HMF	HMF000299B	0.0180422	0.00829753	0.879147	0.0385709	0.0388224	0.0171203	0.367946	0.279157	0.0293454	0.0316027	0.0842739	0.123401	0.0842739	0.0641026	0.0897436	0.0384615	0.0641026	0.0512821	0.0128205	0.141026	0.0897436	0.0384615	0.025641	0	0.0128205	0.025641	0.025641	0	0.025641	0.0512821	0.0769231	0.166667
HMF	HMF000299A	0.0171798	0.00805142	0.880938	0.0382457	0.0386274	0.0169576	0.385211	0.288908	0.022356	0.0326741	0.0791058	0.116939	0.0748065	0.0411765	0.0411765	0.0294118	0.0764706	0.0941176	0	0.0588235	0.0411765	0.0176471	0.0529412	0.117647	0	0.0352941	0.0176471	0.0117647	0.0882353	0.205882	0.0235294	0.0470588
HMF	HMF003719A	0.0573584	0.02359	0.678242	0.0817866	0.078314	0.0807089	0.239437	0.183099	0.0704225	0.0422535	0.126761	0.126761	0.211268	0.121212	0.0151515	0.0454545	0.136364	0.0606061	0.0757576	0.0151515	0	0	0.0151515	0	0.106061	0	0.030303	0.0151515	0.0151515	0.121212	0.166667	0.0606061
HMF	HMF003230A	0.192017	0.103969	0.315644	0.117797	0.1388	0.131774	0.340256	0.305112	0.0255591	0.0638978	0.0335463	0.0798722	0.151757	0.135484	0.0645161	0.180645	0.103226	0.0258065	0.0258065	0.0193548	0.0258065	0.0645161	0.0129032	0.00645161	0.0322581	0.0258065	0.0193548	0	0.0387097	0.0645161	0.0387097	0.116129
HMF	HMF002027A	0.209953	0.0527977	0.449492	0.0946398	0.117851	0.0752662	0.430059	0.454356	0.00798334	0.0277681	0.0177022	0.0357515	0.0263797	0.0923695	0.060241	0.064257	0.064257	0.0522088	0.0240964	0.0160643	0.0120482	0.0120482	0.0361446	0.0481928	0.0401606	0.0441767	0.0401606	0.0200803	0.0160643	0.0763052	0.0963855	0.184739
HMF	HMF002185A	0.159048	0.046229	0.578745	0.0701226	0.0862248	0.0596302	0.304229	0.139154	0.0804911	0.0941337	0.0368349	0.257844	0.0873124	0.220779	0.025974	0.142857	0.168831	0.025974	0.012987	0.012987	0	0.038961	0.038961	0	0	0.025974	0.0519481	0.038961	0.025974	0.025974	0.025974	0.116883
HMF	HMF001885A	0.231983	0.119139	0.227513	0.197318	0.142583	0.0814632	0.242756	0.220047	0.0673453	0.239624	0.0140955	0.174628	0.0415035	0.457338	0.143345	0.0273038	0.0375427	0.0375427	0.0409556	0.0136519	0	0.00682594	0.0170648	0.0204778	0	0.00682594	0.0136519	0.0170648	0.0204778	0.0307167	0.0375427	0.0716724
HMF	HMF003422A	0.20268	0.12791	0.386786	0.0942864	0.135434	0.0529038	0.245014	0.344729	0.037037	0.0997151	0.039886	0.145299	0.0883191	0.0543478	0.0271739	0.0434783	0.048913	0.0652174	0.0217391	0.0108696	0	0.0434783	0.103261	0.0543478	0.0271739	0.0543478	0.076087	0.0108696	0.0108696	0.13587	0.0434783	0.168478
HMF	HMF001977A	0.134233	0.133523	0.352273	0.0816761	0.232955	0.0653409	0.251613	0.2	0.0387097	0.0580645	0.083871	0.225806	0.141935	0.0625	0.125	0.0625	0.125	0.0625	0.125	0	0	0	0.0625	0	0.0625	0	0.125	0	0	0	0.125	0.0625
HMF	HMF001977B	0.135197	0.134626	0.350257	0.0849971	0.232744	0.0621791	0.194444	0.261111	0.0666667	0.0555556	0.0833333	0.25	0.0888889	0.172414	0	0.206897	0.206897	0	0	0.0689655	0	0.0344828	0.0344828	0	0	0.0689655	0	0.0344828	0.0344828	0.0344828	0	0.103448
HMF	HMF000301B	0.138839	0.112774	0.372903	0.128	0.189677	0.0578065	0.290456	0.0912863	0.0580913	0.0746888	0.0456432	0.311203	0.128631	0.0456942	0.00878735	0.0228471	0.026362	0.0175747	0.0439367	0.00351494	0.00351494	0.00527241	0.0140598	0.0246046	0.0527241	0.0246046	0.0228471	0.0175747	0.0228471	0.059754	0.103691	0.479789
HMF	HMF000301A	0.129032	0.154513	0.363784	0.096232	0.16129	0.0951477	0.392	0.132	0.036	0.092	0.044	0.248	0.056	0.0215686	0.0196078	0.0470588	0.045098	0.0215686	0.054902	0	0.00588235	0.00784314	0.0215686	0.0196078	0.0686275	0.0254902	0.0254902	0.0215686	0.0196078	0.0431373	0.113725	0.417647
HMF	HMF003439A	0.512756	0.103655	0.150349	0.128179	0.0811517	0.0239092	0.509317	0.238199	0.00838509	0.0161491	0.0114907	0.180435	0.0360248	0.107345	0.0508475	0.0338983	0.0282486	0.0338983	0.0282486	0.0225989	0.00564972	0	0	0.0112994	0.0225989	0.118644	0.0847458	0.039548	0.00564972	0.0621469	0.112994	0.231638
HMF	HMF003068A	0.0977885	0.0785317	0.610802	0.0588235	0.112532	0.0415225	0.296117	0.300971	0.0364078	0.0849515	0.0849515	0.126214	0.0703883	0.0837696	0.0575916	0.0732984	0.052356	0.0471204	0.0314136	0.0575916	0.0366492	0.0418848	0.0471204	0.0314136	0.0628272	0.0418848	0.0104712	0.0314136	0.0209424	0.0575916	0.136126	0.078534
HMF	HMF003068B	0.0991519	0.0780262	0.608173	0.0570547	0.115343	0.0422513	0.29471	0.312343	0.0352645	0.0881612	0.0579345	0.13602	0.0755668	0.0591716	0.0591716	0.0710059	0.0532544	0.0532544	0.0236686	0.0650888	0.0414201	0.035503	0.0591716	0.035503	0.0650888	0.0414201	0.0118343	0.0295858	0.0473373	0.0650888	0.106509	0.0769231
HMF	HMF000059A	0.378249	0.0889292	0.241996	0.135363	0.097216	0.0582474	0.390968	0.307097	0.023871	0.0451613	0.0290323	0.152258	0.0516129	0.125561	0.0627803	0.0896861	0.0672646	0.0313901	0.0717489	0.0224215	0.0134529	0.0358744	0.0179372	0.0403587	0.0807175	0.00896861	0.044843	0.0313901	0.0313901	0.058296	0.0896861	0.0762332
HMF	HMF001001A	0.0871707	0.375773	0.447881	0.0250286	0.045819	0.0183276	0.259901	0.292079	0.0668317	0.0742574	0.0693069	0.131188	0.106436	0.146739	0.184783	0.0271739	0.0326087	0.0108696	0.0108696	0.0163043	0.0217391	0.0706522	0.0271739	0.0163043	0.00543478	0.0543478	0.13587	0.0271739	0.0108696	0.00543478	0.0217391	0.173913
HMF	HMF001965A	0.164617	0.085912	0.192047	0.117573	0.176414	0.263437	0.451765	0.286275	0.00588235	0.0231373	0.0219608	0.0807843	0.130196	0.0319635	0.0593607	0.0547945	0.109589	0.00456621	0.0273973	0.0182648	0.00456621	0.0273973	0.00456621	0.00913242	0.00913242	0.0319635	0.0182648	0.0182648	0.0273973	0.00456621	0.0456621	0.493151
HMF	HMF001250A	0.258998	0.101156	0.289488	0.131315	0.144964	0.0740782	0.221114	0.43724	0.0290939	0.109726	0.0274314	0.130507	0.0448878	0.0928074	0.037123	0.150812	0.178654	0.0116009	0.0185615	0.00928074	0.0278422	0.106729	0.178654	0.0324826	0	0.00464037	0.0139211	0.00464037	0.0185615	0.025522	0.0232019	0.0649652
HMF	HMF001916C	0.167038	0.22148	0.265762	0.122311	0.141003	0.0824062	0.211653	0.145418	0.0727092	0.39492	0.0209163	0.118028	0.0363546	0.424	0.100571	0.0194286	0.0102857	0.00571429	0.0137143	0.0308571	0.0102857	0.024	0.0331429	0.00571429	0.0137143	0.0571429	0.0342857	0.00114286	0.00914286	0.008	0.0262857	0.172571
HMF	HMF001916B	0.164141	0.238421	0.275253	0.115977	0.13119	0.0750185	0.177677	0.118831	0.0709947	0.345862	0.0307517	0.153379	0.102506	0.470175	0.115789	0.0280702	0.00701754	0.00818713	0.00701754	0.0152047	0.00584795	0.0269006	0.0292398	0.0140351	0.00818713	0.0385965	0.0304094	0.00467836	0.00467836	0.0152047	0.0292398	0.14152
HMF	HMF002324A	0.214578	0.135353	0.317397	0.141314	0.123681	0.0676766	0.173537	0.245802	0.064631	0.305344	0.0284987	0.132316	0.0498728	0.359571	0.18068	0.0948122	0.0125224	0.0143113	0.00894454	0.0178891	0.0143113	0.00894454	0.0107335	0.0161002	0.00894454	0.0143113	0.0178891	0.019678	0.0125224	0.0447227	0.0286225	0.11449
HMF	HMF002210A	0.188018	0.0968173	0.272934	0.172372	0.205937	0.0639208	0.299133	0.287572	0.066474	0.0708092	0.0202312	0.221098	0.0346821	0.0793651	0.0396825	0	0.031746	0.0238095	0.031746	0.103175	0.00793651	0.00793651	0.0396825	0.0396825	0.031746	0.047619	0.047619	0.015873	0.031746	0.0634921	0.0396825	0.31746
HMF	HMF003684A	0.115469	0.0975639	0.186602	0.100122	0.20609	0.294153	0.380301	0.385773	0.0164159	0.0478796	0.0177839	0.102599	0.0492476	0.0452675	0.00411523	0.0164609	0.0699588	0.0534979	0.0411523	0.00823045	0.00823045	0.0452675	0.0781893	0.0452675	0.0288066	0.0617284	0.0205761	0.0164609	0.0534979	0.0781893	0.0452675	0.279835
HMF	HMF000359A	0.186224	0.0989796	0.322449	0.136735	0.179082	0.0765306	0.234177	0.401899	0.0506329	0.0632911	0.0506329	0.148734	0.0506329	0.148936	0.0425532	0.0425532	0.0425532	0.0425532	0	0	0.0212766	0.0212766	0	0	0	0.0851064	0	0	0	0.0425532	0.0212766	0.489362
HMF	HMF001401A	0.141572	0.110795	0.540246	0.0705492	0.0984848	0.0383523	0.337017	0.314917	0.0331492	0.0939227	0.0110497	0.127072	0.0828729	0.0182927	0.0213415	0.027439	0.0213415	0.0823171	0.054878	0.00304878	0.0121951	0.0121951	0.0213415	0.0731707	0.0487805	0.0457317	0.0396341	0.0213415	0.0213415	0.158537	0.134146	0.182927
HMF	HMF001390A	0.127198	0.240667	0.467151	0.0512879	0.0824918	0.0312039	0.250572	0.41762	0.0446224	0.0697941	0.0194508	0.168192	0.0297483	0.0906149	0.0582524	0.0323625	0.0582524	0.0679612	0.0355987	0.0194175	0.00323625	0.0161812	0.0161812	0.0647249	0.0355987	0.0323625	0.0323625	0.0194175	0.0291262	0.106796	0.0906149	0.190939
HMF	HMF000880A	0.0130177	0.00865105	0.886468	0.0277139	0.0469997	0.0171495	0.348018	0.180617	0.0587372	0.0748899	0.0837004	0.168869	0.0851689	0.16	0.0266667	0.106667	0.0266667	0.0666667	0.0533333	0.0266667	0	0.0133333	0.0533333	0.0533333	0.08	0	0.0266667	0.04	0.04	0.106667	0.106667	0.0133333
HMF	HMF003561A	0.11612	0.0901639	0.258538	0.163593	0.260587	0.110997	0.356757	0.205405	0.0540541	0.0540541	0.0324324	0.183784	0.113514	0.5	0	0	0	0	0	0	0	0	0	0	0	0.5	0	0	0	0	0	0
HMF	HMF000639A	0.0225328	0.0127401	0.86718	0.0336091	0.0480605	0.0158775	0.371158	0.286052	0.0472813	0.0614657	0.0401891	0.132388	0.0614657	0.019802	0.0231023	0.00990099	0.0264026	0.0231023	0.049505	0.0594059	0.00330033	0.00660066	0.0231023	0.0528053	0.0594059	0.0561056	0.0132013	0.019802	0.00990099	0.049505	0.0924092	0.40264
HMF	HMF002774A	0.034874	0.0191301	0.796209	0.0468798	0.0722547	0.0306522	0.330211	0.283372	0.0421546	0.0655738	0.0491803	0.159251	0.0702576	0.120879	0.0879121	0.0769231	0.142857	0.043956	0.021978	0.0659341	0	0.021978	0.021978	0.021978	0.021978	0.032967	0.032967	0.032967	0.032967	0.0659341	0.0659341	0.0879121
HMF	HMF001635B	0.154355	0.0247148	0.406086	0.0747049	0.281237	0.0589024	0.858509	0.124382	0.00116631	0.00274531	0.00253896	0.00837049	0.00228775	0.307292	0.078125	0.0885417	0.109375	0.00520833	0.00520833	0.0260417	0.00520833	0.0625	0.00520833	0.0104167	0	0.015625	0.0208333	0.00520833	0	0	0.0208333	0.234375
HMF	HMF000081A	0.189076	0.148828	0.245688	0.143521	0.190181	0.0827068	0.141414	0.333333	0.10101	0.16835	0.030303	0.154882	0.0707071	0.196429	0.0580357	0.0357143	0.00892857	0.00446429	0.00892857	0.0223214	0.232143	0.0714286	0.0223214	0	0	0.0267857	0.0625	0.0133929	0.00892857	0.0133929	0.0223214	0.191964
HMF	HMF002735A	0.096435	0.431068	0.351762	0.0347445	0.0518034	0.0341874	0.240353	0.203969	0.130099	0.128997	0.0319735	0.232635	0.0319735	0.169381	0.0390879	0.0358306	0.0423453	0.0228013	0.029316	0.00651466	0.00651466	0.0228013	0.0521173	0.019544	0.0228013	0.0260586	0.0260586	0.0260586	0.0358306	0.0456026	0.0358306	0.335505
HMF	HMF000854A	0.36879	0.125181	0.265093	0.114554	0.0809985	0.0453842	0.447358	0.263398	0.0277461	0.0414291	0.0140631	0.172178	0.0338274	0.205634	0.0985915	0.0591549	0.0816901	0.0366197	0.0338028	0.0169014	0.0112676	0.0253521	0.0197183	0.0422535	0.0338028	0.0394366	0.0422535	0.0140845	0.0197183	0.0760563	0.0366197	0.107042
HMF	HMF000854B	0.364791	0.123666	0.269442	0.114086	0.0811664	0.046849	0.419718	0.304225	0.0243278	0.04379	0.0110115	0.167478	0.0294494	0.191045	0.104478	0.0626866	0.0835821	0.0328358	0.0358209	0.00895522	0.0119403	0.0208955	0.0149254	0.0447761	0.038806	0.041791	0.0447761	0.0149254	0.0208955	0.080597	0.041791	0.104478
HMF	HMF003769A	0.191343	0.210163	0.344668	0.094542	0.110351	0.0489335	0.204952	0.610729	0.019945	0.0460798	0.0165062	0.0687758	0.0330124	0.152482	0.035461	0.0248227	0.0177305	0.0141844	0.035461	0.0460993	0.0141844	0.152482	0.113475	0.0248227	0.0390071	0.0248227	0.0141844	0.0141844	0.0070922	0.0248227	0.0673759	0.177305
HMF	HMF003554A	0.186331	0.0592458	0.387019	0.126074	0.147912	0.0934183	0.235294	0.60905	0.0126697	0.0334842	0.0190045	0.0579186	0.0325792	0.103448	0.137931	0.0517241	0.0344828	0.0344828	0.00862069	0.0172414	0.00862069	0.0172414	0.0775862	0.00862069	0	0.0344828	0.0689655	0.0258621	0.0431034	0.0344828	0.0344828	0.258621
HMF	HMF000066A	0.434108	0.1199	0.162331	0.132109	0.121295	0.0302569	0.550305	0.220865	0.0122113	0.0180515	0.0169896	0.144677	0.0368994	0.0984848	0.121212	0.0378788	0.0378788	0.00757576	0.030303	0.0681818	0.030303	0.0227273	0.0984848	0.0227273	0.0151515	0.0378788	0.0454545	0.00757576	0.0530303	0.0530303	0.0530303	0.159091
HMF	HMF003482A	0.142722	0.0908519	0.300849	0.152782	0.225401	0.0873939	0.393617	0.228723	0.0319149	0.0797872	0.0797872	0.12766	0.0585106	0.1	0.2	0.1	0.1	0	0.1	0.2	0	0.1	0	0	0	0	0	0	0	0	0	0.1
HMF	HMF003138A	0.486432	0.0924697	0.153239	0.131928	0.111709	0.0242236	0.516878	0.207806	0.0168776	0.0327004	0.0189873	0.170886	0.035865	0.37037	0.222222	0.037037	0	0	0.037037	0.111111	0	0	0	0	0.0740741	0	0.037037	0	0	0	0	0.111111
HMF	HMF002394A	0.127545	0.166587	0.444671	0.0926946	0.122874	0.0456287	0.257908	0.279805	0.0437956	0.0875912	0.0778589	0.182482	0.0705596	0.0866667	0.0266667	0.0866667	0.0933333	0.0133333	0.0266667	0.0266667	0	0.0133333	0.0333333	0	0.0533333	0.00666667	0	0	0.0133333	0.0333333	0.0266667	0.46
HMF	HMF000987A	0.197798	0.0842509	0.411325	0.133209	0.117184	0.0562328	0.287432	0.311475	0.0393443	0.112568	0.0284153	0.174863	0.0459016	0.112179	0.0544872	0.108974	0.0961538	0.0416667	0.0384615	0.00320513	0.00320513	0.025641	0.0160256	0.0320513	0.0416667	0.025641	0.0512821	0.0384615	0.0224359	0.0512821	0.0416667	0.195513
HMF	HMF003041A	0.151438	0.100888	0.249577	0.168147	0.224619	0.10533	0.318182	0.245455	0.0227273	0.0772727	0.0454545	0.190909	0.1	0.0196078	0.0196078	0.0196078	0	0	0.137255	0.0588235	0	0	0	0	0.0784314	0	0.0392157	0	0	0.0588235	0.0980392	0.470588
HMF	HMF003586A	0.167211	0.237699	0.37842	0.0818702	0.087842	0.0469579	0.398625	0.281787	0.0438144	0.0876289	0.0137457	0.139175	0.0352234	0.113965	0.0513644	0.0256822	0.0304976	0.046549	0.0337079	0.0192616	0.0128411	0.0288925	0.0433387	0.0561798	0.0208668	0.0674157	0.0834671	0.0256822	0.0385233	0.0866774	0.0577849	0.157303
HMF	HMF003112A	0.0159301	0.00581972	0.910934	0.0245763	0.0312578	0.0114819	0.349123	0.264912	0.0385965	0.0666667	0.0789474	0.136842	0.0649123	0.243243	0.0810811	0.0540541	0	0.0540541	0	0.0540541	0.0540541	0.0540541	0.135135	0	0	0	0.027027	0	0	0.027027	0	0.216216
HMF	HMF000957A	0.228606	0.0501406	0.373403	0.1272	0.12037	0.100281	0.405094	0.420861	0.0109157	0.0278957	0.0242571	0.0733778	0.0375985	0.0717703	0.0334928	0.15311	0.210526	0.0191388	0.0191388	0.00956938	0.00478469	0	0.0143541	0	0.0191388	0.0191388	0	0.00956938	0.00956938	0.0382775	0.0191388	0.349282
HMF	HMF002994A	0.166422	0.078604	0.382012	0.0866765	0.131523	0.154762	0.354888	0.516551	0.00692841	0.0200154	0.0153965	0.0569669	0.0292533	0.0972222	0.0833333	0.0277778	0.0138889	0.0138889	0.0416667	0.0694444	0.0555556	0.0138889	0	0.0138889	0	0.0416667	0.0833333	0.0277778	0.0277778	0.0138889	0.0277778	0.347222
HMF	HMF002776A	0.219924	0.0900953	0.237398	0.134377	0.17526	0.142946	0.606219	0.230002	0.0116307	0.0370282	0.0132922	0.0557797	0.0460479	0.240458	0.0801527	0.0877863	0.0458015	0.00763359	0.0114504	0.0267176	0	0.0267176	0.00763359	0.00763359	0.00763359	0.0419847	0.0152672	0.00763359	0	0.00381679	0.019084	0.362595
HMF	HMF002816A	0.194701	0.130471	0.376981	0.0991247	0.140525	0.0581973	0.253333	0.525333	0.0266667	0.0453333	0.016	0.0986667	0.0346667	0.041958	0.0512821	0.044289	0.027972	0.02331	0.037296	0.016317	0.00932401	0.00699301	0.037296	0.020979	0.030303	0.025641	0.0606061	0.02331	0.0512821	0.0792541	0.0582751	0.354312
HMF	HMF001288B	0.233466	0.066134	0.29383	0.124945	0.201287	0.0803373	0.524671	0.291118	0.0148026	0.0411184	0.0279605	0.0707237	0.0296053	0.117647	0	0	0.0588235	0	0.0294118	0.0588235	0	0.0294118	0	0	0	0.0588235	0.0294118	0	0	0.0588235	0.0294118	0.529412
HMF	HMF001288A	0.216742	0.0705882	0.283937	0.134163	0.2181	0.0764706	0.505556	0.261111	0.0314815	0.0333333	0.0240741	0.105556	0.0388889	0.0701754	0	0	0.0350877	0.0175439	0.0350877	0.0526316	0	0	0	0.0175439	0	0.0701754	0.0350877	0	0	0	0.0526316	0.614035
HMF	HMF001566A	0.0916289	0.422815	0.406979	0.0281161	0.0343902	0.0160711	0.300195	0.31384	0.0409357	0.079922	0.0350877	0.185185	0.0448343	0.14902	0.0470588	0.0745098	0.0509804	0.0862745	0.027451	0.0196078	0.00392157	0.0235294	0.00784314	0.0235294	0.0313725	0.0431373	0.027451	0.0235294	0.0392157	0.0666667	0.0627451	0.192157
HMF	HMF001681A	0.159091	0.0995671	0.371212	0.119048	0.186147	0.0649351	0.226667	0.173333	0.0533333	0.0666667	0.0933333	0.24	0.146667	0.111111	0	0.037037	0.111111	0.12963	0	0.0185185	0	0	0.0185185	0.111111	0	0	0	0.0555556	0.0185185	0.12963	0.037037	0.222222
HMF	HMF002800A	0.219793	0.122222	0.26404	0.119179	0.145377	0.12939	0.37683	0.339793	0.00861326	0.0279931	0.0219638	0.0546942	0.170112	0.136546	0.0883534	0.0682731	0.064257	0.0160643	0.0160643	0.0321285	0.00803213	0.0240964	0.00803213	0.00803213	0.0401606	0.0200803	0.0401606	0.00803213	0.00401606	0.0160643	0.0321285	0.369478
HMF	HMF003080A	0.197142	0.184073	0.273607	0.121955	0.149872	0.0733511	0.481965	0.170398	0.045398	0.0752488	0.0205224	0.182214	0.0242537	0.159624	0.0469484	0.0328638	0.056338	0.0328638	0.0704225	0.0422535	0	0.0375587	0.0422535	0.028169	0.0328638	0.0187793	0.0234742	0	0.0375587	0.0422535	0.084507	0.211268
HMF	HMF002273A	0.177723	0.0912274	0.33387	0.1217	0.161257	0.114224	0.351029	0.307233	0.0464499	0.066357	0.0272064	0.13205	0.0696749	0.190476	0.0952381	0.04329	0.0519481	0.0519481	0.038961	0.04329	0.021645	0.012987	0.030303	0.012987	0.00865801	0.034632	0.04329	0.034632	0.025974	0.0649351	0.038961	0.155844
HMF	HMF001185A	0.0934066	0.0700549	0.410027	0.120192	0.235577	0.0707418	0.20979	0.41958	0.027972	0.0559441	0.0979021	0.125874	0.0629371	0.142857	0.0714286	0	0	0	0	0.0714286	0	0	0	0	0.0714286	0	0	0	0	0.142857	0.0714286	0.428571
HMF	HMF000882A	0.204994	0.0901414	0.306688	0.106253	0.166451	0.125473	0.33234	0.448957	0.00931446	0.0201192	0.0245902	0.0376304	0.127049	0.119565	0.141304	0.152174	0.0326087	0	0	0.0217391	0.0326087	0.0543478	0	0	0	0.0652174	0.0108696	0.0108696	0.0108696	0	0.0108696	0.336957
HMF	HMF001938A	0.187198	0.142083	0.310532	0.120111	0.153655	0.0864216	0.250627	0.464912	0.0250627	0.0488722	0.0325815	0.140351	0.037594	0.106918	0.0503145	0.0188679	0.119497	0.0251572	0.081761	0.0125786	0	0.00628931	0.00628931	0.0125786	0.0314465	0.0377358	0.0251572	0.00628931	0.0440252	0.0314465	0.081761	0.301887
HMF	HMF002910A	0.164494	0.081074	0.398332	0.125912	0.169708	0.0604797	0.330097	0.213592	0.0533981	0.0631068	0.0485437	0.18932	0.101942	0.0833333	0.111111	0.0833333	0.111111	0.0277778	0.0555556	0.111111	0	0	0	0	0.0555556	0.0277778	0	0	0	0.0277778	0	0.305556
HMF	HMF002740A	0.025354	0.010348	0.85346	0.0384015	0.0501522	0.022284	0.410256	0.266272	0.0295858	0.0532544	0.0493097	0.13215	0.0591716	0.109589	0.191781	0.0958904	0.0273973	0.0273973	0	0.0410959	0.0273973	0.0273973	0.0273973	0.0273973	0	0.0273973	0.0410959	0.0410959	0.0410959	0.0410959	0.0821918	0.123288
HMF	HMF002742A	0.24039	0.0991643	0.279805	0.166992	0.129666	0.0839833	0.346809	0.255319	0.0234043	0.0851064	0.0404255	0.214894	0.0340426	0.6875	0	0	0.125	0	0	0.125	0	0	0	0	0	0	0	0	0.0625	0	0	0
HMF	HMF002411A	0.0358949	0.0141191	0.808935	0.0446755	0.0715089	0.0248665	0.260417	0.177083	0.0833333	0.0833333	0.0416667	0.166667	0.1875	0.0252101	0.0252101	0.0252101	0.109244	0.134454	0.0252101	0.0168067	0.00840336	0	0.00840336	0.0504202	0.0588235	0.0168067	0.0168067	0.0588235	0.0168067	0.12605	0.109244	0.168067
HMF	HMF003298A	0.217754	0.087931	0.251305	0.144595	0.166263	0.132153	0.335595	0.418464	0.0128423	0.0247153	0.0283499	0.0537921	0.126242	0.23301	0.0485437	0.0906149	0.0517799	0.0226537	0.012945	0.271845	0.0226537	0.0291262	0.00647249	0.00970874	0.012945	0.02589	0.012945	0	0.00647249	0.0194175	0.0291262	0.0938511
HMF	HMF003132B	0.289347	0.114628	0.220026	0.131591	0.171248	0.0731604	0.510278	0.246372	0.0108827	0.0290206	0.0202539	0.1448	0.0383918	0.0582524	0.0606796	0.0242718	0.0776699	0.0558252	0.0121359	0.0364078	0.0169903	0.0121359	0.0533981	0.0315534	0.00970874	0.038835	0.038835	0.0121359	0.0776699	0.0873786	0.0291262	0.26699
HMF	HMF001114A	0.0132675	0.0071986	0.849563	0.0485885	0.0458262	0.035556	0.404726	0.208079	0.027439	0.0518293	0.0785061	0.144055	0.0853659	0.264151	0.0188679	0.0566038	0.113208	0.0188679	0.0377358	0.188679	0.0188679	0.0188679	0	0.0188679	0	0	0.0754717	0.0188679	0	0.150943	0	0
HMF	HMF001272A	0.00991061	0.00568603	0.905152	0.022112	0.0250484	0.0320905	0.347264	0.246766	0.0477612	0.0567164	0.0835821	0.145274	0.0726368	0.0286426	0.0136986	0.014944	0.0348692	0.0572852	0.0485679	0.0373599	0.00498132	0.00498132	0.014944	0.0622665	0.0485679	0.0423412	0.01868	0.00622665	0.0199253	0.129514	0.107098	0.305106
HMF	HMF001272B	0.0114083	0.00582925	0.902428	0.0222823	0.0257921	0.0322604	0.31182	0.22084	0.0451011	0.0544323	0.0816485	0.166407	0.119751	0.0303867	0.0165746	0.0165746	0.0359116	0.0524862	0.0441989	0.0469613	0.00276243	0.00552486	0.019337	0.0621547	0.0483425	0.0400552	0.0207182	0.00828729	0.0234807	0.125691	0.106354	0.294199
HMF	HMF001774A	0.156939	0.135795	0.341126	0.12701	0.172424	0.0667064	0.235556	0.34963	0.0251852	0.0948148	0.0340741	0.168889	0.0918519	0.0710306	0.0292479	0.0250696	0.0306407	0.0849582	0.0278552	0.0097493	0.00417827	0.0194986	0.0849582	0.0988858	0.0208914	0.0306407	0.0389972	0.0292479	0.0598886	0.139276	0.051532	0.143454
HMF	HMF000750A	0.120743	0.135913	0.490093	0.0702786	0.134985	0.0479876	0.190341	0.278409	0.0511364	0.0823864	0.119318	0.15625	0.122159	0.0175781	0.0351562	0.0410156	0.0195312	0.0605469	0.046875	0.00585938	0.00390625	0.00976562	0.0234375	0.0585938	0.0507812	0.0136719	0.0117188	0.00390625	0.0292969	0.119141	0.107422	0.341797
HMF	HMF001060A	0.182367	0.0959272	0.333972	0.136272	0.161284	0.0901773	0.367188	0.355469	0.00703125	0.0257812	0.0148437	0.0953125	0.134375	0.172043	0.0752688	0.11828	0.0860215	0.0430108	0.0215054	0.11828	0.0107527	0.0537634	0.0215054	0	0.0107527	0.0215054	0.0107527	0.0107527	0.0215054	0.0645161	0.0215054	0.11828
HMF	HMF002855A	0.265883	0.11079	0.301829	0.146547	0.123044	0.0519072	0.252664	0.499239	0.0190259	0.0357686	0.0258752	0.108067	0.0593607	0.130435	0.0521739	0.0347826	0.0608696	0.0608696	0.026087	0.0869565	0.0173913	0.0608696	0.026087	0.0347826	0.0173913	0.026087	0.0521739	0.0521739	0.0434783	0.026087	0.0347826	0.156522
HMF	HMF003726A	0.222709	0.084612	0.388865	0.109163	0.147304	0.0473477	0.260736	0.472393	0.0276074	0.0521472	0.0490798	0.0981595	0.0398773	0.0359712	0.0431655	0.028777	0.057554	0.0863309	0.0215827	0.0143885	0	0.028777	0.0143885	0.028777	0.0215827	0.0719424	0.0215827	0.028777	0.0431655	0.143885	0.0719424	0.23741
HMF	HMF000273A	0.146594	0.114355	0.384023	0.100365	0.180251	0.074412	0.463704	0.291852	0.0162963	0.0651852	0.0177778	0.108148	0.037037	0.0691824	0.0566038	0.0377358	0.0251572	0.081761	0.0377358	0.0188679	0	0.0125786	0.0440252	0.0440252	0.0314465	0.0314465	0.0754717	0.0251572	0.0188679	0.0628931	0.081761	0.245283
HMF	HMF000272A	0.196486	0.0894777	0.191495	0.140121	0.216126	0.166295	0.356711	0.220979	0.00725514	0.0199516	0.0226723	0.181076	0.191354	0.184615	0.0769231	0.158974	0.0666667	0.0102564	0.0153846	0.025641	0.0153846	0.0205128	0.0410256	0.0102564	0.0102564	0.0102564	0.0564103	0.0358974	0.0153846	0.0205128	0.00512821	0.220513
HMF	HMF001438A	0.323299	0.0497595	0.365636	0.0846735	0.122612	0.0540206	0.381029	0.448553	0.022508	0.0289389	0.0273312	0.0610932	0.0305466	0.218182	0.0909091	0.109091	0.0727273	0.0181818	0.0727273	0.0909091	0	0.0909091	0	0.0181818	0	0.0727273	0	0	0.0181818	0.0363636	0	0.0909091
HMF	HMF003399A	0.161276	0.171982	0.384055	0.0886105	0.141458	0.0526196	0.221074	0.464876	0.0371901	0.0516529	0.0475207	0.117769	0.0599174	0.0451613	0.0258065	0	0.0387097	0.0741935	0.0612903	0.016129	0.00645161	0.00645161	0.00967742	0.0645161	0.0516129	0.0322581	0.016129	0.0290323	0.0322581	0.151613	0.0709677	0.267742
HMF	HMF000012A	0.134261	0.0880065	0.398281	0.0990585	0.199345	0.0810479	0.196078	0.501961	0.0156863	0.0470588	0.0392157	0.129412	0.0705882	0.0491803	0.0819672	0.0819672	0.0491803	0.0655738	0	0.0163934	0.0163934	0.0327869	0.0655738	0.0163934	0.0327869	0.0491803	0.0491803	0.0163934	0.0655738	0.0327869	0	0.278689
HMF	HMF000922A	0.0814075	0.36852	0.528915	0.00754771	0.00940469	0.00420515	0.194103	0.380835	0.027027	0.0614251	0.0515971	0.248157	0.036855	0.171429	0.104762	0.0380952	0.0190476	0.0285714	0.00952381	0.0285714	0	0.0190476	0	0.0190476	0.00952381	0.0571429	0	0.0285714	0.00952381	0.0857143	0.0285714	0.342857
HMF	HMF002560A	0.166239	0.0938034	0.343376	0.133333	0.18141	0.0818376	0.253918	0.437304	0.0423197	0.0783699	0.0250784	0.115987	0.0470219	0.113725	0.00392157	0	0.0156863	0.0470588	0.054902	0.00784314	0	0	0.00392157	0.0470588	0.0627451	0.0352941	0.00392157	0.00784314	0.0235294	0.0823529	0.121569	0.368627
HMF	HMF002270A	0.288279	0.0478528	0.231127	0.123797	0.216338	0.0926057	0.080506	0.808223	0.0100633	0.0232892	0.00833813	0.0488787	0.0207016	0.0649652	0.037123	0.0208817	0.0348028	0.0649652	0.0348028	0.0139211	0.00928074	0.00928074	0.0278422	0.0580046	0.0348028	0.0440835	0.0185615	0.0162413	0.0440835	0.109049	0.0533643	0.303944
HMF	HMF001784A	0.455599	0.123074	0.169688	0.120929	0.0986134	0.0320967	0.517483	0.205677	0.0156314	0.0287947	0.00987248	0.1884	0.0341423	0.217391	0.0917874	0.057971	0.00966184	0.0386473	0.00483092	0.00483092	0.0144928	0.00483092	0.0241546	0.0386473	0.0144928	0.0869565	0.111111	0.0289855	0.0338164	0.0434783	0.0241546	0.149758
HMF	HMF003714A	0.020644	0.0190914	0.858654	0.0333525	0.0437033	0.0245543	0.371429	0.257143	0.0380952	0.0571429	0.0952381	0.104762	0.0761905	0.0115132	0.0213816	0.0180921	0.0197368	0.0674342	0.0625	0.0180921	0.0164474	0.0148026	0.0180921	0.0575658	0.0542763	0.0213816	0.0263158	0.0230263	0.0180921	0.103618	0.106908	0.320724
HMF	HMF002107B	0.183588	0.0939927	0.240245	0.15851	0.190371	0.133293	0.37336	0.378529	0.0127237	0.0234592	0.0333996	0.0604374	0.118091	0.113821	0.0243902	0.0284553	0.0243902	0.0325203	0.0203252	0.0203252	0.00406504	0.0284553	0.0243902	0.0284553	0.0121951	0.0162602	0.0365854	0.0203252	0.00406504	0.0447154	0.0284553	0.487805
HMF	HMF000769A	0.171824	0.16919	0.340026	0.0809743	0.158986	0.0789993	0.336323	0.369955	0.0201794	0.0627803	0.0336323	0.109865	0.0672646	0.0402299	0.0287356	0.0402299	0.0689655	0.0402299	0.0344828	0.0344828	0.0114943	0.0172414	0.0804598	0.045977	0.0402299	0.0632184	0.0344828	0.0344828	0.0517241	0.0977011	0.0862069	0.149425
HMF	HMF003717A	0.16359	0.138801	0.258316	0.121755	0.165977	0.151561	0.384749	0.414379	0.00740741	0.0213508	0.0217865	0.0605664	0.0897603	0.0898204	0.0419162	0.0179641	0.0718563	0.00598802	0.0239521	0.0419162	0.0179641	0.00598802	0.0239521	0	0	0.011976	0.0359281	0	0.00598802	0.011976	0.0179641	0.57485
HMF	HMF002781A	0.416183	0.12454	0.172584	0.123499	0.106521	0.0566723	0.356535	0.20495	0.0603248	0.0823666	0.0131477	0.25406	0.0286156	0.177616	0.0778589	0.0778589	0.0437956	0.0316302	0.0413625	0.0340633	0.0121655	0.0170316	0.0121655	0.0389294	0.0389294	0.0194647	0.0364964	0.00729927	0.0316302	0.0729927	0.0827251	0.145985
HMF	HMF000161A	0.315335	0.166858	0.204406	0.110003	0.149062	0.0543362	0.419703	0.219073	0.0269906	0.0980657	0.0139451	0.174539	0.0476833	0.39834	0.0788382	0.0248963	0.033195	0.00414938	0.0165975	0.0124481	0.0705394	0.0912863	0.0414938	0.0165975	0.00829876	0.0248963	0.0165975	0.00829876	0.0124481	0.0207469	0.0165975	0.103734
HMF	HMF000539A	0.0138947	0.0134536	0.846566	0.0463534	0.0558811	0.0238509	0.410399	0.18013	0.0473538	0.0594243	0.0761374	0.138347	0.088208	0.0892857	0.0285714	0.0285714	0.0642857	0.1	0.0428571	0.025	0	0.0107143	0.0357143	0.0857143	0.0428571	0.0142857	0.0214286	0.0178571	0.0535714	0.203571	0.0571429	0.0785714
HMF	HMF002369A	0.132792	0.132579	0.169021	0.144616	0.22996	0.191032	0.2639	0.229836	0.0144871	0.0493344	0.0270164	0.0591229	0.356304	0.309478	0.0889749	0.187621	0.112186	0.0154739	0.00773694	0.0483559	0.0193424	0.0193424	0.0193424	0.00773694	0.0135397	0.00967118	0	0.00580271	0.00773694	0.0135397	0.0348162	0.0793037
HMF	HMF001507A	0.149314	0.10259	0.404266	0.101574	0.172676	0.0695785	0.223022	0.251799	0.057554	0.107914	0.0431655	0.23741	0.0791367	0.0689655	0.137931	0.103448	0.0689655	0	0.0344828	0.0689655	0.0344828	0.103448	0.172414	0	0	0.103448	0.0344828	0.0689655	0	0	0	0
HMF	HMF000710A	0.11655	0.07838	0.568182	0.0757576	0.122378	0.0387529	0.261084	0.44335	0.0246305	0.0418719	0.0344828	0.142857	0.0517241	0.0192308	0.0192308	0	0.0576923	0.0192308	0.0384615	0	0	0	0.0384615	0.0769231	0.0192308	0	0	0	0.0576923	0.0961538	0.0384615	0.519231
HMF	HMF000347A	0.500931	0.107455	0.165315	0.122376	0.0812399	0.0226828	0.520856	0.228342	0.00802139	0.0181818	0.0139037	0.172193	0.0385027	0.0789474	0.0877193	0.0701754	0.122807	0.0614035	0.00877193	0.0526316	0.00877193	0.0701754	0.0263158	0.0526316	0	0.0526316	0.0526316	0.0175439	0.0438596	0.0263158	0.0263158	0.140351
HMF	HMF002094A	0.186517	0.103381	0.391509	0.108491	0.149764	0.0603381	0.295527	0.337061	0.0535144	0.057508	0.0151757	0.222843	0.0183706	0.0299401	0.0213858	0.0102652	0.0230967	0.0590248	0.0136869	0.00513259	0.00342173	0.00598802	0.0222412	0.0470488	0.0205304	0.0350727	0.0299401	0.0171086	0.0359281	0.107784	0.0470488	0.465355
HMF	HMF002928A	0.220734	0.0878542	0.315616	0.137711	0.173732	0.0643532	0.301818	0.156364	0.0472727	0.0872727	0.0509091	0.265455	0.0909091	0.285714	0	0.047619	0.047619	0	0	0.0952381	0.047619	0.047619	0.238095	0.047619	0	0.047619	0	0.047619	0.047619	0	0	0
HMF	HMF002302A	0.191253	0.0687247	0.325101	0.133848	0.156928	0.124146	0.414888	0.390074	0.0208437	0.0377171	0.0188586	0.083871	0.0337469	0.0742358	0.0494905	0.0203785	0.0320233	0.0975255	0.0378457	0.0189229	0.0160116	0.0218341	0.0334789	0.0800582	0.0378457	0.0582242	0.0480349	0.0247453	0.0436681	0.148472	0.077147	0.0800582
HMF	HMF001840A	0.200582	0.0708472	0.202128	0.116502	0.134691	0.275249	0.307759	0.511334	0.0130776	0.0252833	0.0235397	0.0627724	0.0562337	0.267176	0.122137	0.0152672	0.10687	0	0.0305344	0.122137	0.0229008	0	0.0229008	0.00763359	0	0.0381679	0.0305344	0.00763359	0.00763359	0.0152672	0.0229008	0.160305
[truncated: 6,144 more rows]

## Sheet: CHORD-signature
group	sample	SBS01	SBS02	SBS03	SBS04	SBS05	SBS06	SBS07	SBS08	SBS09	SBS10	SBS11	SBS12	SBS13	SBS14	SBS15	SBS16	SBS17	SBS18	SBS19	SBS20	SBS21	SBS22	SBS23	SBS24	SBS25	SBS26	SBS27	SBS28	SBS29	SBS30	del.rep	ins.rep	del.mh.bimh.1	del.mh.bimh.2.5	ins.mh	del.none	ins.none	SV1	SV2	SV3	SV4	SV5	SV6
[truncated: 6,266 more rows]
