# Supplementary material for: Pan-cancer landscape of homologous recombination deficiency
Source: Nat Commun. 2020 Nov 4;11:5584. doi: 10.1038/s41467-020-19406-4 (PMC7643118; doi:10.1038/s41467-020-19406-4)
Supplement: Supplementary file 7 — Supplementary Data 4 [file 41467_2020_19406_MOESM7_ESM.xlsx]

## Sheet: variant
index

## Sheet: p_score
index

## Sheet: variant_origin
index

## Sheet: evidence_type
index

## Sheet: hgvs_c
index

## Sheet: chrom_pos
index
