# Supplementary material for: Pan-cancer landscape of homologous recombination deficiency
Source: Nat Commun. 2020 Nov 4;11:5584. doi: 10.1038/s41467-020-19406-4 (PMC7643118; doi:10.1038/s41467-020-19406-4)
Supplement: Supplementary file 8 — Supplementary Data 5 [file 41467_2020_19406_MOESM8_ESM.xlsx]

## Sheet: raw
sample

## Sheet: hrd_freq
cancer_type

## Sheet: genotype.abs
cancer_type

## Sheet: genotype.rel
cancer_type

## Sheet: biall_hit_type.abs
cancer_type

## Sheet: biall_hit_type.rel
cancer_type

## Sheet: mut_origin.abs
cancer_type

## Sheet: mut_origin.rel
cancer_type
