# Supplementary material for: Pan-cancer landscape of homologous recombination deficiency
Source: Nat Commun. 2020 Nov 4;11:5584. doi: 10.1038/s41467-020-19406-4 (PMC7643118; doi:10.1038/s41467-020-19406-4)
Supplement: Supplementary file 10 — Supplementary Data 7 [file 41467_2020_19406_MOESM10_ESM.xlsx]

## Sheet: Sheet1
	sample_index	cluster	sample	chrom	pos	ref	alt	variant_type	mutation_origin	hgnc_symbol	clinvar_annotation	gnomad_annotation	manual_interpretation
	109	1	efbec43c-0c16-4006-abe8-c3ec2ec42c05	13	32912849	A	T	stop_gained	somatic	BRCA2			likely_pathogenic
	110	1	HMF002507A	13	32907215	G	T	stop_gained	somatic	BRCA2			likely_pathogenic
	111	1	HMF002917A	13	32914182	T	A	stop_gained	germline	BRCA2			likely_pathogenic
	112	1	53534b3c-cd15-4d68-a9b1-6902bb234c45	13	32944694	G	C	missense_variant	somatic	BRCA2			likely_pathogenic
	113	1	HMF000429B	13	32954256	T	C	missense_variant	somatic	BRCA2			VUS
	113	1	HMF000429B	13	32954280	C	T	missense_variant	somatic	BRCA2			VUS
	114	1	HMF002161A	13	32937384	C	T	missense_variant	somatic	BRCA2	Uncertain_significance	AF=0.00001194;polyphen=probably_damaging;SIFT=deleterious	pathogenic
	115	1	HMF003376A	13	32954283	G	T	splice_donor_variant	somatic	BRCA2			likely_pathogenic
	116	1	ad007b59-46f6-48b9-958a-2b9d28cca3b7	13	32900222	CTTTGT	C	intron_variant	germline	BRCA2	Uncertain_significance		VUS
	117	1	HMF002299A	13	32931943	A	C	missense_variant	germline	BRCA2			likely_pathogenic
	122	2	HMF000801A	17	56780605	A	C	missense_variant	somatic	RAD51C			likely_pathogenic
	123	2	HMF003585A	17	56774098	GA	TG	missense_variant	somatic	RAD51C			likely_pathogenic
	245	5	cf6c7066-6611-43ec-aef1-295a976cce5b	17	41276094	C	A	missense_variant	somatic	BRCA1			likely_pathogenic
	246	5	HMF002751A	17	41245270	T	A	missense_variant	somatic	BRCA1			likely_pathogenic
